# Supplementary material for: The circadian clock module LgPRR7–LgFKF1 negatively regulates flowering time in Luculia gratissima, a woody ornamental plant
Source: Hortic Res. 2025 Apr 24;12(7):uhaf110. doi: 10.1093/hr/uhaf110 (PMC12227992; doi:10.1093/hr/uhaf110)
Supplement: Web_Material_uhaf110 [file web_material_uhaf110.zip › Supplementary_Tables.xlsx]

## Sheet: Table S1
Table S1. Regulatory network edges of gibberellin (GA) biosynthesis and signal transduction during flowering in Luculia gratissima.
Source_node	Target_node	Pearson_cor	Edge_Betweenness
GA20ox1	GA3	0.991967	14
GA20ox1	GA7	0.728281	14
GA20ox1D	GA7	-0.506103	3
GA20ox1	GA9	0.687183	14
GA20ox1D	GA20	-0.654555	3
GA20ox1D	GA24	-0.500562	3
GA2ox8	GA3	-0.506388	8
GA2ox8	GA7	-0.561442	8
GA2ox8L	GA9	-0.524502	9
GA2ox8	GA9	-0.837538	8
GA2ox8L	GA15	-0.808874	9
GA2ox8L	GA20	-0.691289	9
GA2ox8L	GA24	-0.741984	9
GA3ox1	GA7	-0.712701	11
GA3ox1	GA20	-0.745205	11
GA3ox1	GA24	-0.858973	11
KAO2	GA3	-0.78682	1
KAO2	GA7	-0.736246	1
KAO2	GA9	-0.540551	1
KAO2	GA24	-0.534792	1
GA3	GAI1	-0.759218	12
GA7	GAI1	-0.743378	12
GA9	GAI1	-0.755328	12
GA24	GAI1	-0.565902	12
GA3	GID1B	0.576696	5
GA7	GID1B	0.69132	5
GA20	GID1B	0.528913	5
GA24	GID1B	0.613724	5
GA3	GID2	-0.672123	7
GA7	GID2	-0.80236	7
GA9	GID2	-0.796399	7
GA24	GID2	-0.536432	7
GA3	PIF3	0.693858	6
GA7	PIF3	0.876387	6
GA9	PIF3	0.740027	6
GA20	PIF3	0.618468	6
GA24	PIF3	0.721889	6
GA3	PIF4	0.627447	16
GA7	PIF4	0.863493	16
GA9	PIF4	0.592801	16
GA20	PIF4	0.646655	16
GA24	PIF4	0.789211	16
GA3	RGL2	-0.517167	2
GA7	RGL2	-0.549947	2
GA24	RGL2	-0.57187	2
GA7	SLY1	-0.546656	19
GA9	SLY1	-0.71382	19
GA15	SLY1	-0.791575	19
GA20	SLY1	-0.738378	19
GA24	SLY1	-0.593499	19

## Sheet: Table S2
Table S2. Differentially expressed genes (DEGs) at three developmental stages in Luculia gratissima.
Gene_ID	Symbol	Gene Length (bp)	GC%	SH10-1_RPKM	SH10-2_RPKM	SH10-3_RPKM	SH20-1_RPKM	SH20-2_RPKM	SH20-3_RPKM	SH30-1_RPKM	SH30-2_RPKM	SH30-3_RPKM	LH10-1_RPKM	LH10-2_RPKM	LH10-3_RPKM	LH20-1_RPKM	LH20-2_RPKM	LH20-3_RPKM	LH30-1_RPKM	LH30-2_RPKM	LH30-3_RPKM	SH10-1_count	SH10-2_count	SH10-3_count	SH20-1_count	SH20-2_count	SH20-3_count	SH30-1_count	SH30-2_count	SH30-3_count	LH10-1_count	LH10-2_count	LH10-3_count	LH20-1_count	LH20-2_count	LH20-3_count	LH30-1_count	LH30-2_count	LH30-3_count	SH10_RPKM	SH20_RPKM	SH30_RPKM	LH10_RPKM	LH20_RPKM	LH30_RPKM	SH10_count	SH20_count	SH30_count	LH10_count
Lg00028	MCM4	3336	43.71	14.16	24.52	13.31	21.56	16.91	17.76	16.3	24.78	12.26	42.46	37.32	29.13	22.41	23.65	38.09	30.42	33.24	30	484	1096	530	806	700	676	519	865	626	1707	1393	1094	831	930	1471	1262	1218	1069	17.33	18.7433	17.78	36.3033	28.05	31.22	703.333	727.333	670	1398
Lg00048	GIF1	1305	44.06	10.1	6.52	11.17	11.15	7.41	8.06	7.38	12.01	6.76	22.26	14.25	16.27	10.62	10.53	17.67	17.25	21.07	15.43	135	114	174	163	120	120	92	164	135	350	208	239	154	162	267	280	302	215	9.26333	8.87333	8.71667	17.5933	12.94	17.9167	141	134.333	130.333	265.667
Lg00077	PSBP	2402	37.68	18.86	20.16	16.99	16.35	21.04	14.52	18.93	13.29	15.83	12.51	11.54	13.9	13.49	12.71	14.67	13.12	13.11	18.79	464.05	649	487	440.01	627.03	398	434	334	582	362.02	310	376.01	360	360	408	392	346	482	18.67	17.3033	16.0167	12.65	13.6233	15.0067	533.35	488.347	450	349.343
Lg00095	--	2291	35.62	18.84	20.65	19.89	14.25	16.36	15.15	18.65	15.52	16.98	14.7	12.99	13.21	14.49	13.91	14.4	13.41	13.43	13.36	442	633.87	543.86	365.77	465	396	408	372	595.31	405.89	333	340.68	369	375.68	382	382	337.84	327	19.7933	15.2533	17.05	13.6333	14.2667	13.4	539.91	408.923	458.437	359.857
Lg00096	MRS2-11	4438	38.13	18.37	21.24	23.96	16.59	18.42	16.29	20.06	17.21	22.46	17.6	15.57	10.87	13.81	12.14	9.81	13.45	14.2	12.34	835	1263	1269	825	1014	825	850	799	1525	941	773	543	681	635	504	742	692	585	21.19	17.1	19.91	14.68	11.92	13.33	1122.33	888	1058	752.333
Lg00118	PIF4	3803	39.89	63.38	59.49	62.67	60.86	66.3	57.43	67.62	55.41	64	44.82	47.19	56.87	50.59	49.04	44.65	50.5	43.09	48.28	2469	3032	2844	2593	3128	2492	2455	2205	3724	2054	2008	2435	2138	2199	1966	2388	1800	1961	61.8467	61.53	62.3433	49.6267	48.0933	47.29	2781.67	2737.67	2794.67	2165.67
Lg00121	CBP60B	954	38.57	2.87	6.1	12.42	1.87	2.79	4.13	3.62	2.2	2.4	2.26	2.62	3.17	3.49	2.13	1	1.85	2.48	2.26	28	78	141.42	20	33	45	33	22	35	26	28	34	37	24	11	22	26	23	7.13	2.93	2.74	2.68333	2.20667	2.19667	82.473	32.667	30	29.333
Lg00174	GME-2	1318	37.48	18.52	19.42	20.28	22.62	17.31	15.63	17.01	18.78	9.12	29.85	16	17.79	18.57	19.37	18.94	25.08	28.6	30.26	250	343	319	334	283	235	214	259	184	474	236	264	272	301	289	411	414	426	19.4067	18.52	14.97	21.2133	18.96	27.98	304	284	219	324.667
Lg00206	ARP2	2467	39.97	60.47	69.2	66.92	88.93	74.96	94.6	79.1	91.77	80.32	147.98	100.65	93.57	91.15	101.08	131.72	94.43	106.61	97.57	1528	2288	1970	2458	2294	2663	1863	2369	3032	4399	2778	2599	2499	2940	3761.99	2897	2889	2571	65.53	86.1633	83.73	114.067	107.983	99.5367	1928.67	2471.67	2421.33	3258.67
Lg00246	BGLU12	2696	39.39	371.76	369.19	320.3	454.82	304.2	313.69	340.82	474.36	237.87	477.61	588.69	501.01	565.01	576.81	618.3	449.66	556.51	673.79	10266	13339	10305	13738	10174	9650	8772	13382	9813	15516	17757	15207	16929	18334	19298	15075	16480	19402	353.75	357.57	351.017	522.437	586.707	559.987	11303.3	11187.3	10655.7	16160
Lg00275	A1	1899	45.34	482.24	617.31	596.69	764.29	669.45	808.62	703.39	810.88	735.95	1439.51	864.62	820.3	764.18	873.6	982.05	841.01	848.99	744.33	9380	15710	13522	16261	15771	17522	12752	16113	21385	32940	18370	17538	16128	19559	21590	19860	17709	15097	565.413	747.453	750.073	1041.48	873.277	811.443	12870.7	16518	16750	22949.3
Lg00315	--	2513	39.28	0.89	2.26	1.07	1.88	3.4	3.17	1.38	0.87	1.69	2.97	3.2	2.65	2.9	4.05	4.12	2.59	2.68	3.24	23	76	32	53	106	91	33	23	65	90	90	75	81	120	120	81	74	87	1.40667	2.81667	1.31333	2.94	3.69	2.83667	43.667	83.333	40.333	85
Lg00332	MET	515	40.39	7.58	8.26	6.67	18.89	20.19	16.13	9.97	16.14	10.66	18.85	16.83	20.01	24.64	34.42	16.6	13.74	18.38	15.27	40	57	41	109	129	94.76	49	87	84	117	97	116	141	209	99	88	104	84	7.50333	18.4033	12.2567	18.5633	25.22	15.7967	46	110.92	73.333	110
Lg00375	--	704	56.11	1364.05	1595.51	2019.83	2272.86	1196.2	1708.8	2199.99	1031.28	2690.8	717.07	740.05	1823.5	1284.76	1274.69	1753.21	640.71	982.7	416.27	9836	15053	16969	17927	10447	13727	14786	7597	28986	6083	5829	14453	10052	10580	14289	5609	7599	3130	1659.8	1725.95	1974.02	1093.54	1437.55	679.893	13952.7	14033.7	17123	8788.33
Lg00432	GDPD6	3613	36.73	51.13	51.88	50.82	71.62	79.15	77.64	57.52	67.21	62.3	73.32	83.02	86.9	104.08	113.08	115.86	95.55	97.19	116.74	1892	2512	2191	2899	3547.45	3201	1984	2541	3444	3192	3356	3535	4179	4817	4846	4293	3857	4505	51.2767	76.1367	62.3433	81.08	111.007	103.16	2198.33	3215.82	2656.33	3361
Lg00436	ALDP	5870	39.52	203.08	317.66	287.1	233.01	290.23	243.74	272.47	232.49	320.24	263.13	179.99	115.74	223.46	210.84	133.31	173.77	193.82	190.97	12210	24989	20111	15324	21135	16326	15269	14280	28764	18612	11821	7649	14578	14591.8	9058.97	12684	12496.9	11973	269.28	255.66	275.067	186.287	189.203	186.187	19103.3	17595	19437.6	12694
Lg00437	BGLU12	2963	37.12	20.86	26.67	19.8	22.23	23.23	26.41	20.22	27.09	26.4	36.05	39.4	49.49	66.81	48.61	33.58	35.04	34.51	57.54	633	1059	700	738	854	893	572	840	1197	1287	1306	1651	2200	1698	1152	1291	1123	1821	22.4433	23.9567	24.57	41.6467	49.6667	42.3633	797.333	828.333	869.667	1414.67
Lg00456	Os12g0429200	2160	34.17	1.76	0.24	0.89	0.12	0.3	0.12	0.39	0.22	0.24	0.04	0.17	0.25	0.17	0.08	0.28	0.34	0.08	0.26	39	7	23	3	8	3	8	5	8.01	1	4	6	4	2	7.02	9	2	6	0.963333	0.18	0.283333	0.153333	0.176667	0.226667	23	4.667	7.003	3.667
Lg00458	10HGO	2010	40	31.43	31.11	32.89	41.79	29	27.21	21.99	31.71	20.78	45.09	38.6	35.35	29.81	30.59	43.19	35.53	44.84	47.93	647	838	789	941	723	624	422	667	639	1092	868	800	666	725	1005	888	990	1029	31.81	32.6667	24.8267	39.68	34.53	42.7667	758	762.667	576	920
Lg00511	PER42	1675	41.61	315.39	342.44	367.85	393.26	315.51	329.19	231.63	314	178.34	424.45	359.02	357.35	340.05	353.72	435.68	430.23	405.05	477.87	5410.98	7686.91	7352.87	7379.95	6555.98	6291.77	3703.98	5503.55	4570.77	8566.96	6728.18	6738.83	6330.17	6985.26	8448.51	8961.25	7452.29	8549.17	341.893	345.987	241.323	380.273	376.483	437.717	6816.92	6742.57	4592.77	7344.66
Lg00512	PER42	365	48.22	462.19	523.76	650.34	668.08	524.26	566.83	421.86	557.28	338.88	860.33	678.97	603.48	610.76	623.84	696.26	756.49	703.52	800.48	1727.95	2561.99	2832.71	2732	2373.84	2360.78	1470	2128.42	1892.67	3783.92	2772.69	2479.9	2477.55	2684.57	2942.1	3433.59	2820.55	3120.64	545.43	586.39	439.34	714.26	643.62	753.497	2374.22	2488.87	1830.36	3012.17
Lg00513	BGAL1	3877	40.11	104.91	49.83	34.91	25.02	22.56	22.42	40.36	28.4	35.77	17.12	17.36	31.75	17.87	17.9	15.13	17.94	16.88	18.69	4166	2589	1615	1087	1085	992	1494	1152	2122	800	753	1386	770	818	679	865	719	774	63.2167	23.3333	34.8433	22.0767	16.9667	17.8367	2790	1054.67	1589.33	979.667
Lg00521	CHLH	6139	41.52	176.48	186.55	174.68	198.91	221.2	204.7	196.85	174.93	203.65	186.66	186.91	124.73	176.9	129.86	129.9	160.81	173.45	211.65	11097	15348	12797	13681	16846	14339	11537	11237	19130	13808	12838	8621	12069	9399	9232	12276	11696	13878	179.237	208.27	191.81	166.1	145.553	181.97	13080.7	14955.3	13968	11755.7
Lg00532	PXC1	2892	44.99	8.91	11.82	12.6	12.59	11.34	10.42	10.18	13.52	8.52	15.21	15.7	14.13	12.57	12.26	15.35	16.91	16.05	15.35	264	458	435	408	407	344	281	409	377	530	508	460	404	418	514	608	510	474	11.11	11.45	10.74	15.0133	13.3933	16.1033	385.667	386.333	355.667	499.333
Lg00544	CYP85A1	2750	37.78	2.31	1.36	2.25	3.12	3.84	3.03	3.16	2.22	2.14	2.47	3.15	3.65	6.12	2.59	4.43	4.36	5.1	6.16	65	50	74	96	131	95	83	64	90	82	97	113	187	84	141	149	154	181	1.97333	3.33	2.50667	3.09	4.38	5.20667	63	107.333	79	97.333
Lg00547	SD11	1915	36.66	4.03	7.56	6.61	5.45	7.7	6.91	7.27	9.13	10.17	2.77	4.01	5.47	4.75	4.12	3.79	4.37	4.99	3.37	79	194	151	117	183	151	133	183	298	64	86	118	101	93	84	104	105	69	6.06667	6.68667	8.85667	4.08333	4.22	4.24333	141.333	150.333	204.667	89.333
Lg00559	--	2365	39.24	5.08	5.3	4.82	5.17	4.19	5.45	4.3	5.9	3.98	9.4	8.69	8.26	7.15	7.35	8.58	9.69	8.82	8.16	123	168	136	137	123	147	97	146	144	268	230	220	188	205	235	285	229	206	5.06667	4.93667	4.72667	8.78333	7.69333	8.89	142.333	135.667	129	239.333
Lg00587	CESA3	5979	41.36	53.39	62.66	66.33	97.99	99.78	93.38	66.17	84.44	61.91	92.94	109.32	100.48	111.8	110.1	91.52	80.55	85.01	82.05	3269.87	5021	4732.94	6563.83	7401	6371	3777	5282.98	5663.99	6695.85	7313	6763.99	7428.97	7761	6334.77	5988.77	5582.86	5240	60.7933	97.05	70.84	100.913	104.473	82.5367	4341.27	6778.61	4907.99	6924.28
Lg00592	GCH1	2688	37.72	4.39	12.58	11.16	9.72	9.45	9.49	11.3	9.85	11.52	7.87	6.58	4.43	7.73	6.72	5.72	6.67	8.06	7.98	121	453	358	292.66	315	291	290	277	474	255	198	134	231	213	178	223	238	229	9.37667	9.55333	10.89	6.29333	6.72333	7.57	310.667	299.553	347	195.667
Lg00593	At2g19130	3476	39.79	8.9	8.31	6.85	7.99	9.11	10.21	10.55	10.09	11.24	4.75	4.94	5.83	10.56	8.96	6.21	10.06	10.79	9.64	317	387	284	311	393	405	350	367	598	199	192	228	408	367	250	435	412	358	8.02	9.10333	10.6267	5.17333	8.57667	10.1633	329.333	369.667	438.333	206.333
Lg00601	CIPK3	5142	35.9	36.89	32.39	25.46	24.11	26.01	23.62	32.82	27.36	27.34	18.48	22.41	24.51	21.87	22.93	21.15	23.44	23.35	24.07	1943	2232	1562	1389	1659	1386	1611	1472	2151	1145	1289	1419	1250	1390	1259	1499	1319	1322	31.58	24.58	29.1733	21.8	21.9833	23.62	1912.33	1478	1744.67	1284.33
Lg00630	LHCB5	694	48.27	2404.88	2588.34	2177.64	1862.55	2064.36	1704.88	2606	1802.68	2019.91	1721.59	1752.44	1514.83	1692.23	1396.58	1480.88	1662.56	1545.85	1964.67	17095	24073	18034.9	14482	17773	13501	17266	13091	21450	14397	13607	11836	13052	11427	11898	14348	11784	14563	2390.29	1877.26	2142.86	1662.95	1523.23	1724.36	19734.3	15252	17269	13280
Lg00634	MTP1	2982	38.93	50.45	41.24	42.32	25.77	29.3	26.66	36	32.88	31.27	31.67	32.16	34.91	26.49	27.22	30.1	31.85	28.76	26.12	1541	1648	1506	861	1084	907	1025	1026	1427	1138	1073	1172	878	957	1039	1181	942	832	44.67	27.2433	33.3833	32.9133	27.9367	28.91	1565	950.667	1159.33	1127.67
Lg00639	BGLU27	669	39.16	7261.61	3863.03	3963.44	4335.89	3246.67	4449.23	2514.02	3480.77	2351.78	2187.42	2762.24	3920.76	5293.87	3461.93	2707.6	2463.7	2984.88	4240.18	49759.3	34634.1	31642.3	32498.7	26945	33964.3	16056.5	24366.7	24074.5	17633.6	20675	29530.9	39360.1	27305.6	20970.3	20495.9	21934	30297.8	5029.36	4010.6	2782.19	2956.81	3821.13	3229.59	38678.6	31136	21499.3	22613.2
Lg00641	BGLU24	1566	38.76	9391.32	4889.54	4747.41	5181.88	3877.64	5590.48	2967.3	3988.83	2832.72	2783.87	3202.29	4869.95	6339.08	4267.58	3505.13	3071.2	3463.9	5468.83	150638	102615	88719.2	90916.1	75331.2	99897.1	44362	65362.9	67878.1	52532	56106.4	85861	110325	78791.8	63546.3	59807.2	59582.9	91471.7	6342.76	4883.33	3262.95	3618.7	4703.93	4001.31	113991	88714.8	59201	64833.1
Lg00644	Os07g0201100	4056	40.41	42.87	43.84	45.16	58.21	58.95	59.22	48.99	64.11	51.66	63.71	70.1	59.41	67.77	69.45	72.39	62.02	65.43	61.63	1781	2383	2186	2645	2966	2741	1897	2721	3206	3114	3181	2713	3055	3321	3399	3128	2915	2670	43.9567	58.7933	54.92	64.4067	69.87	63.0267	2116.67	2784	2608	3002.67
Lg00690	--	2076	36.56	70.78	82.6	70.23	57.74	79.13	61.13	75.23	60.07	77.35	36.94	65.05	84.42	51.06	50.46	35.66	43.35	42.89	37.84	1505	2298	1740	1343	2038	1448	1491	1305	2457	924	1511	1973	1178	1235	857	1119	978	839	74.5367	66	70.8833	62.1367	45.7267	41.36	1847.67	1609.67	1751	1469.33
Lg00702	--	1770	41.58	1.1	1.14	1.56	2.77	1	2.23	1.89	2.21	2.51	3.66	2.63	2.66	2.29	3.21	4.25	3.5	3.34	2.75	20	27	33	55	22	45	32	41	68	78	52	53	45	67	87	77	65	52	1.26667	2	2.20333	2.98333	3.25	3.19667	26.667	40.667	47	61
Lg00711	UBA2C	6737	39.41	17.81	15.91	14.99	18.65	19.73	18.71	19.16	20.8	18.89	22.97	24	22.24	19.69	20.77	24.9	24.1	22.05	20.78	1229	1436	1205	1408	1649	1438	1232	1466	1947	1865	1809	1687	1474	1650	1942	2019	1632	1495	16.2367	19.03	19.6167	23.07	21.7867	22.31	1290	1498.33	1548.33	1787
Lg00723	RG	1903	39.83	1.18	9.41	17.48	0.52	1.23	1.8	1.65	1.05	1.79	1.05	0.75	0.79	0.66	0.67	0.41	0.97	0.91	0.84	23	240	397	11	29	39	30	21	52	24	16	17	14	15	9	23	19	17	9.35667	1.18333	1.49667	0.863333	0.58	0.906667	220	26.333	34.333	19
Lg00734	TBL37	3282	38.7	16.45	15.8	14.86	15.01	16.41	15.25	20.43	17.21	20.75	10.09	19.36	11.29	16.2	12.95	11.9	13.62	14.04	13.38	553	695	582	552	668	571	640	591	1042	399	711	417	591	501	452	556	506	469	15.7033	15.5567	19.4633	13.58	13.6833	13.68	610	597	757.667	509
Lg00745	ISPG	3391	41.55	111.57	138.24	115.92	116.13	108.87	116.01	129.09	154.44	130.34	176.33	196.26	113.81	203.04	184.65	147.56	129.06	143.07	152.33	3875	6282	4690.98	4411.99	4579.98	4488.97	4179	5480	6762.95	7204.96	7445.97	4345	7651.98	7381.99	5793	5442	5329	5516.98	121.91	113.67	137.957	162.133	178.417	141.487	4949.33	4493.65	5473.98	6331.98
Lg00747	KIN5C	3544	41.76	6.2	9.43	6.27	6.12	3.91	4.85	5.62	8.55	4	8.57	12.89	10	5.81	6.75	11.85	9.55	10.2	9.19	225	448	265	243	172	196	190	317	217	366	511	399	229	282	486	421	397	348	7.3	4.96	6.05667	10.4867	8.13667	9.64667	312.667	203.667	241.333	425.333
Lg00762	CCT5	990	36.36	3.75	2.94	2.88	2.79	2.85	1.95	3.07	3.67	3.96	1.17	1.72	1.88	1.55	1.11	1.83	1.87	0.92	1.61	38	39	34	31	35	22	29	38	60	14	19	21	17	13	21	23	10	17	3.19	2.53	3.56667	1.59	1.49667	1.46667	37	29.333	42.333	18
Lg00796	TUBB2	1663	43.17	4.34	7.31	5.29	10.9	8.29	11.01	5.48	8.56	9.71	16.17	14.19	13.41	15.37	17.04	14.86	12.67	14.4	12.16	74	163	105	203	171	209	87	149	247	324	264	251	284	334	286	262	263	216	5.64667	10.0667	7.91667	14.59	15.7567	13.0767	114	194.333	161	279.667
Lg00802	GOLS1	648	45.52	2948.8	3245.01	3428.19	1871.35	1757.98	1703.51	3365.49	2089.19	2648.61	2062.93	1536.98	1417.45	907.71	1219.14	1285.81	1961.4	1474.91	1144.9	19572	28180	26510	13586	14132	12596	20820	14166	26262	16108	11143	10341	6537	9314	9646	15805	10498	7924	3207.33	1777.61	2701.1	1672.45	1137.55	1527.07	24754	13438	20416	12530.7
Lg00814	THIC	4358	41.19	22.58	18.46	34.42	37.77	43.73	45.87	32.52	27.56	43.59	84.99	61.98	53.48	67.04	89.28	86.56	62.07	53.52	57.15	1008	1078	1790	1844	2364	2281	1353	1257	2907	4463	3022	2624	3247	4587	4367	3364	2562	2660	25.1533	42.4567	34.5567	66.8167	80.96	57.58	1292	2163	1839	3369.67
Lg00823	LRR-RLK	4374	39.25	63.99	71.46	70.95	80.19	103.05	91.56	70.33	82.24	84.85	73.02	88.64	77.21	143.48	142.27	95.55	102.57	112.65	104.11	2866.96	4189	3703.52	3929.93	5591.56	4569.82	2936.9	3763.97	5678.95	3848.37	4337.83	3801.95	6974.91	7336.75	4838.65	5579	5411.98	4863.64	68.8	91.6	79.14	79.6233	127.1	106.443	3586.49	4697.1	4126.61	3996.05
Lg00848	GIP	5512	37.32	2.44	3.74	3.63	3.64	4.23	3.23	5.13	3.78	5.25	2.66	4.12	2.05	3.38	2.66	2.66	3.71	2.99	2.89	138	276	239	225	289	203	270	218	443	177	254	127	207	173	170	254	181	170	3.27	3.7	4.72	2.94333	2.9	3.19667	217.667	239	310.333	186
Lg00862	DAG	3313	42.23	9.4	9.26	8.42	10.7	10.97	9.84	8.79	10.76	12.25	15.93	16.24	15.44	12.28	14.85	16.44	14.15	13.22	13.17	319	411	333	397	451	372	278	373	621	636	602	576	452	580	630.38	583	481	466	9.02667	10.5033	10.6	15.87	14.5233	13.5133	354.333	406.667	424	604.667
Lg01548	HEATR1	8399	39.71	4.46	4.31	4.65	4.99	4.68	5.03	6.86	6.09	6.17	6.78	6.67	6.54	5.98	6.78	7.85	7.44	6.37	6.06	384	485	466	470	488	482	550	535	793	686	627	618	558	671	763	777	588	544	4.47333	4.9	6.37333	6.66333	6.87	6.62333	445	480	626	643.667
Lg01592	ABC1K8	7280	38.78	7.71	7.51	7.19	6.85	7.21	6.39	9.48	7.5	8.52	4.45	6.18	5.37	5.71	4.63	5.49	6.45	5.68	7.02	575	733	625	559	651	531	659	571	949	390	503	440	462	397	463	584	454	546	7.47	6.81667	8.5	5.33333	5.27667	6.38333	644.333	580.333	726.333	444.333
Lg01729	--	1688	39.63	5.38	5.53	6.9	6.08	6.06	6.59	5.77	6.45	4.49	8.65	8.9	5.74	6.77	6.33	10.34	11.05	9.11	9.76	93	125	139	115	127	127	93	114	116	176	168	109	127	126	202	232	169	176	5.93667	6.24333	5.57	7.76333	7.81333	9.97333	119	123	107.667	151
Lg01743	CESA2	4596	40.82	61.43	85.35	90.76	141.71	127.75	128.79	83.03	115.51	71.01	117.44	171.62	143.4	134.11	143.69	117.24	99.58	113.84	100.61	2892	5257	4978	7297	7284	6754	3643	5555	4994	6504	8825	7420	6850	7786	6238	5691	5747	4939	79.18	132.75	89.85	144.153	131.68	104.677	4375.67	7111.67	4730.67	7583
Lg01753	At1g28580	1330	41.28	11.67	23.84	18.78	26.78	29.76	28	18.04	26.95	23.64	30.57	38.57	19.83	46.48	42.54	30.14	32.77	41	43.58	159	425	298	399	491	425	229	375	481	490	574	297	687	667	464	542	599	619	18.0967	28.18	22.8767	29.6567	39.72	39.1167	294	438.333	361.667	453.667
Lg01761	GOLS1	851	41.6	2747.53	3174.08	3130.93	1730.27	1656.61	1576.03	3089.61	1857.09	2503.61	2020.68	1717.12	1454.24	825.57	1177.7	1284.72	2136.67	1518.81	1103.5	23949	36199	31796	16497	17489	15304	25101	16537	32601	20721	16349	13933	7808	11816	12657	22611	14197	10030	3017.51	1654.3	2483.44	1730.68	1096	1586.33	30648	16430	24746.3	17001
Lg01769	LAC14	2930	35.67	24.62	28.88	41.04	49.68	45.23	55.03	54.41	42.86	68.54	29.63	44.93	48.41	49.44	71.1	38.91	37.71	37.85	29.43	739	1134	1434.99	1631	1644	1840	1522	1314	3073	1046	1473	1596.98	1610	2455.96	1320	1374	1218	921	31.5133	49.98	55.27	40.99	53.15	34.9967	1102.66	1705	1969.67	1371.99
Lg01775	R1A	3636	38.83	23.49	34.93	32.91	18.56	21.88	22.34	24.98	19.21	26.19	15.47	17.06	18.69	13.46	13.46	14.4	17.07	14.8	13.83	875	1702	1428	756	987	927	867	731	1457	678	694	765	544	577	606	772	591	537	30.4433	20.9267	23.46	17.0733	13.7733	15.2333	1335	890	1018.33	712.333
Lg01798	NET1B	6239	40.52	23.38	23.3	24.15	29.26	26.94	27.87	32.55	36.67	25.23	28.6	38.48	31.45	30.3	28.78	37.99	36.44	36.42	35.64	1494	1948	1798	2045	2085	1984	1939	2394	2409	2150	2686	2209	2101	2117	2744	2827	2496	2375	23.61	28.0233	31.4833	32.8433	32.3567	36.1667	1746.67	2038	2247.33	2348.33
Lg01808	RCA2	1535	44.3	2049.64	2870.69	2800.31	1727.48	2027.38	1778.8	2610.45	2234.31	2864.35	2537.94	1897.59	1281.54	1928.35	1875.8	1272.49	1636.25	1815.14	1941.21	32225.5	59053.4	51296.1	29708.7	38606.3	31156.3	38254.3	35887.7	67277.5	46943.2	32589	22147.3	32896.6	33947	22613	31232.9	30604.4	31826	2573.55	1844.55	2569.7	1905.69	1692.21	1797.53	47525	33157.1	47139.9	33893.1
Lg01809	RCA1	521	48.94	3262.51	4799.76	4518.91	3013.45	3690.35	3071.66	4227.84	3575.25	4810.85	4291.33	3331.97	2195.25	3552.25	3345.15	2225.21	2843.98	3081.98	3172.72	17410.2	33512.5	28095.8	17589.9	23851.8	18260.9	21028.8	19491.2	38352.5	26940.9	19422.2	12876.6	20568.3	20547.6	13421.5	18425.4	17637.3	17655.1	4193.73	3258.49	4204.65	3272.85	3040.87	3032.89	26339.5	19900.9	26290.8	19746.6
Lg01810	RCA1	1147	42.89	2080.16	2868.25	2733.32	1830.41	2091.41	1847.56	2668.18	2250.65	2905.76	2501.12	1798.04	1302.65	2054.78	1980.56	1284.38	1536.37	1754.77	1904.86	24438.5	44089	37413	23522	29759	24181	29217	27012.5	50998.5	34568.5	23074	16821.7	26193	26783	17055	21913.5	22108	23336	2560.58	1923.13	2608.2	1867.27	1773.24	1732	35313.5	25820.7	35742.7	24821.4
Lg01811	RCA1	1784	39.91	66.98	100.3	107.05	53.63	67.1	61.7	87.9	81.42	99.6	84.38	66.68	35.2	48.72	55.44	41.35	62.39	61.49	66.91	1224	2398	2279	1072	1485	1256	1497	1520	2719	1814	1331	707	966	1166	854	1384	1205	1275	91.4433	60.81	89.64	62.0867	48.5033	63.5967	1967	1271	1912	1284
Lg01821	LRX2	3101	46.95	18.04	27.5	25.27	32.64	23.19	29	21.85	37.2	17.3	53.34	54.07	35.92	34.38	36.08	40.22	39.81	43.66	31.73	573	1143	935	1134	892	1026	647	1207	821	1993	1876	1254	1185	1319	1444	1535	1487	1051	23.6033	28.2767	25.45	47.7767	36.8933	38.4	883.667	1017.33	891.667	1707.67
Lg01829	GIP	5709	35.24	11.27	6.72	10.22	8.35	8.94	6.98	8.59	8.77	6.9	5.23	9.13	7.62	4.92	4.95	6.84	8.48	6.65	7.17	659	514	696	534	633	455	468	524	603	360	583	490	311.92	333	452	602	417	437	9.40333	8.09	8.08667	7.32667	5.57	7.43333	623	540.667	531.667	477.667
Lg01831	gluA	1504	38.23	5.26	5.95	6.74	8.96	7.56	9.09	5.92	9.79	5.82	12.42	15.09	13.17	8.97	10.38	16.54	13.05	13.2	11.39	81	120	121	151	141	156	85	154	134	225	254	223	150	184	288	244	218	183	5.98333	8.53667	7.17667	13.56	11.9633	12.5467	107.333	149.333	124.333	234
Lg01837	RD21B	373	38.34	307.81	356.89	460.77	629.34	572.69	666.09	397.08	496.79	599.92	737.55	840.36	596.27	731.17	826.59	774.86	732.59	700.01	736.21	1176	1784	2051	2630	2650	2835	1414	1939	3424	3315	3507	2504	3031	3635	3346	3398	2868	2933	375.157	622.707	497.93	724.727	777.54	722.937	1670.33	2705	2259	3108.67
Lg01863	ATJ6	1457	38.3	6.9	8.35	6.1	8.45	8.24	7.04	8.41	9.71	6.5	9.17	16.32	12.31	8.89	9.2	16.84	12.53	12.06	11.82	103	163	106	138	149	117	117	148	145	161	266	202	144	158	284	227	193	184	7.11667	7.91	8.20667	12.6	11.6433	12.1367	124	134.667	136.667	209.667
Lg01894	TRRAP	9021	42.89	17.13	16.25	17.16	17.85	17.39	17.36	20.56	24.46	20.16	22.04	26.48	21.49	20.77	17.93	18.34	23.03	21.28	19.79	1583	1964	1847	1804	1946	1787	1771	2309	2783	2396	2673	2183	2082	1907	1915	2584	2109	1907	16.8467	17.5333	21.7267	23.3367	19.0133	21.3667	1798	1845.67	2287.67	2417.33
Lg01919	--	8123	37.14	13.82	11.86	12.53	8.22	8.33	7.01	10.3	9.46	8.56	7.19	9.58	10.63	6.13	6.84	6.47	7.52	6.43	7.31	1150	1291	1215	748	839	650	799	804	1064	704	871	972	553	655	608	760	574	634	12.7367	7.85333	9.44	9.13333	6.48	7.08667	1218.67	745.667	889	849
Lg01927	--	2322	37.47	16.52	12.24	12.23	12.88	15.45	13.55	15.65	14.49	13.82	7.47	15.28	18.48	11.08	10.92	14.21	12.36	9.8	8.31	393	381	339	335	445	359	347	352	491	209	397	483	286	299	382	357	250	206	13.6633	13.96	14.6533	13.7433	12.07	10.1567	371	379.667	396.667	363
Lg01957	UGP3	7334	38.31	24.93	24.68	23.08	19.76	22.26	19.43	19.97	18.37	16.95	12.87	16.37	13.79	13.57	12.33	12.48	13.94	15.02	16.74	1873	2426	2020	1624	2025	1626	1398	1410	1902	1137	1343	1139	1106	1066	1060	1271	1210	1311	24.23	20.4833	18.43	14.3433	12.7933	15.2333	2106.33	1758.33	1570	1206.33
Lg01960	rps16	3163	33.48	17.78	15.76	12.9	12.56	12.77	9.59	13.51	12.27	11.65	5.12	12.01	10.7	9.79	8.37	12.13	10.7	8.87	10.3	576	668	487	445	501	346	408	406	564	195	425	381	344	312	444	421	308	348	15.48	11.64	12.4767	9.27667	10.0967	9.95667	577	430.667	459.333	333.667
Lg01985	CRD1	7439	39.82	160.15	179.07	171.24	154.29	184.07	164	196.41	169.49	192.23	135.04	142.69	113.75	132.64	113.22	128.12	142.11	143.53	167.61	12203	17852	15202	12859	16987	13921	13949	13193	21881	12105	11876	9527	10966	9930	11034	13146	11728	13317	170.153	167.453	186.043	130.493	124.66	151.083	15085.7	14589	16341	11169.3
Lg01999	RPP8L3	3632	39.37	8.99	8.57	10.03	13.14	14.69	13	12.75	14.11	11.35	11.5	15.31	14.92	12.48	14.22	12.43	15.73	13.22	12.91	334.49	417	434.93	534.64	662	538.6	442	536.22	630.64	503.27	622	610.08	503.91	608.99	522.45	710.5	527.31	501	9.19667	13.61	12.7367	13.91	13.0433	13.9533	395.473	578.413	536.287	578.45
Lg02004	At2g19490	3154	38.4	0.84	1.04	0.96	1.56	1.05	1.72	1.69	1.76	1.41	2.05	1.76	1.97	1.34	1.37	1.62	1.4	1.7	1.4	27	44	36	55	41	62	51	58	68	78	62	70	47	51	59	55	59	47	0.946667	1.44333	1.62	1.92667	1.44333	1.5	35.667	52.667	59	70
Lg02007	DRMH1	1665	38.44	875.35	577.47	820.33	680.09	657.9	591.89	586.25	474.15	538.87	509.52	380.91	718.92	378.65	544.12	528.46	810.12	457.69	406.77	14928.4	12885.2	16299.5	12686.5	13589.1	11245.3	9318.63	8260.78	13728.7	10222.6	7095.7	13476.5	7006.59	10681.2	10186.3	16773.2	8370.56	7233.77	757.717	643.293	533.09	536.45	483.743	558.193	14704.4	12507	10436	10264.9
Lg02026	PUB9	1016	42.62	10.76	11.16	11.96	10.01	8.65	11.56	15.16	13.36	13.7	4.33	7.3	11.19	6.73	6.6	4.68	6.57	6.54	5.81	112	152	145	114	109	134	147	142	213	53	83	128	76	79	55	83	73	63	11.2933	10.0733	14.0733	7.60667	6.00333	6.30667	136.333	119	167.333	88
Lg02034	TUBB2	2955	40.54	28.02	42.52	34.94	62.98	61.76	55.64	39.95	58.34	43.13	99.37	82.94	59	76	70.61	73.29	54.35	59.28	57.86	848	1684	1232	2085	2264	1876.18	1127	1804	1950	3538.4	2742	1963	2496	2460	2507.17	1997	1924.16	1826	35.16	60.1267	47.14	80.4367	73.3	57.1633	1254.67	2075.06	1627	2747.8
Lg02051	OsI_27415	3326	43.14	6.34	5.45	6.05	7.35	5.57	6.59	7.37	9.88	7.56	13.27	11.61	8.52	8.25	8.47	13.66	11.12	11.61	10.64	216	243	240	274	230	250	234	344	385	532	432	319	305	332	526	460	424	378	5.94667	6.50333	8.27	11.1333	10.1267	11.1233	233	251.333	321	427.667
Lg02052	At1g54570	9259	35.44	16.32	19.29	20.23	13.89	17.86	14.1	19.48	17.57	19.86	10.54	15.45	9.01	13.45	11.39	9.88	10.92	12.89	12.54	1548	2394	2235	1441	2051	1490	1722	1702	2814	1176	1601	939	1384	1243	1059	1257	1311	1240	18.6133	15.2833	18.97	11.6667	11.5733	12.1167	2059	1660.67	2079.33	1238.67
Lg02055	At4g18375	2836	42.24	8.4	7.05	8.57	10.01	9.86	10.17	9.79	12.13	8.92	12.61	12.48	11.74	10.69	10.56	13.98	14.49	12.94	12.68	244	268	290	318	347	329	265	360	387	431	396	375	337	353	459	511	403	384	8.00667	10.0133	10.28	12.2767	11.7433	13.37	267.333	331.333	337.333	400.667
Lg02057	At3g03300	4982	38.76	10.19	10.33	11.61	19.28	18.35	18.35	11.61	16.65	16.95	12.24	18.37	19.52	20.26	24.24	16.04	16.25	22.18	19.64	520	690	690	1076	1134	1043	552	868	1292	735	1024	1095	1122	1424	925	1007	1214	1045	10.71	18.66	15.07	16.71	20.18	19.3567	633.333	1084.33	904	951.333
Lg02061	PAO	2045	42.44	45.21	34.7	35.81	35.14	32.09	40.33	39.8	39.77	49.41	46.3	53.67	58.29	45.76	52.34	52.42	57.14	40.87	38	947	951	874	805	814	941	777	851	1546	1141	1228	1342	1040	1262	1241	1453	918	830	38.5733	35.8533	42.9933	52.7533	50.1733	45.3367	924	853.333	1058	1237
Lg02063	--	1557	45.34	26.34	38	31.65	32.33	29.2	35.18	39.09	35.78	46.13	37.58	27.27	23.79	34.5	33.23	24.96	27.53	30.87	28.86	420	793	588	564	564	625	581	583	1099	705	475	417	597	610	450	533	528	480	31.9967	32.2367	40.3333	29.5467	30.8967	29.0867	600.333	584.333	754.333	532.333
Lg02071	HIS2B	796	41.71	33.61	47.9	26.95	33.19	29.27	29.51	29.61	36.74	24.38	41.49	53.79	48.09	30.63	39.75	67.82	41.52	48.38	44.46	274	511	256	296	289	268	225	306	297	398	479	431	271	373	625	411	423	378	36.1533	30.6567	30.2433	47.79	46.0667	44.7867	347	284.333	276	436
Lg02077	MHK	4609	36.39	12.82	8.48	9.6	5.5	5.68	5.7	6.91	4.4	4.65	3.19	4.36	5.11	3.12	3.7	4.22	4.14	3.75	4.2	605	524	528	284	325	300	304	212	328	177	225	265	160	201	225	237	190	207	10.3	5.62667	5.32	4.22	3.68	4.03	552.333	303	281.333	222.333
Lg02084	CYP71A1	1884	39.33	11.19	15.25	16.01	20.28	18.74	14.75	11.01	13.14	9.82	15.29	22.06	16.5	16.57	17.65	21.18	14.85	18.27	19.13	216	385	360	428	438	317	198	259	283	347	465	350	347	392	462	348	378	385	14.15	17.9233	11.3233	17.95	18.4667	17.4167	320.333	394.333	246.667	387.333
Lg02104	PSAE-1	926	40.17	468.65	473.5	414.19	334.66	334.54	299.35	360.85	296.81	319.35	298.35	231.56	295.43	282.86	270.58	258.48	291.62	270.57	329.31	4445	5876	4577	3472	3843	3163	3190	2876	4525	3329	2399	3080	2911	2954	2771	3358	2752	3257	452.113	322.85	325.67	275.113	270.64	297.167	4966	3492.67	3530.33	2936
Lg02108	ZED1	1456	37.02	13.54	8.76	8.46	3.31	4.82	5.6	3.45	4.73	2.69	1.99	2.7	4.21	2.78	4.08	3.38	4.81	4.69	4.95	202	171	147	54	87	93	48	72	60	35	44	69	45	70	57	87	75	77	10.2533	4.57667	3.62333	2.96667	3.41333	4.81667	173.333	78	60	49.333
Lg02119	At3g57050	3533	41.58	36.28	29.8	29.84	24.91	26.15	26.94	28.79	21.94	26.21	19.38	23.7	27.2	17.52	21.8	21.76	26.08	21.28	19.42	1313	1411	1258	986	1146	1086	971	811	1417	825	937	1082	688	908	890	1146	826	733	31.9733	26	25.6467	23.4267	20.36	22.26	1327.33	1072.67	1066.33	948
Lg02128	At1g06840	3949	39.86	46.6	33.84	35.1	25.72	25.78	24.68	32.28	26.62	27.94	22.36	21.34	26.34	25.09	21.52	20.5	24.19	22.96	22.22	1885	1791	1654	1138	1263	1112	1217	1100	1688	1064	943	1171	1101	1002	937	1188	996	937	38.5133	25.3933	28.9467	23.3467	22.37	23.1233	1776.67	1171	1335	1059.33
Lg02131	APS1	1450	39.79	438.19	374.59	314.1	357.09	260.06	218.31	195.62	240.43	121.83	346.38	360.97	464.08	239.28	294.06	382.03	271.31	304.58	351.84	6508	7279	5435	5801	4678	3612	2708	3648	2703	6052	5856	7576	3856	5027	6413	4892	4851	5449	375.627	278.487	185.96	390.477	305.123	309.243	6407.33	4697	3019.67	6494.67
Lg02137	PSAN	1392	37.36	434.71	417.43	385.03	291.62	317.28	256.49	357.28	291.51	311.93	292.13	235.07	227.73	276.79	226.67	232.64	250.26	263.12	314.91	6198	7787	6396	4548	5479	4074	4748	4246	6644	4900	3661	3569	4282	3720	3749	4332	4023	4682	412.39	288.463	320.24	251.643	245.367	276.097	6793.67	4700.33	5212.67	4043.33
Lg02150	MLP28	417	38.61	4972.59	4557.14	4600.82	3686.69	4165.97	3598.8	3309.21	3051.71	3945.94	3277.54	2286.37	3331.78	3198.47	2993.48	3227.7	3627.63	3229.65	4068.83	21239	25467	22895	17224	21551	17124	13174	13316	25178	16469	10667	15642	14823	14717	15582	18811	14793	18122	4710.18	3817.15	3435.62	2965.23	3139.88	3642.04	23200.3	18633	17222.7	14259.3
Lg02153	NRP1	2584	36.69	5.74	4.65	6.1	6.88	5.77	8.17	6.69	11.61	8.95	13.2	12	9.45	9.65	9.03	16.35	11.98	12.23	9.82	152	161.11	188	199.28	185	241	165	314	354	411	347	275	277	275.18	489	385	347	271	5.49667	6.94	9.08333	11.55	11.6767	11.3433	167.037	208.427	277.667	344.333
Lg02162	HSA32	1365	40.44	9.44	9.46	9.95	10.46	10.63	13.1	7.9	10.5	9.19	13.38	15.39	10.02	9.1	10.56	15.5	14.37	15.27	12.21	132	173	162	160	180	204	103	150	192	220	235	154	138	170	245	244	229	178	9.61667	11.3967	9.19667	12.93	11.72	13.95	155.667	181.333	148.333	203
Lg02164	At4g18030	3685	38.81	17.8	19.6	20.69	29.96	27.67	27.75	17.14	26.01	19.14	37.27	35.46	26.06	38.8	31.35	30.97	26.51	30.24	27.29	672	968	910	1237	1265	1167	603	1003	1079	1655	1462	1081	1589	1362	1321	1215	1224	1074	19.3633	28.46	20.7633	32.93	33.7067	28.0133	850	1223	895	1399.33
Lg02166	CIPK9	3737	38.69	20.67	27.62	20.79	18.99	19.54	16.96	20.88	16.09	22.07	13.44	19.9	31.73	16.66	19.56	12.99	14.29	13.52	14.01	791	1383	927	795	906	723	745	629	1262	605	832	1335	692	862	562	664	555	559	23.0267	18.4967	19.68	21.69	16.4033	13.94	1033.67	808	878.667	924
Lg02182	ADK2	2919	37.62	14.38	16.26	14.87	19.54	17.84	18.49	18.16	22.95	15.99	20.98	23.18	21.36	21.08	23.74	27.37	18.82	26.14	24.02	430	636	518	639	646	616	506	701	714	738	757	702	684	817	925	683	838	749	15.17	18.6233	19.0333	21.84	24.0633	22.9933	528	633.667	640.333	732.333
Lg02205	WAK1	3380	36.09	42.55	24.95	32.73	29.1	30.1	28.65	24.42	27.91	28.87	16.4	19.86	21.52	30	31.12	31.84	31.88	25.43	32.82	1473	1130	1320	1102	1262	1105	788	987	1493	668	751	819	1127	1240	1246	1340	944	1185	33.41	29.2833	27.0667	19.26	30.9867	30.0433	1307.67	1156.33	1089.33	746
Lg02206	METE	3303	43.11	240.93	348.56	319.11	539.37	499.05	521.74	325.69	450.26	375.58	737.6	623.87	584.78	731.96	817.58	679.29	469.4	569.18	534.66	8151	15429	12578	19960	20449	19664.2	10270	15562	18982	29357	23055	21746	26869	31838	25975	19280	20650	18862	302.867	520.053	383.843	648.75	742.943	524.413	12052.7	20024.4	14938	24719.3
Lg02230	At1g30700	1127	41.7	53.8	28.4	19.85	24.71	15.95	29.78	42.94	34	68.14	17.45	10.55	19.39	25.63	25.14	17.47	22.33	22.78	23.59	621	429	267	312	223	383	462	401	1175	237	133	246	321	334	228	313	282	284	34.0167	23.48	48.36	15.7967	22.7467	22.9	439	306	679.333	205.333
Lg02232	At1g53440	5458	37.83	79.21	68.96	67.65	69.11	78.37	71.09	77.97	67.02	64.91	45.42	47.42	70.35	64.11	68.42	53.41	58.57	48.27	47.45	4428	5043.91	4405.99	4225.9	5306.63	4427.73	4062.95	3827.85	5421	2987	2895.97	4322.76	3888.99	4402.98	3375	3975	2893.96	2766	71.94	72.8567	69.9667	54.3967	61.98	51.43	4625.97	4653.42	4437.27	3401.91
Lg02237	VTE4	749	37.25	1158.24	1083.3	906.1	712.62	577.91	651.58	576.87	720.62	595.24	997.96	859.06	918.44	780.73	786.11	982.29	928.69	881.93	987.75	8885.81	10873.8	8098.89	5979.98	5369.81	5568.82	4124.92	5647.86	6821.97	9006.92	7198.86	7744.85	6498.91	6941.8	8517.61	8649.78	7255.71	7901.87	1049.21	647.37	630.91	925.153	849.71	932.79	9286.16	5639.54	5531.58	7983.54
Lg02274	SPCC24B10.10c	3997	38.33	5.67	4.09	7.11	4.82	5.28	4.28	4.61	3.47	3.07	2.97	3.47	4.76	1.94	3.16	2.83	4.55	2.32	1.9	232	219	339	216	262	195	176	145	188	143	155	214	86	149	131	226	102	81	5.62333	4.79333	3.71667	3.73333	2.64333	2.92333	263.333	224.333	169.667	170.667
Lg02289	RPM1	3110	38.94	14.6	12.7	15.29	8.12	10.49	10.58	12.26	9.86	11.39	7.47	7.99	9.71	9	9.16	7.36	8.3	7.64	8.67	465	529.13	567.29	283	404.77	375.47	364	321	541.83	280.12	278	340	311	335.81	264.98	320.99	261	288	14.1967	9.73	11.17	8.39	8.50667	8.20333	520.473	354.413	408.943	299.373
Lg02356	--	4297	39.28	1.02	0.82	1.05	1.54	1.5	1.35	1.37	1.76	1.83	1.78	2.16	1.65	1.49	1.6	2.45	2.28	2.22	1.83	45	47	54	74	80	66	56	79	120	92	104	80	71	81	122	122	105	84	0.963333	1.46333	1.65333	1.86333	1.84667	2.11	48.667	73.333	85	92
Lg02369	Pol	3833	36.08	6.37	4.17	3.98	3.1	5.32	3.75	4.18	4.56	3.9	0.93	2.22	2.8	3.45	4.16	3.94	3.76	2.64	3.37	250	214	182	133	253	164	153	183	229	43	95	121	147	188	175	179	111	138	4.84	4.05667	4.21333	1.98333	3.85	3.25667	215.333	183.333	188.333	86.333
Lg02370	TOR1	4228	41.75	10.25	10.57	10.72	12.1	11.36	12.11	11.5	12.75	10.63	14.72	16.64	14.43	13.47	12.9	14.75	13.92	14.66	14.24	444	599	541	573	596	584	464	564	688	750	787	687	633	643	722	732	681	643	10.5133	11.8567	11.6267	15.2633	13.7067	14.2733	528	584.333	572	741.333
Lg02379	--	3917	41.36	23.78	25.74	28.69	38.69	39.53	38.46	29.09	35.16	27.98	36.06	48.6	44.24	46.72	45.6	51.23	41.8	40.74	40.92	954	1351	1341	1698	1921	1719	1088	1441	1677	1702	2129.97	1951	2034	2106	2323	2036	1753	1712	26.07	38.8933	30.7433	42.9667	47.85	41.1533	1215.33	1779.33	1402	1927.66
Lg02382	POT2	6812	40.9	10.71	19.46	14.53	24.8	25.13	23.34	14.19	16.44	14.47	24.46	29.22	15.7	20.82	21.42	18.86	17.53	26.3	25.74	747	1776.85	1181	1893	2124	1814	923	1172	1508.75	2008	2227	1204	1576	1719.93	1487	1485	1968	1873	14.9	24.4233	15.0333	23.1267	20.3667	23.19	1234.95	1943.67	1201.25	1813
Lg02384	Os04g0650000	2459	36.48	185.26	239.67	266.9	407.08	340.04	440.5	259.5	325.33	375.45	633.3	471.69	379.92	476.35	531.3	479.17	443.03	488.64	487.32	4666	7898	7832	11215	10373	12360	6092	8371	14127	18765	12977	10518	13018	15403	13641	13547	13198	12799	230.61	395.873	320.093	494.97	495.607	472.997	6798.67	11316	9530	14086.7
Lg02395	CYP716A15	1961	39.27	59.94	73.1	70.51	82.56	84.97	80.04	55.18	66.86	63.12	82.14	84.37	63.46	91.13	84.52	100.12	92.15	103.99	105.66	1204	1921	1650	1813.99	2067	1790.92	1033	1372	1894	1941	1851	1401	1986	1954	2273	2247	2240	2213	67.85	82.5233	61.72	76.6567	91.9233	100.6	1591.67	1890.64	1433	1731
Lg02415	PCKR1	875	47.77	983.67	1149.99	1131.5	1470.74	1342.63	1548.42	1078.36	1336.95	1263.14	2549.88	1549.49	1583.67	1547.64	1895.19	2011.58	1563.21	1689.4	1641.62	8816	13485	11815	14418	14574	15460	9008	12241	16912	26885	15169	15601	15050	19551	20377	17009	16237	15342	1088.39	1453.93	1226.15	1894.35	1818.14	1631.41	11372	14817.3	12720.3	19218.3
Lg02430	PLAT1	387	46.25	1500.78	1155.73	1437.33	1479.76	1012.68	1097.16	816.87	1275.95	776.64	1311.94	1286.43	1537.74	1063.71	1107.91	1236.98	1387.03	1646.02	2039.46	5949	5994	6638	6416	4861.82	4845	3018	5167	4599	6118	5570	6700	4575	5055	5542	6675	6997	8430	1364.61	1196.53	956.487	1378.7	1136.2	1690.84	6193.67	5374.27	4261.33	6129.33
Lg02488	CPRF2	3740	40.94	8.12	7.4	7.53	4.88	4.2	4.87	7.2	4.65	5.38	5.01	3.92	5.98	4.64	4.63	5.45	5.25	4.63	4.33	311	371	336	204.32	195	208	257	182	308	226	164	252	193	204	236	244	190	173	7.68333	4.65	5.74333	4.97	4.90667	4.73667	339.333	202.44	249	214
Lg02510	METAL1	969	42.31	1825.25	1998.85	2070.38	2545.78	2214.13	2142.45	1919.18	2633.26	1735.6	3037	1993.85	2238.15	2177.05	2880.16	3025.65	2845.96	2931.24	3564.28	18116	25957	23941	27638	26616	23689	17754	26700	25734	35461	21616	24417	23445	32904	33942	34293	31199	36889	1964.83	2300.79	2096.01	2423	2694.29	3113.83	22671.3	25981	23396	27164.7
Lg02529	At1g34300	3026	42.13	38.33	44.24	60.45	38.08	41.28	41.36	45.76	38.91	43	32.58	32.31	31.44	33.78	35.32	33.23	37.76	34.12	33.57	1188	1794	2183	1291	1549.5	1428	1322	1232	1991	1188	1094	1071	1136	1260	1164	1421	1134	1085	47.6733	40.24	42.5567	32.11	34.11	35.15	1721.67	1422.83	1515	1117.67
Lg02552	--	2985	46.9	0.75	0.87	1.04	0.72	1.24	0.73	0.67	0.8	0.92	0.03	0	0	0.06	0	0	0	0	0	23	35	37	24	46	25	19	25	42	1	0	0	2	0	0	0	0	0	0.886667	0.896667	0.796667	0.01	0.02	0.001	31.667	31.667	28.667	0.333
Lg02554	Os03g0815200	3053	40.09	47.58	64.16	54.51	84.32	69.36	78.19	55.41	76.41	62.7	107.24	107.38	87.19	106.45	109.54	113.2	80.31	105.29	101.39	1488	2625	1986	2884	2627	2724	1615	2441	2929	3945	3668	2997	3612	3943	4001	3049	3531	3306	55.4167	77.29	64.84	100.603	109.73	95.6633	2033	2745	2328.33	3536.67
Lg02571	SOT12	5956	40.97	1	2.46	1.8	3.43	4.05	3.68	4.12	2.04	4.44	1.77	1.22	1.3	1.83	1.99	2.31	3.06	2.51	3.22	61	196	128	229	299	250	234	127	405	127	81	87	121	140	159	227	164	205	1.75333	3.72	3.53333	1.43	2.04333	2.93	128.333	259.333	255.333	98.333
Lg02582	CFBP1	4409	36.24	9.06	9.83	10.02	5.41	5.7	5.05	6.89	5.25	6.85	5.44	4.42	4.75	4.65	5.94	5.35	4.6	4.83	5.03	409	581	527	267	312	254	290	242	462	289	218	236	228	309	273	252	234	237	9.63667	5.38667	6.33	4.87	5.31333	4.82	505.667	277.667	331.333	247.667
Lg02589	NPR2	5519	34.73	4.05	4.15	3.61	2.49	2.67	2.41	4.42	2.13	3	1.35	2.19	2.62	1.61	1.77	1.85	2.62	1.62	1.9	229	307	238	154	183	152	233	123	253	90	135	163	99	115	118	180	98	112	3.93667	2.52333	3.18333	2.05333	1.74333	2.04667	258	163	203	129.333
Lg02627	CAB21	1431	43.75	1881.52	1677.5	1306.74	1761.36	1857.11	1393.19	1595.07	1321.77	1093.92	1220.06	818.47	884.56	1643.71	867.45	1070.28	909.82	985.8	1831.44	27578	32170	22315	28239	32968	22749	21791	19792	23953	21038	13104	14251	26141	14635	17731	16190	15495	27992	1621.92	1670.55	1336.92	974.363	1193.81	1242.35	27354.3	27985.3	21845.3	16131
Lg02635	PSBQ	448	42.19	283.96	290.15	248.4	227.72	214.3	189.36	224.69	208.2	169.51	223.22	133.47	156.63	137.38	182.51	134	157.24	156.68	208.99	1303	1742	1328	1143	1191	968	961	976	1162	1205	669	790	684	964	695	876	771	1000	274.17	210.46	200.8	171.107	151.297	174.303	1457.67	1100.67	1033	888
Lg02692	ARF4	3175	38.99	16.21	14.78	18.42	18.44	18.33	14.46	16.86	17.97	15.38	22.53	21.93	22.49	14.65	17.47	23.81	23.91	21.94	20.82	527	629	698	656	722	524	511	597	747	862	779	804	517	654	875	944	765	706	16.47	17.0767	16.7367	22.3167	18.6433	22.2233	618	634	618.333	815
Lg02720	co-2	2517	40.17	902.99	756.21	784.37	942.66	713.55	767.28	545.08	918.98	471.12	866.76	989.64	970.76	1087.77	965.33	1335.89	804.8	1096	1162.3	23280	25508	23560	26582.8	22280.2	22036.9	13097.8	24203.8	18144.7	26288.4	27868.8	27508.9	30428.2	28646.2	38926.8	25189.8	30301.2	31246.7	814.523	807.83	645.06	942.387	1129.66	1021.03	24116	23633.3	18482.1	27222
Lg02728	SGR1	1047	34.96	94.38	63.09	48.82	55.08	71.38	95.82	59.55	73.4	74.22	26.95	31.02	51.5	65.68	35.68	35.58	40.02	38.26	44.56	1012.11	885.23	610.03	646.09	927.14	1144.74	595.28	804.19	1189.13	340.02	363.36	607.06	764.21	440.46	431.26	521.03	440	498.31	68.7633	74.0933	69.0567	36.49	45.6467	40.9467	835.79	905.99	862.867	436.813
Lg02744	CSI1	7081	43.09	26.42	28.14	26.02	36.45	34.82	34.12	27.91	35.04	26.28	36.61	40.82	35.36	41.04	39.84	37.75	35.51	35.1	34.46	1916	2670	2199	2892	3059	2757	1887	2596	2847	3124	3234	2819	3230	3326	3095	3127	2730	2606	26.86	35.13	29.7433	37.5967	39.5433	35.0233	2261.67	2902.67	2443.33	3059
Lg02760	ABCC8	2586	39.4	5.47	4.7	5.38	7.66	6.51	6.78	7.37	7.87	10.01	5.46	5.32	4.57	5.92	5.18	4.81	4.98	5.07	4.6	145	163	166	222	209	200	182	213	396	170	154	133	170	158	144	160	144	127	5.18333	6.98333	8.41667	5.11667	5.30333	4.88333	158	210.333	263.667	152.333
Lg02762	CDC6	3446	38.57	3.06	4.24	2.97	4.97	4.58	3.43	2.71	3.94	3.19	5.49	6.2	4.18	3.97	3.69	6.02	5.46	7.11	4.89	108	196	122	192	196	135	89	142	168	228	239	162	152	150	240	234	269	180	3.42333	4.32667	3.28	5.29	4.56	5.82	142	174.333	133	209.667
Lg02837	SABP2	1870	37.38	91.1	194.65	94.1	175.74	122.55	154.28	145.02	228.54	85.48	354.99	357.57	158.55	408.08	395.88	372.35	217.77	257.59	268.01	1745	4878	2100	3682	2843	3292	2589	4472	2446	7999	7481	3338	8481	8728	8061	5064	5291	5353	126.617	150.857	153.013	290.37	392.103	247.79	2907.67	3272.33	3169	6272.67
Lg02858	JMJ30	4149	37.55	0.85	0.63	0.77	0.95	1.42	1.35	0.71	0.53	0.88	1.98	2.63	3.51	1.97	2.56	3.54	2.95	1.93	1.22	36	35	38	44	73	64	28	23	56	99	122	164	91	125	170	152	88	54	0.75	1.24	0.706667	2.70667	2.69	2.03333	36.333	60.333	35.667	128.333
Lg02868	AtMg01250	5923	39.15	1.15	0.74	1.09	1.49	1.52	0.83	0.8	1.26	0.71	0.5	1.62	1.39	1.63	1.32	1.11	1.48	1.86	1.63	70	59	77	99	112	56	45	78	64	36	107.03	93	107	92	76	109	121	103	0.993333	1.28	0.923333	1.17	1.35333	1.65667	68.667	89	62.333	78.677
Lg02871	AAF	5111	37.33	49.4	53.52	58.01	40.57	44.35	40.35	52.88	39.9	51.04	34.11	33.96	29.4	36.72	32.53	27.82	34.91	35.71	33.03	2586	3666	3538	2323	2812	2353	2580	2134	3992	2101	1942	1692	2086	1960	1646	2219	2005	1803	53.6433	41.7567	47.94	32.49	32.3567	34.55	3263.33	2496	2902	1911.67
Lg02872	At5g55860	1674	42.29	7.17	7.31	6.91	7.14	8.14	8.11	6.19	8.16	6.36	7.49	9.08	11.09	9.41	8.87	10.58	10.95	10.39	9.9	123	164	138	134	169	155	99	143	163	151	170	209	175	175	205	228	191	177	7.13	7.79667	6.90333	9.22	9.62	10.4133	141.667	152.667	135	176.667
Lg02880	BLH1	4011	41.66	117.95	98.52	113.17	73.43	78.52	78.88	113.97	88.09	96.11	58.14	61.17	75.09	68.6	66.42	54.83	72.04	61.26	67.95	4846	5296	5417	3300	3907	3610	4364	3697	5899	2810	2745	3391	3058	3141	2546	3593	2699	2911	109.88	76.9433	99.39	64.8	63.2833	67.0833	5186.33	3605.67	4653.33	2982
Lg02888	TSN1	6353	43.32	25.66	27.88	27.65	36.26	34.32	39.15	31.81	38.16	33.87	49.68	41.56	42.29	43.95	47.33	47.83	41.62	43.23	40.29	1670	2374	2096	2581	2705	2838	1929	2537	3293	3803	2954	3025	3103	3545	3518	3288	3017	2734	27.0633	36.5767	34.6133	44.51	46.37	41.7133	2046.67	2708	2586.33	3260.67
Lg02891	At5g38780	1512	38.1	964.1	1038.4	1021.75	927.1	862.44	826.99	715.29	751.01	628.5	785.59	1077.46	934.04	1505.61	1040.55	1053.37	993.03	1061.3	1379.38	14931	21041	18436	15705	16177	14268	10325	11882	14541	14313	18227	15900	25300	18549	18438.5	18671	17626	22276	1008.08	872.177	698.267	932.363	1199.84	1144.57	18136	15383.3	12249.3	16146.7
Lg02913	RE1	3017	40.27	2.65	3.51	3.94	4.76	4.81	5.37	6.04	5.29	3.68	5.03	5.95	6.27	5.34	5.57	7.5	5.86	6.64	5.93	82	142	142	161	180	185	174	167	170	183	201	213	179	198	262	220	220	191	3.36667	4.98	5.00333	5.75	6.13667	6.14333	122	175.333	170.333	199
Lg02917	psbA	5062	36.49	14.77	17.14	22.79	20.08	10.81	17.1	25.68	10.68	30.17	5.95	10.31	18.7	12.86	12.87	16.86	8.2	10.99	6.42	766	1162.71	1376.75	1139	679	987.72	1241	565.76	2336.81	363	584	1066	723.3	768	988	516.08	611	347	18.2333	15.9967	22.1767	11.6533	14.1967	8.53667	1101.82	935.24	1381.19	671
Lg02948	--	4289	36.75	38.49	35.77	36.61	23.93	29.94	23.76	35.93	27.9	31.02	20.94	24.57	25.14	24.15	22.29	22.68	23.96	20.14	22.16	1691	2056	1874	1150	1593	1163	1471	1252	2036	1082	1179	1214	1151	1127	1126	1278	949	1015	36.9567	25.8767	31.6167	23.55	23.04	22.0867	1873.67	1302	1586.33	1158.33
Lg02949	ACO	2080	40	552.64	604.99	590.93	448.81	525.9	436.21	588.45	442.45	634.93	614.03	448.88	380.65	556.18	491.34	413.95	386.35	380.31	423.71	11774	16864	14668	10459	13570	10353	11685	9630	20208	15390	10446	8914	12857	12049	9968	9993	8689	9413	582.853	470.307	555.277	481.187	487.157	396.79	14435.3	11460.7	13841	11583.3
Lg02970	At1g74260	4980	43.35	14.02	13.32	14.49	17.69	16.38	18.27	19.25	20.99	19.59	25.81	23.03	22.49	17.67	21.75	26.97	27.27	24.06	21.53	715	889	861	987	1012	1038	915	1094	1493	1549	1283	1261	978	1277	1555	1689	1316	1145	13.9433	17.4467	19.9433	23.7767	22.13	24.2867	821.667	1012.33	1167.33	1364.33
Lg02975	ISE2	4929	40.88	36.56	32.81	40.53	23.56	25.76	21.35	35.34	29.76	38.29	23.18	31.26	26.74	20.59	19.19	21.03	26.41	22.53	21.43	1846	2167	2384	1301	1575	1201	1663	1535	2888	1376.99	1724	1484	1128	1115	1200	1619	1220	1128	36.6333	23.5567	34.4633	27.06	20.27	23.4567	2132.33	1359	2028.67	1528.33
Lg02982	GOLS2	957	40.54	7.35	12.95	9.63	17.16	10.44	16.85	7.99	4.79	6.83	10.49	10.55	41.21	23.13	31.46	13.45	14.62	14.75	16.34	72	166.06	110	184	124	184	73	48	100	121	113	444	246	355	149	174	155	167	9.97667	14.8167	6.53667	20.75	22.68	15.2367	116.02	164	73.667	226
Lg02984	CEPR1	3408	40.61	10.91	7.64	10.01	10.03	10.38	10.36	11.89	12.84	12.41	6.04	9.81	9.33	8.66	7.74	10.24	10.43	8.41	8.3	381	349	407	383	439	403	387	458	647	248	374	358	328	311	404	442	315	302	9.52	10.2567	12.38	8.39333	8.88	9.04667	379	408.333	497.333	326.667
Lg03005	At1g64390	2562	42.9	102.74	61.89	96.62	123.4	100.75	106.69	92.07	98.89	80.86	213.24	128.73	167.66	199.35	138.98	159.37	148.03	145.62	199.02	2696	2125	2954	3542	3202	3119	2252	2651	3170	6583	3690	4836	5676	4198	4727	4716	4098	5446	87.0833	110.28	90.6067	169.877	165.9	164.223	2591.67	3287.67	2691	5036.33
Lg03012	BGAL9	6177	37.98	48.29	37.23	36.57	27.04	23.29	23.2	30.71	23.52	27.02	16.73	17.18	22.27	14.39	16.08	12.84	20.21	14.65	14.2	3055	3082	2696	1871	1785	1635	1811	1520	2553.99	1245	1187	1549	988	1171	917.98	1552	994	937	40.6967	24.51	27.0833	18.7267	14.4367	16.3533	2944.33	1763.67	1961.66	1327
Lg03019	RROP1	3503	35.57	430.77	395.08	389.49	462.49	334.61	340.62	258.53	378.26	202.53	387.98	429.6	471.9	297.32	320.95	437.29	369.94	452.45	530.92	15456	18547	16282	18151	14541	13615	8646	13865	10856	16377	16837	18611	11575	13255	17734	16115	17409	19864	405.113	379.24	279.773	429.827	351.853	451.103	16761.7	15435.7	11122.3	17275
Lg03043	UGT86A1	1591	40.16	55.1	80.29	75.48	70.29	81.72	77.28	104.09	78.15	102.69	65.04	52.81	49.8	82.29	75.86	62.54	71.12	59.85	49.96	898	1712	1433	1253	1613	1403	1581	1301	2500	1247	940	892	1455	1423	1152	1407	1046	849	70.29	76.43	94.9767	55.8833	73.5633	60.31	1347.67	1423	1794	1026.33
Lg03073	THO5B	6613	39.86	58.09	37.77	48.09	28.28	29.49	30.94	40.5	31.88	33.02	19.4	23.77	28.98	24.52	20.84	22.3	28.16	23.16	23.4	3935	3347	3795	2095	2419.35	2335	2557	2206	3341	1546	1759	2158	1802	1625	1707	2316	1682	1653	47.9833	29.57	35.1333	24.05	22.5533	24.9067	3692.33	2283.12	2701.33	1821
Lg03074	--	2434	37.1	5.98	4.51	3.61	1.87	2.68	1.91	5.21	3.46	4.3	1.57	2.86	3.39	1.74	2.2	2.02	2.64	2.47	2.15	149	147	105	51	81	53	121	88	160	46	78	93	47	63	57	80	66	56	4.7	2.15333	4.32333	2.60667	1.98667	2.42	133.667	61.667	123	72.333
Lg03081	--	1656	34.84	10.2	5.68	5.31	3.45	5.31	4.29	5.57	3.35	3.32	1.85	2.16	4.34	3.97	4.25	4.02	3.64	2.25	2.66	173	126	105	64	109	81	88	58	84	37	40	81	73	83	77	75	41	47	7.06333	4.35	4.08	2.78333	4.08	2.85	134.667	84.667	76.667	52.667
Lg03115	RPK2	4706	39.52	4.09	4.8	4.83	4.5	4.4	4.08	7.48	7.7	7.76	3.47	3.76	3.93	3.48	3.44	4.17	6.05	5.84	4	197	303	271	237	257	219	336	379	559	197	198	208	182	191	227	354	302	201	4.57333	4.32667	7.64667	3.72	3.69667	5.29667	257	237.667	424.667	201
Lg03140	RPL3	5725	39.58	160.97	118.44	150.92	114.82	117.71	109.48	142.16	144.14	147.2	91.79	117.53	114.06	94.35	96.21	93.73	145.61	119.43	118.08	9439.02	9087	10311	7365	8360	7152	7770	8635	12895	6332	7528	7352	6003	6494	6212	10366	7509.96	7220	143.443	114.003	144.5	107.793	94.7633	127.707	9612.34	7625.67	9766.67	7070.67
Lg03155	--	722	42.66	10.01	6.92	7.43	8.04	6.48	5.1	4.79	6.49	5.88	2.64	4.46	3.94	3.24	6.46	4.91	5.35	5.17	2.85	74	67	64	65	58	42	33	49	65	23	36	32	26	55	41	48	41	22	8.12	6.54	5.72	3.68	4.87	4.45667	68.333	55	49	30.333
Lg03158	DJC76	3117	37.47	8.3	6.63	9.54	7.53	9.41	9.11	10.48	6.32	8.53	12.89	11.81	12.82	9.64	13.2	16.79	16.41	10.69	9.34	265	277	355	263	364	324	312	206	407	484	412	450	334	485	606	636	366	311	8.15667	8.68333	8.44333	12.5067	13.21	12.1467	299	317	308.333	448.667
Lg03159	ACS1	1937	39.86	11.59	5.66	18.21	4.38	3.79	6.38	4.22	6.36	3.61	3.08	2.68	5.73	3.67	2.98	3.79	4.19	6.58	6.67	230	147	421	95	91	141	78	129	107	72	58	125	79	68	85	101	140	138	11.82	4.85	4.73	3.83	3.48	5.81333	266	109	104.667	85
Lg03196	UGT71A15	1565	40.58	2.93	5.44	4.18	4.11	5.15	6.1	5.56	5.56	8.02	3.5	2.17	1.53	2.99	4.06	2.81	3.34	3.61	3.83	47	114	78	72	100	109	83	91	192	66	38	27	52	75	51	65	62	64	4.18333	5.12	6.38	2.4	3.28667	3.59333	79.667	93.667	122	43.667
Lg03199	UGT71A16	1547	43.18	10.98	21.27	12.73	28.91	20.01	17.84	18.62	10.63	18.04	10.78	11.32	15.85	13.26	28.78	6.53	9.88	10.95	9.8	174	441	235	501	384	315	275	172	427	201	196	276	228	525	117	190	186	162	14.9933	22.2533	15.7633	12.65	16.19	10.21	283.333	400	291.333	224.333
Lg03224	NLE1	2269	40.9	8.95	9.6	9.97	11.25	11.4	12.98	12.1	14.4	12.85	18.43	15.48	14.48	13.28	15.06	15.84	15.1	15.21	13.78	208	292	270	286	321	336	262	342	446	504	393	370	335	403	416	426	379	334	9.50667	11.8767	13.1167	16.13	14.7267	14.6967	256.667	314.333	350	422.333
Lg03226	RFWD3	3531	38.52	2.93	2.58	3.96	3.19	3.33	3.65	2.7	3.79	2.26	4.23	4.13	4.83	4.41	5.14	4.77	4.53	4.69	4.93	106	122	167	126	146	147	91	140	122	180	163	192	173	214	195	199	182	186	3.15667	3.39	2.91667	4.39667	4.77333	4.71667	131.667	139.667	117.667	178.333
Lg03250	PER42	1156	38.06	33.87	34.8	42	42.47	36.9	34.68	31.35	32.16	22.25	48.32	45.09	42.43	38.16	39.27	44.12	44.67	46.16	49.58	401.07	539.1	579.42	550.05	529.17	457.45	346.02	389.02	393.56	673.12	583.12	552.27	490.28	535.17	590.39	642.16	586.16	612.18	36.89	38.0167	28.5867	45.28	40.5167	46.8033	506.53	512.223	376.2	602.837
Lg03269	--	1602	42.63	34.55	40.9	24.79	44.02	52.33	48.03	35.44	28.16	28.43	32.53	36.1	53.34	48.98	56.18	53.33	41.41	43.7	44.12	567	878	474	790	1040	878	542	472	697	628	647	962	872	1061	989	825	769	755	33.4133	48.1267	30.6767	40.6567	52.83	43.0767	639.667	902.667	570.333	745.667
Lg03273	AVT1I	1376	38.52	4.9	3.52	4.14	2.85	2.75	2.99	3.5	2.71	2.99	6.03	9.68	8.26	1.24	2.1	2.51	5.49	3.24	1.36	69	65	68	44	47	47	46	39	63	100	149	128	19	34	40	94	49	20	4.18667	2.86333	3.06667	7.99	1.95	3.36333	67.333	46	49.333	125.667
Lg03291	--	3025	40.03	1.68	2.66	1.55	3.22	2.11	1.94	1.35	2.5	1.32	3.26	3.93	2.99	1.81	2.27	3.83	3.88	3.91	3.59	52	108	56	109	79	67	39	79	61	119	133	102	61	81	134	146	130	116	1.96333	2.42333	1.72333	3.39333	2.63667	3.79333	72	85	59.667	118
Lg03294	BHLH87	2164	40.2	8.62	6.62	6.23	5.11	4.88	4.41	5.81	4.55	6.43	4.18	4.42	3.16	4.57	3.92	3.75	3.6	3.58	4.67	191	192	161	124	131	109	120	103	213	109	107	77	110	100	94	97	85	108	7.15667	4.8	5.59667	3.92	4.08	3.95	181.333	121.333	145.333	97.667
Lg03295	BHLH87	1522	42.05	6.99	5.88	6.61	6.33	4.24	4.32	6.19	4.77	7.21	4.03	4.35	3.38	3.78	2.62	2.21	2.48	2.03	3.2	109	120	120	108	80	75	90	76	168	74	74	58	64	47	39	47	34	52	6.49333	4.96333	6.05667	3.92	2.87	2.57	116.333	87.667	111.333	68.667
Lg03307	SDR1	2070	37.92	7.78	7.64	7.85	9.79	6.43	9.02	6.17	8.59	6.6	9.82	10.36	9.83	11.61	10.94	12.69	9.28	11.39	15.74	165	212	194	227	165	213	122	186	209	245	240	229	267	267	304	239	259	348	7.75667	8.41333	7.12	10.0033	11.7467	12.1367	190.333	201.667	172.333	238
Lg03309	THI1-2	1620	41.36	57.98	37.17	84.57	60.77	75.58	94.62	77.66	49.26	69.75	527.85	265.49	257.36	232.89	493.62	498.6	305.48	190.4	220.37	962	807	1635	1103	1519	1749	1201	835	1729	10304	4812	4694	4193	9428	9351	6154	3388	3813	59.9067	76.99	65.5567	350.233	408.37	238.75	1134.67	1457	1255	6603.33
Lg03333	SAUR36	1223	43.66	9.98	14.89	16.65	4.82	8.96	8.53	11.13	8.36	11.22	5.9	4.46	5.74	5.08	4.51	2.54	4.47	5.51	4.21	125	244	243	66	136	119	130	107	210	87	61	79	69	65	36	68	74	55	13.84	7.43667	10.2367	5.36667	4.04333	4.73	204	107	149	75.667
Lg03339	DTX45	2765	38.92	2.97	3.89	4.49	5.91	4.69	6.12	3.67	5.5	2.69	5.73	6.95	7.58	5.83	4.45	8.03	5.82	6.55	7.65	84	144	148	183	161	193	97	159	114	191	215	236	179	145	257	200	199	226	3.78333	5.57333	3.95333	6.75333	6.10333	6.67333	125.333	179	123.333	214
Lg03342	MSL2	6069	37.91	10.87	13.33	14.22	10.88	11.83	11.23	12.84	11.81	12.84	10.32	10.37	8.68	10.04	9.64	8.17	9.05	10.19	9.26	676	1084	1030	740	891	778	744	750	1192	755	704	593.22	677	690	574	683	679	600	12.8067	11.3133	12.4967	9.79	9.28333	9.5	930	803	895.333	684.073
Lg03358	FAS2	1882	40.22	3.22	5.99	3.65	4.41	4.37	4.7	4.17	5.69	2.15	5.56	7.6	6.23	4.3	5.36	7.94	7.73	8.71	7.51	62	151	82	93	102	101	75	112	62	126	160	132	90	119	173	181	180	151	4.28667	4.49333	4.00333	6.46333	5.86667	7.98333	98.333	98.667	83	139.333
Lg03361	NPF2.10	2353	39.52	2.28	4.09	3.42	4.06	5.04	6.22	4.23	3.37	4.19	4.97	5.7	7.36	9.02	14.38	8	7.66	6.04	3.1	55	129	96	107	147	167	95	83	151	141	150	195	236	399	218	224	156	78	3.26333	5.10667	3.93	6.01	10.4667	5.6	93.333	140.333	109.667	162
Lg03363	RH16	3740	38.74	3.86	4.33	4.35	4.13	3.73	6.19	6.08	6.72	5.5	8.39	7.5	6.82	6.3	7.46	10.16	8.34	8.93	6.88	148	217	194	173	173	264	217	263	315	378	314	287	262	329	440	388	366.8	275	4.18	4.68333	6.1	7.57	7.97333	8.05	186.333	203.333	265	326.333
Lg03387	PAE8	4212	35.42	30.64	37.97	33.78	53.38	56.92	48.85	30.99	40.95	42.25	48.31	65.44	56.41	76.35	77.69	56.46	49.09	56.46	60.68	1322	2143	1698	2519	2974	2348	1246	1805	2723	2452	3084	2675	3574	3858	2753	2571	2612	2730	34.13	53.05	38.0633	56.72	70.1667	55.41	1721	2613.67	1924.67	2737
Lg03393	--	854	38.64	15.55	7.86	10.89	14.32	10.57	12.62	18.52	14.32	16.07	5.34	9.52	11.23	8.43	6.46	10.52	10.36	11.51	8.55	136	90	111	137	112	123	151	128	210	55	91	108	80	65	104	110	108	78	11.4333	12.5033	16.3033	8.69667	8.47	10.14	112.333	124	163	84.667
Lg03401	At5g16400	1652	39.23	548.9	594.56	463.78	277.28	264.76	248.16	364.59	181.88	212.91	188.88	155.55	185.55	157.79	173.44	150.74	188.19	152.87	162.09	9288	13163	9143	5132	5426	4678	5750	3144	5382	3760	2875	3451	2897	3378	2883	3866	2774	2860	535.747	263.4	253.127	176.66	160.657	167.717	10531.3	5078.67	4758.67	3362
Lg03418	SIGE	3328	37.35	17.25	20.58	21.55	23.79	25.24	24.49	24.52	19.5	29.46	14.24	24.79	14.44	18.87	17.25	16.82	20.47	22.71	22.39	588	918	856	887	1042	930	779	679	1500	571	923	541	698	677	648	847	830	796	19.7933	24.5067	24.4933	17.8233	17.6467	21.8567	787.333	953	986	678.333
Lg03471	GLO1	2579	39.71	368.41	405.33	391.56	248.08	291.46	257.75	359.61	286.07	347.62	305.92	271.67	202.82	268.09	251.3	205.55	240.72	256.28	267.77	9732	14009	12051	7168	9325	7585	8854	7720	13718	9507	7839	5889	7684	7641	6137	7720	7260	7376	388.433	265.763	331.1	260.137	241.647	254.923	11930.7	8026	10097.3	7745
Lg03474	SLAC1	4808	38.46	7.39	9.67	8.61	7.05	8.97	6.6	8.89	5.76	7.05	4.95	4.67	5.21	4.27	5.29	5.78	5.67	5.66	5.67	364	623	494	380	535	362	408	290	519	287	251	282	228	300	322	339	299	291	8.55667	7.54	7.23333	4.94333	5.11333	5.66667	493.667	425.667	405.667	273.333
Lg03507	MYB4	1244	38.67	12.16	6.3	7.61	4.81	4.15	6.06	3.28	3.92	4.47	5.34	5.39	6.14	5.57	6.48	5.07	7.18	6.29	9.48	155	105	113	67	64	86	39	51	85	80	75	86	77	95	73	111	86	126	8.69	5.00667	3.89	5.62333	5.70667	7.65	124.333	72.333	58.333	80.333
Lg03528	Os03g0329200	1762	35.98	4.82	6.18	5.66	4.46	4.94	4.08	4.34	5.53	5.16	3.01	5.12	4.08	3.22	3.56	2.6	3.74	2.69	1.86	87	146	119	88	108	82	73	102	139	64	101	81	63	74	53	82	52	35	5.55333	4.49333	5.01	4.07	3.12667	2.76333	117.333	92.667	104.667	82
Lg03535	NRG2	3453	43.12	17.36	14.5	17.4	20.47	19.1	20.79	19.14	20.04	17.75	24.35	24.36	24.57	21.19	23.93	21.81	25.01	22.07	21.91	614	671	717	792	818	819	631	724	938	1013	941	955	813	974	872	1074	837	808	16.42	20.12	18.9767	24.4267	22.31	22.9967	667.333	809.667	764.333	969.667
Lg03547	ERL2	4054	41.59	8.28	7.18	8.72	8.41	6.14	7.2	9.64	11.17	4.92	12.47	12.59	12.95	7.44	8.91	14.34	12.4	13.16	10.9	344	390	422	382	309	333	373	474	305	609	571	591	335	426	673	625	586	472	8.06	7.25	8.57667	12.67	10.23	12.1533	385.333	341.333	384	590.333
Lg03555	BEL1	3148	40.5	35.26	53.41	62.21	48.28	46.98	45.76	54.11	41.94	61.24	44.37	37.96	29.95	39.41	33.38	32.81	48.03	38.38	32.48	1137	2253.16	2337.08	1702.93	1834.82	1643.56	1626.15	1381.47	2950.06	1683.16	1337.01	1061.46	1378.72	1238.82	1195.66	1880.38	1327	1092.21	50.2933	47.0067	52.43	37.4267	35.2	39.63	1909.08	1727.1	1985.89	1360.54
Lg03558	AATP1	3713	38.16	6.92	10.93	9.41	11.83	14.15	13.78	10.21	10.96	10.67	15.47	19.43	12.7	16.92	19.42	23.89	15.18	16.28	15.76	263	544	417	492	652	584	362	426	606	692	807	531	698	850	1027	701	664	625	9.08667	13.2533	10.6133	15.8667	20.0767	15.74	408	576	464.667	676.667
Lg03564	UGT73C3	2229	40.51	5.12	54.13	41.77	29.23	25.71	23.2	30.03	26.45	48.9	29.04	20.65	8.37	11.91	11.34	8.84	15.59	14.54	10.88	117	1617	1111	730	711	590	639	617	1668	780	515	210	295	298	228	432	356	259	33.6733	26.0467	35.1267	19.3533	10.6967	13.67	948.333	677	974.667	501.667
Lg03567	HOX22	2122	40.48	41.04	35.09	55.05	26.2	26.36	27.84	37.96	29	36.9	15.49	17.23	28.17	21.16	14.87	13.19	18.34	13.69	13.72	892	998	1394	623	694	674	769	644	1198	396	409	673	499	372	324	484	319	311	43.7267	26.8	34.62	20.2967	16.4067	15.25	1094.67	663.667	870.333	492.667
Lg03571	At5g26960	1529	47.74	7.34	5.56	5.7	6.42	6.48	8.6	5.75	7.44	5.34	12.54	8.59	7.96	7.3	10.21	11.75	11.99	10.84	8.39	115	114	104	110	123	150	84	119	125	231	147	137	124	184	208	228	182	137	6.2	7.16667	6.17667	9.69667	9.75333	10.4067	111	127.667	109.333	171.667
Lg03577	At2g42690	1742	39.95	29.75	19.86	13.08	12.91	10.76	13.58	13.77	13.39	9.49	7.77	8.86	13.74	8.06	10.86	8.96	12.39	6.9	9.51	530.77	463.61	272	251.87	232.57	270	229	244	253	163	172.69	269.49	156	223	180.74	268.44	132	177	20.8967	12.4167	12.2167	10.1233	9.29333	9.6	422.127	251.48	242	201.727
Lg03579	--	1360	40.96	30.94	20.96	43.44	26.97	23.23	27.97	12.48	21.22	16.77	24.59	32.14	28.61	22.56	29	22.61	36.96	28.58	24.85	431	382	705	411	392	434	162	302	349	403	489	438	341	465	356	625	427	361	31.78	26.0567	16.8233	28.4467	24.7233	30.13	506	412.333	271	443.333
Lg03580	ATL72	2518	39.91	30.17	37.37	32.88	26.27	25.55	21.93	34.44	27.02	31.98	24.45	17.75	19.47	21.69	19.44	18.83	23.28	19.2	23.98	778	1261	988	741	798	630	828	712	1232	742	500	552	607	577	549	729	531	645	33.4733	24.5833	31.1467	20.5567	19.9867	22.1533	1009	723	924	598
Lg03594	At1g67720	4266	38.7	11.47	8.33	13.32	14.44	16.06	15.57	15.94	17.5	15.73	16.69	21.89	18.7	18.27	15.73	18.75	20.02	19.14	19.38	501	476	678	690	850	758	649	781	1027	858	1045	898	866	791	926	1062	897	883	11.04	15.3567	16.39	19.0933	17.5833	19.5133	551.667	766	819	933.667
Lg03603	CYP83B1	1971	39.07	25.81	27.37	24.45	18.11	20	15.52	25.99	17.89	28.65	13.81	14.38	12.17	13.83	13.3	11.18	15.54	15.66	18.15	521	723	575	400	489	349	489	369	864	328	317	270	303	309	255	381	339	382	25.8767	17.8767	24.1767	13.4533	12.77	16.45	606.333	412.667	574	305
Lg03620	TYRAAT1	2772	37.99	54.91	34.19	21.61	11.66	12.01	12.11	18.14	13.72	15.7	9.67	10.25	30.95	14.31	13.03	8.94	11.26	9.16	8.71	1559	1270	715	362	413	383	480	398	666	323	318	966	441	426	287	388	279	258	36.9033	11.9267	15.8533	16.9567	12.0933	9.71	1181.33	386	514.667	535.667
Lg03622	RER6	3799	40.91	32.74	40.3	35.75	29.51	31.28	29.53	28.62	21.78	28.21	20.47	22.07	18.3	18.69	20.7	14.78	19.86	18.83	19.32	1274	2051.96	1620.96	1255.93	1474	1279.98	1037.98	866	1640	936.99	938	782.89	789	927	650	938	785.93	784	36.2633	30.1067	26.2033	20.28	18.0567	19.3367	1648.97	1336.64	1181.33	885.96
Lg03627	EBP2	2097	38.53	10.8	10.35	11.71	12.22	15.11	16.38	15.58	15.4	15.55	19.79	18.29	18.59	17.03	16.46	20.06	16.34	17.28	15.85	232	291	293	287	393	392	312	338	499	500	429	439	397	407	487	426	398	355	10.9533	14.57	15.51	18.89	17.85	16.49	272	357.333	383	456
Lg03629	EBP2	1322	41.6	11.3	12.7	12.04	17.62	16.22	16.57	14.82	18.8	14.88	23.92	21.57	18.21	14.91	18.48	24.18	23.66	20.73	19.12	153	225	190	261	266	250	187	260	301	381	319	271	219	288	370	389	301	270	12.0133	16.8033	16.1667	21.2333	19.19	21.17	189.333	259	249.333	323.667
Lg03635	RPI2	3398	36.76	10.34	17.17	14.25	14.37	16.58	15.04	17.6	18.67	19.08	10.26	13.55	9.44	9.96	12.11	16.04	13.42	15.33	13.36	360	782	578	547	699	583	571	664	992	420	515	361	376	485	631	567	572	485	13.92	15.33	18.45	11.0833	12.7033	14.0367	573.333	609.667	742.333	432
Lg03639	--	3574	38.58	3.99	3.76	4.69	4.17	3.74	4.32	6.33	5.94	7.37	6.71	5.73	5.32	5.87	5.46	6.91	7.02	5.48	4.92	146	180	200	167	166	176	216	222	403	289	229	214	233	230	286	312	215	188	4.14667	4.07667	6.54667	5.92	6.08	5.80667	175.333	169.667	280.333	244
Lg03657	RLT3	5260	38.82	1.97	2.11	2.84	2.85	2.28	3.17	3.05	3.36	3.8	3.63	4.62	3.7	2.79	3.92	6.16	4.72	4.88	3.76	106	149	178	168	149	190	153	185	306	230	272	219	163	243	375	309	282	211	2.30667	2.76667	3.40333	3.98333	4.29	4.45333	144.333	169	214.667	240.333
Lg03681	AVP1	2517	42.51	4.07	4.09	6.59	4.75	3.55	4.7	3.66	3.95	2.16	5.34	6.04	6.78	4.72	5.63	4.67	5.56	5.86	5.39	105	138	198	134	111	135	88	104	83	162	170	192	132	167	136	174	162	145	4.91667	4.33333	3.25667	6.05333	5.00667	5.60333	147	126.667	91.667	174.667
Lg03706	--	2141	35.26	7.16	5.89	6.11	3.08	3.61	2.87	6.31	4.87	4.49	3.14	3.63	4.6	4.71	4.64	2.46	5.07	4.25	4.07	157	169	156	74	96	70	129	109	147	81	87	111	112	117	61	135	100	93	6.38667	3.18667	5.22333	3.79	3.93667	4.46333	160.667	80	128.333	93
Lg03735	BCA2	1506	41.24	84.54	88.64	79.79	44.75	56.84	40.15	74.28	50.89	52.94	36.7	34.6	40.28	50.96	32.1	35.22	47.1	42.32	50.29	1304	1789	1434	755	1062	690	1068	802	1220	666	583	683	853	570	614	882	700	809	84.3233	47.2467	59.37	37.1933	39.4267	46.57	1509	835.667	1030	644
Lg03747	PPC1	3322	43.23	24.57	22.17	27.04	30.15	27.88	29.57	27.21	33.2	26.5	38.47	38.66	32.89	30.23	31.07	37.13	33.09	34.78	32.52	836	987	1072	1122	1149	1121	863	1154	1347	1540	1437	1230	1116	1217	1428	1367	1269	1154	24.5933	29.2	28.97	36.6733	32.81	33.4633	965	1130.67	1121.33	1402.33
Lg03766	RLP46	3287	40.68	9.92	9.04	9.25	9.88	9.56	9.49	13.54	14.36	13.26	4.87	6.58	10.67	8.51	9.86	7.46	7.54	7.45	7.41	334	398	363	364	390	356	425	494	667	193	242	395	311	382	284	308	269	260	9.40333	9.64333	13.72	7.37333	8.61	7.46667	365	370	528.667	276.667
Lg03772	CDT1A	2406	42.48	4.67	6.33	4.77	7.42	6.94	6.16	6.18	8.14	5.73	9.59	11.74	8.31	6.81	6.73	10.3	9.06	10.78	8.99	115	204	137	200	207	169	142	205	211	278	316	225	182	191	287	271	285	231	5.25667	6.84	6.68333	9.88	7.94667	9.61	152	192	186	273
Lg03797	RALF	761	40.6	70.3	65.6	75.32	36.24	49.15	45.26	47.07	48.35	42.6	33.15	43.93	49.84	34.05	36.45	35.07	34.87	35.29	34.08	548	669	684	309	464	393	342	385	496	304	374	427	288	327	309	330	295	277	70.4067	43.55	46.0067	42.3067	35.19	34.7467	633.667	388.667	407.667	368.333
Lg03801	JGB	1956	45.04	7.44	11.48	13.71	4.43	4.82	6.68	12.32	9.33	11.69	5.73	4.62	5.99	3.86	3.47	2.34	2.47	3.86	4.45	149	301	320	97	117	149	230	191	350	135	101	132	84	80	53	60	83	93	10.8767	5.31	11.1133	5.44667	3.22333	3.59333	256.667	121	257	122.667
Lg03808	FDH	2463	38.86	51.73	54.23	52.26	42.65	47.03	36.65	42.83	47.53	41.74	36.39	41.15	37.61	43.29	33.82	40.12	43.33	44.02	47.33	1305	1790	1536	1177	1437	1030	1007	1225	1573	1080	1134	1043	1185	982	1144	1327	1191	1245	52.74	42.11	44.0333	38.3833	39.0767	44.8933	1543.67	1214.67	1268.33	1085.67
Lg03810	--	1706	37.98	14.08	19.9	17.54	17.11	25.33	25.63	19.16	20.11	32.22	10.46	10.11	7.65	19.15	13.42	8.96	13.48	14.25	12.24	246	455	357	327	536	499	312	359	841	215	193	147	363	270	177	286	267	223	17.1733	22.69	23.83	9.40667	13.8433	13.3233	352.667	454	504	185
Lg03824	ERF060	2171	37.22	59	45.2	44.89	45.06	55.99	48.64	71.12	67.44	63.88	28.21	32.28	26.02	38.3	46.53	33.58	44.12	43.11	40.88	1312	1315	1163	1096	1508	1205	1474	1532	2122	738	784	636	924	1191	844	1191	1028	948	49.6967	49.8967	67.48	28.8367	39.47	42.7033	1263.33	1269.67	1709.33	719.333
Lg03825	FOLD1	2496	38.46	6.06	8.01	7.49	11.37	9.01	11.2	11.12	11.03	12.75	13.86	12.64	11.64	9.95	11.21	12.56	13.66	12.33	10.58	155	268	223	318	279	319	265	288	487	417	353	327	276	330	363	424	338	282	7.18667	10.5267	11.6333	12.7133	11.24	12.19	215.333	305.333	346.667	365.667
Lg03844	At2g04570	1165	37.6	42.32	38.11	51.65	39.92	30.86	28.06	18.25	29.45	29.56	34.41	38.97	29.28	39	33.71	43.52	44.04	41.5	54.65	505	595	718	521	446	373	203	359	527	483	508	384	505	463	587	638	531	680	44.0267	32.9467	25.7533	34.22	38.7433	46.73	606	446.667	363	458.333
Lg03853	FER2	2223	38.28	22.31	20.31	28.35	32.8	36.77	37.53	29.92	31.98	28.63	34.27	31	33.48	41.65	43.04	66.17	56.76	38.41	45.91	508	605	752	817	1014	952	635	744	974	918	771	838	1029	1128	1703	1569	938	1090	23.6567	35.7	30.1767	32.9167	50.2867	47.0267	621.667	927.667	784.333	842.333
Lg03888	PER25	1382	37.48	11.37	12.09	15.28	7.81	9.51	7.86	11.98	9.2	10.26	6.85	8.67	8.93	6.38	7.67	8.19	9.31	6.39	5.56	161	224	252	121	163	124	158	133	217	114	134	139	98	125	131	160	97	82	12.9133	8.39333	10.48	8.15	7.41333	7.08667	212.333	136	169.333	129
Lg03889	PDI	4398	37.09	22.27	18.87	19.09	24.8	21.28	23.69	26.53	33.22	26.66	32.15	31.34	29.51	28.13	27.1	36.55	29.13	32.21	34.59	1003	1112	1002	1222	1161	1189	1114	1529	1794	1704	1542	1461	1375	1405	1861	1593	1556	1625	20.0767	23.2567	28.8033	31	30.5933	31.9767	1039	1190.67	1479	1569
Lg03892	RNR1	3340	41.8	18.12	27.9	21.23	24.85	18.2	20.36	18.47	28.3	15.22	38.54	41.29	32.5	25.22	27.27	45.47	37.85	44.1	36.69	620	1249	846	930	754	776	589	989	778	1551	1543	1222	936	1074	1758	1572	1618	1309	22.4167	21.1367	20.6633	37.4433	32.6533	39.5467	905	820	785.333	1438.67
Lg03902	IQD1	2697	40.45	7.82	13.14	10.81	8.84	12.85	9.98	13.83	9.21	9.18	14.12	11.96	10.01	18.58	12.93	17.52	12.94	11.98	11.56	216	475	348	267	430	307	356	260	379	459	361	304	557	411	547	434	355	333	10.59	10.5567	10.74	12.03	16.3433	12.16	346.333	334.667	331.667	374.667
Lg03903	--	2091	36.97	1.68	2.18	1.8	2.13	2.58	2.31	3.11	2.65	2.41	3.02	3.98	4.12	3.53	2.88	2.81	2.31	2.79	2.6	36	61	45	50	67	55	62	58	77	76	93	97	82	71	68	60	64	58	1.88667	2.34	2.72333	3.70667	3.07333	2.56667	47.333	57.333	65.667	88.667
Lg03923	DTX31	2028	43.74	36.3	40.77	39.54	31.38	30.05	34.61	47.05	40.81	48.21	30.81	31.78	30.88	26.62	27.35	26.02	39.65	29.31	25.71	754	1108	957	713	756	801	911	866	1496	753	721	705	600	654	611	1000	653	557	38.87	32.0133	45.3567	31.1567	26.6633	31.5567	939.667	756.667	1091	726.333
Lg03926	BOA	1761	45.26	0.11	0.25	0.14	0.2	0.09	0.35	0.18	0.16	0.22	0.99	0.86	0.91	0.82	0.96	1.08	1.19	0.57	0.9	2	6	3	4	2	7	3	3	6	21	17	18	16	20	22	26	11	17	0.166667	0.213333	0.186667	0.92	0.953333	0.886667	3.667	4.333	4	18.667
Lg03928	BOA	1990	43.77	0.34	0.22	0.59	0.72	0.57	0.53	0.89	0.72	1.38	6.76	5.08	5.85	5.88	6.65	10.07	5.66	2.74	3.67	7	6	14	16	14	12	17	15	42	162	113	131	130	156	232	140	60	78	0.383333	0.606667	0.996667	5.89667	7.53333	4.02333	9	14	24.667	135.333
Lg03931	--	430	39.77	30.42	15.27	16.76	7.27	7.31	8.15	10.23	7.56	6.99	3.09	4.78	13.43	7.11	1.38	10.85	13.84	8.05	6.75	134	88	86	35	39	40	42	34	46	16	23	65	34	7	54	74	38	31	20.8167	7.57667	8.26	7.1	6.44667	9.54667	102.667	38	40.667	34.667
Lg03937	TULP4	2771	38.65	5.99	8.89	5.11	5.38	3.32	3.32	4.04	3.79	2.62	7.64	8.87	8.62	3.96	7.19	8.98	5.66	7.46	8.31	170	330	169	167	114	105	107	110	111	255	275	269	122	235	288	195	227	246	6.66333	4.00667	3.48333	8.37667	6.71	7.14333	223	128.667	109.333	266.333
Lg03963	CLKR27	918	41.61	8.72	6.34	4.29	4.47	3.86	2.86	3.65	4.89	2.92	5.42	11.49	23.61	5.49	4.99	16.84	5.78	10.41	7.14	82	78	47	46	44	30	32	47	41	60	118	244	56	54	179	66	105	70	6.45	3.73	3.82	13.5067	9.10667	7.77667	69	40	40	140.667
Lg03985	RKL1	2631	44.85	29.02	27.34	26.37	23.82	22.55	23.08	22.41	26.84	17.81	30.06	38.9	32.11	25.24	26.95	30.7	32.4	29.76	31.1	782	964	828	702	736	693	563	739	717	953	1145	951	738	836	935	1060	860	874	27.5767	23.15	22.3533	33.69	27.63	31.0867	858	710.333	673	1016.33
Lg03999	TOC75-3	5434	42.93	24.4	26.54	24.09	24.21	21.42	26.18	25.1	32.48	25.27	47.31	41.12	36.71	27.85	35.01	45.43	35.13	34.5	33.43	1358	1933	1562	1474	1444	1623	1302	1847	2101	3098	2500	2246	1682	2243	2858	2374	2059	1940	25.01	23.9367	27.6167	41.7133	36.0967	34.3533	1617.67	1513.67	1750	2614.67
Lg04009	CYP71A2	2008	38.65	61.99	56.63	53.88	60.19	49.42	54.73	33.18	47.31	41.82	52.78	73.04	56.49	51.44	54.11	77.09	56.99	72.5	69.89	1275	1524	1291	1354	1231	1254	636	994	1285	1277	1641	1277	1148	1281	1792	1423	1599	1499	57.5	54.78	40.77	60.77	60.88	66.46	1363.33	1279.67	971.667	1398.33
Lg04015	At1g17230	5989	39	8.28	5.84	6.24	8.97	9.17	8.66	8.94	9.67	10.31	5.46	6.25	8.99	7.75	10.18	7.25	7.02	6.35	5.96	508	469	446	602	681	592	511	606	945	394	419	606	516	719	503	523	418	381	6.78667	8.93333	9.64	6.9	8.39333	6.44333	474.333	625	687.333	473
Lg04025	--	1811	38.93	32.92	50.87	30.25	26.83	30.12	26.86	34.53	19.78	26.39	26.35	24.07	31.73	24.94	21.96	24.25	17.54	15.53	16.4	610.63	1234.67	653.71	544.35	676.79	555	597	374.87	731.28	575	487.73	647	502	468.77	508.5	395	309	317.25	38.0133	27.9367	26.9	27.3833	23.7167	16.49	833.003	592.047	567.717	569.91
Lg04026	--	1282	40.25	61.71	82.55	94.14	48.99	45.22	46.76	68.55	66.43	67.48	42.27	32.79	33.95	39.37	33.96	23.62	36.01	42.25	47.89	810.37	1418.33	1440.29	703.65	719.21	684	839	891.13	1323.72	653	470.27	490	561	513.23	350.5	574	595	655.75	79.4667	46.99	67.4867	36.3367	32.3167	42.05	1223	702.287	1017.95	537.757
Lg04037	PAP3	1010	36.24	7.25	5.32	5.23	6.27	8.86	8.5	3.32	4.26	5.37	4.77	5.22	1.76	3.47	4.7	4.7	4.7	6.58	6.3	75	72	63	71	111	98	32	45	83	58	59	20	39	56	55	59	73	68	5.93333	7.87667	4.31667	3.91667	4.29	5.86	70	93.333	53.333	45.667
Lg04040	SSL12	1302	38.02	7.12	6.88	13.32	9.8	7.62	7.94	4.99	6.17	1.96	7.2	10.98	8.94	9.68	7.17	8.23	11.92	11.19	8.34	95	120	207	143	123	118	62	84	39	113	160	131	140	110	124	193	160	116	9.10667	8.45333	4.37333	9.04	8.36	10.4833	140.667	128	61.667	134.667
Lg04049	Bp10	1975	44.66	34.11	30.98	36.36	41.94	39.75	37.81	32.14	41.61	30.34	50.09	56.43	48.35	45.33	38.65	45.53	43.16	44.85	49.49	690	820	857	928	974	852	606	860	917	1192	1247	1075	995	900	1041	1060	973	1044	33.8167	39.8333	34.6967	51.6233	43.17	45.8333	789	918	794.333	1171.33
Lg04050	Bp10	2308	42.03	19.71	27.77	26.11	29.86	30.14	28.06	20.15	35.82	20.44	47.18	42.17	44.53	33.37	34.51	40.46	28.95	33.29	28.76	466	859	719	772	863	739	444	865	722	1312	1089	1157	856	939	1081	831	844	709	24.53	29.3533	25.47	44.6267	36.1133	30.3333	681.333	791.333	677	1186
Lg04053	CIA2	1063	36.88	0.37	0.07	0.47	0.5	1.36	1.48	0.59	0.27	0.61	6.09	6.89	4.26	8.38	7.98	13.57	8.02	7.71	8.63	4	1	6	6	18	18	6	3	10	78	82	51	99	100	167	106	90	98	0.303333	1.11333	0.49	5.74667	9.97667	8.12	3.667	14	6.333	70.333
Lg04062	DXR	2968	39.62	18.36	39.17	26.65	27.25	25.34	24.36	37.2	63.88	35.61	67.47	78.54	30.23	87.77	73.96	58.56	46.52	55.27	58.36	558	1558	944	906	933	825	1054	1984	1617	2413	2608	1010	2895	2588	2012	1717	1802	1850	28.06	25.65	45.5633	58.7467	73.43	53.3833	1020	888	1551.67	2010.33
Lg04066	AATL1	2219	42.5	1.5	1.95	1.77	2.74	2.47	3.12	1.89	1.51	2.03	2.58	3.46	1.4	2.31	2.33	2.57	3.62	3.98	4.73	34	58	47	68	68	79	40	35	69	69	86	35	57	61	66	100	97	112	1.74	2.77667	1.81	2.48	2.40333	4.11	46.333	71.667	48	63.333
Lg04082	STY46	4071	39.15	9.16	7.11	8.38	4.36	5.35	4.5	6.46	4.81	4.94	4.16	4.52	5.37	2.85	3.02	3.23	4.62	3.69	3.52	382	388	407	199	270	209	251	205	308	204	206	246	129	145	152	234	165	153	8.21667	4.73667	5.40333	4.68333	3.03333	3.94333	392.333	226	254.667	218.667
Lg04110	ndhB1	5918	38.04	18.38	19.86	18.37	13.83	12.37	12.66	17.47	12.08	14.42	11.11	14.56	15.46	15.71	12.43	13.63	12.15	11.08	12.75	1114	1575	1297	917	908	855	987	748	1306	792	964	1030	1033	867	934	894	720	806	18.87	12.9533	14.6567	13.71	13.9233	11.9933	1328.67	893.333	1013.67	928.667
Lg04147	PCNA	1896	41.3	1.03	3.86	1.68	3.34	1.74	1.99	1.93	2.92	1.45	4.99	4.05	2.67	2.66	2.51	4.01	4.28	4.51	3.31	20	98	38	71	41	43	35	58	42	114	86	57	56	56	88	101	94	67	2.19	2.35667	2.1	3.90333	3.06	4.03333	52	51.667	45	85.667
Lg04166	NPF5.1	4169	39.36	5.18	14.66	15.62	13.87	15.87	12.4	20.1	13.75	16.26	12.36	7.14	7.52	11.44	8.91	9.34	12.15	9.76	9.68	221	819	777	648	821	590	800	600	1037	621	333	353	530	438	451	630	447	431	11.82	14.0467	16.7033	9.00667	9.89667	10.53	605.667	686.333	812.333	435.667
Lg04235	--	676	29.88	5.05	1.21	1.12	0.92	1.55	1.17	1.39	0.57	0.29	0	0.13	0.79	0.27	0.13	0.51	0.12	1.35	0.69	35	11	9	7	13	9	9	4	3	0	1	6	2	1	4	1	10	5	2.46	1.21333	0.75	0.306667	0.303333	0.72	18.333	9.667	5.333	2.333
Lg04247	At2g25060	1346	39.97	2.54	4.1	2.61	5.37	4.07	4.36	2.72	5.47	2.48	7.09	11.09	6.2	7.75	5.1	6.74	4.42	5.82	5.15	35	74	42	81	68	67	35	77	51	115	167	94	116	81	105	74	86	74	3.08333	4.6	3.55667	8.12667	6.53	5.13	50.333	72	54.333	125.333
Lg04258	NLP7	2474	40.78	0.87	2.02	2	2.16	2.41	2.94	3.68	3.13	2.93	1.31	1.77	1.54	2.22	2.23	3.35	1.95	2.06	1.59	22	67	59	60	74	83	87	81	111	39	49	43	61	65	96	60	56	42	1.63	2.50333	3.24667	1.54	2.6	1.86667	49.333	72.333	93	43.667
Lg04276	LTI6A	617	35.82	729.93	464.28	338.99	320.14	293.56	282.09	270.61	279.73	241.5	146.61	157.03	278.41	241.06	197.27	169.54	186.64	175	232.62	4613	3839	2496	2213	2247	1986	1594	1806	2280	1090	1084	1934	1653	1435	1211	1432	1186	1533	511.067	298.597	263.947	194.017	202.623	198.087	3649.33	2148.67	1893.33	1369.33
Lg04285	STA	2003	42.09	4.24	8.87	8.99	13.95	16.46	13.78	11.19	12.17	12.37	14.25	12.67	9.98	22.82	14.02	18.03	19.67	20.18	17.67	87	238	215	313	409	315	214	255	379	344	284	225	508	331	418	490	444	378	7.36667	14.73	11.91	12.3	18.29	19.1733	180	345.667	282.667	284.333
Lg04295	EBP1	3773	37.56	8.13	8.9	8.44	11.69	12.63	13.66	11.6	12.41	11.54	12.69	12.74	15.07	12.11	11.47	14.31	14.6	14.57	12.01	314	450	380	494	591	588	418	490	666	577	538	640	508	510	625	685	604	484	8.49	12.66	11.85	13.5	12.63	13.7267	381.333	557.667	524.667	585
Lg04326	At5g45950	1403	38.2	26.51	29.15	32.07	24.17	20.68	19.68	23.14	25.34	11.65	36.56	29.88	29.63	26.42	23.7	34.72	31.98	37.77	31.3	381	548	537	380	360	315	310	372	250	618	469	468	412	392	564	558	582	469	29.2433	21.51	20.0433	32.0233	28.28	33.6833	488.667	351.667	310.667	518.333
Lg04331	CYCD6-1	1254	39.95	25.54	43.68	42.23	35.45	27.06	27.95	18.13	33.68	17.93	37.52	43.26	25.5	31.36	32.2	48.63	32.26	41.16	42.18	328	734	632	498	421	400	217	442	344	567	607	360	437	476	706	503	567	565	37.15	30.1533	23.2467	35.4267	37.3967	38.5333	564.667	439.667	334.333	511.333
Lg04334	CPN60B1	3195	41.75	50.79	63.64	54.37	72.83	68.93	75.54	60.72	76.12	73.27	129.51	111.26	85.1	84.88	92.15	125.04	80.57	96.74	88.12	1662	2725	2073	2607	2732	2754	1852	2545	3582	4986	3977	3061	3014	3471	4625	3201	3395	3007	56.2667	72.4333	70.0367	108.623	100.69	88.4767	2153.33	2697.67	2659.67	4008
Lg04335	RLK7	3614	39.98	28.2	30.72	26.9	29.24	30.54	32.81	33.24	27.29	35.99	21.31	24.68	35.51	35.11	30.46	24	26.55	24.28	22.93	1044	1488	1160	1184	1369	1353	1147	1032	1990	928	998	1445	1410	1298	1004	1193	964	885	28.6067	30.8633	32.1733	27.1667	29.8567	24.5867	1230.67	1302	1389.67	1123.67
Lg04350	SULTR1;3	5680	36.65	29.46	32.29	22.85	32.72	44.99	42.31	35.65	30.67	40.83	13.88	17.31	14.39	39.79	36.62	22.37	22.45	25.84	25.81	1714	2458	1549	2082	3170	2742	1933	1823	3549	950	1100	920	2512	2452	1471	1586	1612	1566	28.2	40.0067	35.7167	15.1933	32.9267	24.7	1907	2664.67	2435	990
Lg04357	RPN8B	3276	37.94	8.31	9.11	8.93	9.37	10.95	10.14	9.66	10.47	11.09	12.49	13.59	13.39	11.32	12.63	14.16	11.44	13.62	12.83	279	400	349	344	445	379	302	359	556	493	498	494	412	488	537	466	490	449	8.78333	10.1533	10.4067	13.1567	12.7033	12.63	342.667	389.333	405.667	495
Lg04417	EIX2	3128	39.77	8.9	8.13	7.05	5.59	7.34	7.34	9.07	9.14	9.57	4.22	5.26	5.34	6.82	6.24	5.72	7.33	7.86	9.7	285	341	263	196	285	262	271	299	458	159	184	188	237	230	207	285	270	324	8.02667	6.75667	9.26	4.94	6.26	8.29667	296.333	247.667	342.667	177
Lg04422	UGT85A24	1939	39.5	29.61	40.56	41.1	27.2	27.44	28.7	21.99	25.33	21.03	40.87	30.88	28.63	25.89	27.12	41.34	38.49	38.55	36.02	588	1054	951	591	660	635	407	514	624	955	670	625	558	620	928	928	821	746	37.09	27.78	22.7833	33.46	31.45	37.6867	864.333	628.667	515	750
Lg04431	FGT	2036	37.13	3.07	3.41	5.43	3.73	3.84	6.33	6.59	7.89	6.9	6.89	11.24	4.76	12.9	6.5	8.78	8.81	9.17	9.84	64	93	132	85	97	147	128	168	215	169	256	109	292	156	207	223	205	214	3.97	4.63333	7.12667	7.63	9.39333	9.27333	96.333	109.667	170.333	178
Lg04453	NDPK2	1428	39.85	5.13	8.83	5.28	5.81	4.23	4.97	5.87	7.03	5.45	9.01	10.26	6.78	9.2	8.43	13.19	7.88	8.99	8.46	75	169	90	93	75	81	80	105	119	155	164	109	146	142	218	140	141	129	6.41333	5.00333	6.11667	8.68333	10.2733	8.44333	111.333	83	101.333	142.667
Lg04513	--	538	38.1	25.95	23.02	21.18	10.12	14.23	9.61	20.05	17.59	17.86	8.95	14.29	11.56	9.37	13.24	9.15	15.1	11	12.36	143	166	136	61	95	59	103	99	147	58	86	70	56	84	57	101	65	71	23.3833	11.32	18.5	11.6	10.5867	12.82	148.333	71.667	116.333	71.333
Lg04539	--	933	38.26	8.37	8.4	10.69	8.9	7	8.83	5.28	9.32	4.2	11.3	13.51	10.38	11.19	8	13.89	15.17	15.03	15.75	80	105	119	93	81	94	47	91	60	127	141	109	116	88	150	176	154	157	9.15333	8.24333	6.26667	11.73	11.0267	15.3167	101.333	89.333	66	125.667
Lg04576	MDIS2	3294	39.59	3.91	4.76	5.6	6.64	4.85	5.59	3.88	5.57	3.23	6.25	7.6	6.44	7.57	5.74	8.13	6.32	7.66	7.67	132	210	220	245	198	210	122	192	163	248	280	239	277	223	310	259	277	270	4.75667	5.69333	4.22667	6.76333	7.14667	7.21667	187.333	217.667	159	255.667
Lg04579	TOM3	2733	39.52	40.32	41.78	34.4	30.44	34.09	31.18	41.85	30.45	35.68	24.63	29.26	29.74	24.3	29.52	29.95	33.74	29.71	29.26	1128.65	1530.4	1122	932	1155.69	972.33	1092	870.7	1492	811.04	894.67	914.94	738	951.05	947.67	1146.64	891.82	854	38.8333	31.9033	35.9933	27.8767	27.9233	30.9033	1260.35	1020.01	1151.57	873.55
Lg04589	DCR	1790	46.03	87.05	107.8	103.55	95.09	87	83.43	75.72	91.83	57.87	178.26	111.35	103.81	120.64	106.09	118.42	124.17	125.32	118.79	1596	2586	2212	1907	1932	1704	1294	1720	1585	3845	2230	2092	2400	2239	2454	2764	2464	2271	99.4667	88.5067	75.14	131.14	115.05	122.76	2131.33	1847.67	1533	2722.33
Lg04596	--	1677	37.69	2.15	2.98	2.3	2.34	2.26	1.93	2.25	3.36	2.38	4.95	5.06	3.76	3.11	5.41	4.64	3.36	3.31	2.74	37	67	46	44	47	37	36	59	61	100	95	71	58	107	90	70	61	49	2.47667	2.17667	2.66333	4.59	4.38667	3.13667	50	42.667	52	88.667
Lg04600	SCR	3866	46.09	9.39	10.15	11.21	10.74	9.17	8.02	8.75	10.63	6.88	13.24	14.45	14.2	10.68	9.83	12.02	14.31	14.36	11.14	372	526	517	465	440	354	323	430	407	617	625	618	459	448	538	688	610	460	10.25	9.31	8.75333	13.9633	10.8433	13.27	471.667	419.667	386.667	620
Lg04601	--	942	41.3	12.64	22.26	13.43	15.63	17.63	14.7	11.56	16.03	11.72	19.65	18.5	17.63	22.16	17.92	24.67	16.73	22.52	23.85	122	281	151	165	206	158	104	158	169	223	195	187	232	199	269	196	233	240	16.11	15.9867	13.1033	18.5933	21.5833	21.0333	184.667	176.333	143.667	201.667
Lg04628	PER45	1529	39.83	4.09	7.13	6.58	10.74	11.65	11.58	22.68	35.31	37.66	7.76	5.38	4.76	16.07	12.48	5.48	12.1	17.8	16.47	64	146	120	184	221	202	331	565	881	143	92	82	273	225	97	230	299	269	5.93333	11.3233	31.8833	5.96667	11.3433	15.4567	110	202.333	592.333	105.667
Lg04630	UGT709C2	1784	42.94	47.56	88.88	53.64	96.91	65.2	90	72.4	96.53	59.27	135.04	144.44	68.31	156.46	154	141.62	89.25	124.77	118.03	869	2125	1142	1937	1443	1832	1233	1802	1618	2903	2883	1372	3102	3239	2925	1980	2445	2249	63.36	84.0367	76.0667	115.93	150.693	110.683	1378.67	1737.33	1551	2386
Lg04631	UGT75L6	1894	39.65	49.23	51.41	54.95	33.51	31.96	26.24	57.9	47.53	59.35	47.8	42.38	23.73	24.94	35.02	28.41	35.03	37.06	29.86	955	1305	1242	711	751	567	1047	942	1720	1091	898	506	525	782	623	825	771	604	51.8633	30.57	54.9267	37.97	29.4567	33.9833	1167.33	676.333	1236.33	831.667
Lg04646	CAB21	1041	48.51	1311.49	1677.75	1359.11	1458.19	1586.79	1283.91	1333.94	1083.09	1240.45	1190.78	770.68	698.2	883.8	739.58	788.19	755.89	761.38	1134.13	13984	23406	16884	17007	20492	15251	13257	11798	19759	14937	8976	8183	10225	9077	9499	9785	8706	12610	1449.45	1442.96	1219.16	886.553	803.857	883.8	18091.3	17583.3	14938	10698.7
Lg04655	Mdp1	2792	34.46	2.06	1.9	2.25	1.34	1.15	1.38	1.61	1.47	1.45	0.95	1.18	1.15	1.32	1	1.39	1.47	1.43	1.94	59	71	75	42	40	44	43	43	62	32	37	36	41	33	45	51	44	58	2.07	1.29	1.51	1.09333	1.23667	1.61333	68.333	42	49.333	35
Lg04745	--	546	43.22	33.62	34.85	58.17	63.59	73.08	64.36	38.18	39.38	30.64	37.69	28.81	27.17	29.33	24.23	28.16	35.5	34.18	30.69	188	255	379	389	495	401	199	225	256	248	176	167	178	156	178	241	205	179	42.2133	67.01	36.0667	31.2233	27.24	33.4567	274	428.333	226.667	197
Lg04755	AFP3	1653	41.02	4.96	8.08	6.89	4.37	4.93	3.76	7.79	5.38	4.39	0.4	1.41	1.67	1.47	0.36	0.84	0.97	0.61	1.08	84	179	136	81	101	71	123	93	111	8	26	31	27	7	16	20	11	19	6.64333	4.35333	5.85333	1.16	0.89	0.886667	133	84.333	109	21.667
Lg04772	chtf18	3393	41.82	2.7	3.32	1.88	2.42	1.97	2.38	2.44	4.03	1.87	4.45	4.74	3.9	3.63	3	5.65	4.22	4.27	3.75	94	151	76	92	83	92	79	143	97	182	180	149	137	120	222	178	159	136	2.63333	2.25667	2.78	4.36333	4.09333	4.08	107	89	106.333	170.333
Lg04802	--	450	40.22	16.05	5.31	9.87	3.77	3.4	5.65	4.19	4.67	5.08	2.4	2.78	3.75	1.8	1.51	3.65	5	3.03	3.12	74	32	53	19	19	29	18	22	35	13	14	19	9	8	19	28	15	15	10.41	4.27333	4.64667	2.97667	2.32	3.71667	53	22.333	25	15.333
Lg04811	--	929	37.24	72.09	65.94	78.48	86.66	74.45	70.75	62.35	81.99	70.28	89.87	111.22	89.4	84.94	76.97	80.15	101.54	92.71	97.25	686	821	870	902	858	750	553	797	999	1006	1156	935	877	843	862	1173	946	965	72.17	77.2867	71.54	96.83	80.6867	97.1667	792.333	836.667	783	1032.33
Lg04826	--	1325	38.64	23.65	17.29	23.4	17.78	20.87	21.76	25.53	25.6	29.3	16.1	19.02	14.95	21.8	23.75	23.4	20.09	19.99	17.38	321	307	370	264	343	329	323	355	594	257	282	223	321	371	359	331	291	246	21.4467	20.1367	26.81	16.69	22.9833	19.1533	332.667	312	424	254
Lg04827	--	2013	39.34	16.64	16.24	13.28	9.75	11.41	11.41	15.56	15.9	13.77	9.15	11.8	11.91	8.14	10.66	11.03	11.23	11.31	9.58	343	438	319	220	285	262	299	335	424	222	265.65	270	182	253	257	281	250	206	15.3867	10.8567	15.0767	10.9533	9.94333	10.7067	366.667	255.667	352.667	252.55
Lg04838	ABCG14	2891	41.58	24.31	16.52	25.19	38.22	39.09	38.83	54.09	58.51	40.67	18.97	15.83	19.02	24.71	29.84	30.03	30.74	30.2	26.94	720	640	869	1238	1402	1281	1493	1770	1799	661	512	619	794	1017	1005	1105	959	832	22.0067	38.7133	51.09	17.94	28.1933	29.2933	743	1307	1687.33	597.333
Lg04869	CRK2	4926	39.44	4.58	3.97	5	3.99	3.6	4.68	5.12	6.56	5.12	6.27	8.51	6.38	5.83	5.18	7.1	7.59	6.89	6.06	231	262	294	220	220	263	241	338	386	372	469	354	319	301	405	465	373	319	4.51667	4.09	5.6	7.05333	6.03667	6.84667	262.333	234.333	321.667	398.333
Lg04876	AAO	1891	42.2	6.4	9.83	23.66	4.01	4.77	6.91	4.99	5.76	6.26	4.21	2.22	2.87	5.71	2.6	2.47	3.4	5.01	5	124	249	534	85	112	149	90	114	181	96	47	61	120	58	54	80	104	101	13.2967	5.23	5.67	3.1	3.59333	4.47	302.333	115.333	128.333	68
Lg04885	PAL	2526	43.03	151.16	117.98	107.68	110.56	95.83	112.27	84.43	104.42	82.87	127.54	152.4	147.65	168.88	113.53	148.99	147.46	178.84	182.62	3911	3994	3246	3129	3003	3236	2036	2760	3203	3882	4307	4199	4741	3381	4357	4632	4962	4927	125.607	106.22	90.5733	142.53	143.8	169.64	3717	3122.67	2666.33	4129.33
Lg04921	BHLH25	1286	39.11	3.42	8.53	3.97	6.32	6.83	4.97	8.23	9.51	5.64	7.55	12.16	5.87	16.93	14.11	9.07	8.38	10.19	8.88	45	147	61	91	109	73	101	128	111	117	175	85	242	214	135	134	144	122	5.30667	6.04	7.79333	8.52667	13.37	9.15	84.333	91	113.333	125.667
Lg04933	At5g56590	2148	45.11	47.41	46.17	28.09	40.39	25.71	35.74	25.11	44.89	28.11	55.83	56.42	63.31	40.88	64.48	55.82	42.68	46.37	47.95	1043	1329	720	972	685	876	515	1009	924	1445	1356	1531	976	1633	1388	1140	1094	1100	40.5567	33.9467	32.7033	58.52	53.7267	45.6667	1030.67	844.333	816	1444
Lg04939	--	2025	42.86	45.18	54.87	64.22	10.49	11.35	6.58	35.23	38.37	22.59	7.54	15.05	15.09	16.13	8	4.14	7.11	4.5	3.79	937	1489	1552	238	285	152	681	813	700	184	341	344	363	191	97	179	100	82	54.7567	9.47333	32.0633	12.56	9.42333	5.13333	1326	225	731.333	289.667
Lg04940	--	2046	42.82	53.54	91.58	113.65	13.87	16.07	12.64	50.79	47.08	38.71	14.24	26.91	24.31	18.56	14.8	7.98	11.63	11.26	7.32	1122	2511	2775	318	408	295	992	1008	1212	351	616	560	422	357	189	296	253	160	86.2567	14.1933	45.5267	21.82	13.78	10.07	2136	340.333	1070.67	509
Lg04951	PEX11B	2066	38.67	14.93	25.46	20.85	14.82	16.54	14.8	19.82	13.18	17.71	16.79	16.22	12.64	11.32	11.91	10.62	11.17	10.66	11.6	316	705	514	343	424	349	391	285	560	418	375	294	260	290	254	287	242	256	20.4133	15.3867	16.9033	15.2167	11.2833	11.1433	511.667	372	412	362.333
Lg04964	CYP76B6	2161	41.97	21.1	51.17	30.63	47.29	37.64	46.88	39.41	68.1	37.11	88.33	95.67	38.14	118.25	108.92	88.02	60.66	69.39	70.71	467	1482	790	1145	1009	1156	813	1540	1227	2300	2313	928	2840	2775	2202	1630	1647	1632	34.3	43.9367	48.2067	74.0467	105.063	66.92	913	1103.33	1193.33	1847
Lg04968	WEE1	2115	41.75	2.72	3.78	2.85	3.88	2.4	3.15	3.81	3.84	3.71	7.22	5.62	5.08	4.04	4.09	6.41	6.69	6.89	5.36	59	107	72	92	63	76	77	85	120	184	133	121	95	102	157	176	160	121	3.11667	3.14333	3.78667	5.97333	4.84667	6.31333	79.333	77	94	146
Lg04978	--	2079	40.98	1.83	2.48	1.93	3.13	1.9	2.23	2.12	2.57	1.7	4.47	4	3.76	2.29	3.06	5.19	3.67	4.42	3.56	39	69	48	73	49	53	42	56	54	112	93	88	53	75	125	95	101	79	2.08	2.42	2.13	4.07667	3.51333	3.88333	52	58.333	50.667	97.667
Lg04983	NPF2.5	2089	40.35	3.51	4.32	6.26	13.16	13.35	13.68	7.82	9.33	7.45	8.62	12.66	12.5	10.94	11.57	9.88	9.82	9.72	7.48	75	121	156	308	346	326	156	204	238	217	296	294	254	285	239	255	223	167	4.69667	13.3967	8.2	11.26	10.7967	9.00667	117.333	326.667	199.333	269
Lg04988	PUMP5	1420	46.34	19.46	28.17	75.71	4.78	6.7	9.94	5.98	11.24	5.02	8.24	10.51	10.32	6.21	7.05	7.66	8.61	8.98	7.78	283	536	1283	76	118	161	81	167	109	141	167	165	98	118	126	152	140	118	41.1133	7.14	7.41333	9.69	6.97333	8.45667	700.667	118.333	119	157.667
Lg04992	BXL1	4275	39.6	53.53	21.52	9.82	7.47	6.68	7.4	14.55	8.74	14.6	3.26	5.9	13.44	6.55	5	4.24	4.59	3.47	3.94	2344	1233	501	358	354	361	594	391	955	168	282	647	311	252	210	244	163	180	28.29	7.18333	12.63	7.53333	5.26333	4	1359.33	357.667	646.667	365.667
Lg05048	FDX3	2417	36.2	39.71	53.19	37.3	63.7	53.26	63.82	58.9	58.2	44.88	82.85	63.12	60.34	94.11	91.17	70.8	56.16	65.43	64.23	983	1723	1076	1725	1597	1760	1359	1472	1660	2413	1707	1642	2528	2598	1981	1688	1737	1658	43.4	60.26	53.9933	68.77	85.36	61.94	1260.67	1694	1497	1920.67
Lg05057	QKY	3695	45.58	2.51	3.8	2.95	5.48	5.28	5.08	4.79	4.45	4.72	4.9	4.91	8.05	5.53	7.3	4.68	6.49	4.83	4.97	95	188	130	227	242	214	169	172	267	218	203	335	227	318	200	298	196	196	3.08667	5.28	4.65333	5.95333	5.83667	5.43	137.667	227.667	202.667	252
Lg05061	PUB19	2213	38.14	4.19	4.55	3.64	2.86	2.51	3.13	3.5	1.68	2.95	1.28	1.01	1.81	1.1	1.3	1.56	1.42	1.19	0.51	95	135	96	71	69	79	74	39	100	34	25	45	27	34	40	39	29	12	4.12667	2.83333	2.71	1.36667	1.32	1.04	108.667	73	71	34.667
Lg05070	ndhT	1271	42.09	82.57	75.44	58.41	45.08	53.85	54.68	60.99	38.87	52.91	46.82	48.8	47.45	52.03	50.92	47.5	54.98	47.2	47.73	1075	1285	886	642	849	793	740	517	1029	717	694	679	735	763	699	869	659	648	72.14	51.2033	50.9233	47.69	50.15	49.97	1082	761.333	762	696.667
Lg05071	--	531	39.74	70.42	80.94	61.7	23.7	32.03	21.46	38.47	15.84	28.06	15.47	21.21	22.58	5.93	9.74	30.74	13.18	11.32	5.11	383	576	391	141	211	130	195	88	228	99	126	135	35	61	189	87	66	29	71.02	25.73	27.4567	19.7533	15.47	9.87	450	160.667	170.333	120
Lg05090	IP5P1	611	40.92	12.46	9.53	8.64	12.56	10.69	9.04	11.14	16.11	13.69	14.67	21.36	16.57	16.79	17.77	21.06	17.64	20.86	12.26	78	78	63	86	81	63	65	103	128	108	146	114	114	128	149	134	140	80	10.21	10.7633	13.6467	17.5333	18.54	16.92	73	76.667	98.667	122.667
Lg05108	At3g47570	5555	37.62	3.69	3.2	3.51	2.39	3.21	2.97	2.75	2.92	2.98	2.03	2	1.98	3.19	2.43	2.75	2.62	2.51	2.7	210	238	233	149	221	188	146	170	253	136	124	124	197	159	177	181	153	160	3.46667	2.85667	2.88333	2.00333	2.79	2.61	227	186	189.667	128
Lg05123	PAP2	2211	43.24	4.06	3.07	4.59	3.67	3.97	3.88	5.07	5.53	5.26	7.69	7.2	6.71	6.71	7.75	7.38	7.93	7.78	6.39	92	91	121	91	109	98	107	128	178	205	178	167	165	202	189	218	189	151	3.90667	3.84	5.28667	7.2	7.28	7.36667	101.333	99.333	137.667	183.333
Lg05127	WRKY51	835	40.72	2.22	4.38	1.51	1.07	1.45	2.83	2.01	2.86	1.17	0.99	0.21	0.43	2.59	1.02	1.97	0.96	1.2	1.01	19	49	15	10	15	27	16	25	15	10	2	4	24	10	19	10	11	9	2.70333	1.78333	2.01333	0.543333	1.86	1.05667	27.667	17.333	18.667	5.333
Lg05135	--	559	31.48	17.81	18.29	20.84	8.94	6.63	6.9	8.81	8.55	6.66	8.02	9.91	7.94	8.53	4.86	7.57	6.91	5.86	4.86	102	137	139	56	46	44	47	50	57	54	62	50	53	32	49	48	36	29	18.98	7.49	8.00667	8.62333	6.98667	5.87667	126	48.667	51.333	55.333
Lg05136	--	633	33.18	5.86	7.43	5.69	1.55	1.4	0.83	0.99	1.96	0.41	2.36	2.68	1.12	1	1.21	2.87	1.27	1.29	1.77	38	63	43	11	11	6	6	13	4	18	19	8	7	9	21	10	9	12	6.32667	1.26	1.12	2.05333	1.69333	1.44333	48	9.333	7.667	15
Lg05139	BIP5	2929	40.9	71.7	89.68	82.68	120.55	91.4	111.36	103.14	139.39	96.5	127.53	130	119.36	129.55	124.87	143.8	109.33	128.81	139.43	2151	3520	2890	3956	3321	3722	2884	4272	4325	4501	4260	3936	4217	4312	4876	3982	4144	4362	81.3533	107.77	113.01	125.63	132.74	125.857	2853.67	3666.33	3827	4232.33
Lg05160	--	1085	31.61	4.41	2.13	1.31	0.74	1.19	0.73	0.77	0.97	0.84	0.46	0.66	0.65	0.08	0.16	1.19	1.11	0.5	0.78	49	31	17	9	16	9	8	11	14	6	8	8	1	2	15	15	6	9	2.61667	0.886667	0.86	0.59	0.476667	0.796667	32.333	11.333	11	7.333
Lg05191	At1g73710	3345	39.04	0.96	1.83	1.6	1.89	2.22	2.46	2	2.77	2.48	3.9	3.29	2.74	2.15	2.84	3.18	3.8	3.4	2.66	33	82	64	71	92	94	64	97	127	157	123	103	80	112	123	158	125	95	1.46333	2.19	2.41667	3.31	2.72333	3.28667	59.667	85.667	96	127.667
Lg05193	PLT5	1920	45.16	374.25	621.28	598.28	702.66	743.33	725.11	665.09	566.03	856.09	537.74	404.82	453.78	527.08	630.05	306.19	448.03	444.3	442.73	7360	15986	13708	15115	17705	15886	12191	11372	25151	12441	8696	9809	11247	14262	6806	10697	9370	9079	531.27	723.7	695.737	465.447	487.773	445.02	12351.3	16235.3	16238	10315.3
Lg05212	--	4907	37.05	18.66	20.65	15.8	16.37	14.64	13.56	16.39	13.48	16.02	13.06	12.19	14.1	8.29	12.07	10.83	12.96	10.22	12.61	938	1358.09	925	900	891	759	768	692	1203	772	669	779	452	698	615	791	551	661	18.37	14.8567	15.2967	13.1167	10.3967	11.93	1073.7	850	887.667	740
Lg05213	--	672	37.95	195.7	192.31	176.45	92.98	101.84	83.46	139.35	100.69	112.42	102.99	72.75	79.7	67.89	79.77	74.81	88.31	80.07	82.9	1347	1731.91	1415	700	849	640	894	708	1156	834	547	603	507	632	582	738	591	595	188.153	92.76	117.487	85.1467	74.1567	83.76	1497.97	729.667	919.333	661.333
Lg05215	CIGR1	2618	40.72	76.6	53.76	97.82	24.68	29.71	34.65	26.89	24.97	23.37	19.27	21.41	36.54	28.6	25.89	25.44	23.1	22.95	25.03	2054	1886	3056	724	965	1035	672	684	936	608	627	1077	832	799	771	752	660	700	76.06	29.68	25.0767	25.74	26.6433	23.6933	2332	908	764	770.667
Lg05219	--	1115	39.82	16.29	23.29	14.88	13.69	11.64	9.82	11.46	14.06	11.25	7.67	12.75	10.67	12.35	14.07	16.04	17.09	16.49	18.47	186	348	198	171	161	125	122	164	192	103	159	134	153	185	207	237	202	220	18.1533	11.7167	12.2567	10.3633	14.1533	17.35	244	152.333	159.333	132
Lg05225	TYDC1	2135	38.17	10.38	11.18	15.74	11.87	11.33	11.29	10.01	10.43	6.64	18.81	20.14	13.06	11.46	12.87	22.78	18.15	23.41	18.42	227	320	401	284	300	275	204	233	217	484	481	314	272	324	563	482	549	420	12.4333	11.4967	9.02667	17.3367	15.7033	19.9933	316	286.333	218	426.333
Lg05226	NAC022	1164	39.26	9.65	17.95	17.57	6.52	10.66	13.1	15.39	11.41	17.4	5.28	5.91	3.36	5.33	5.47	4.23	5.18	6.1	7.32	115	280	244	85	154	174	171	139	310	74	77	44	69	75	57	75	78	91	15.0567	10.0933	14.7333	4.85	5.01	6.2	213	137.667	206.667	65
Lg05228	BURP3	1508	41.18	114.66	88.13	106.08	128.68	99.8	125.99	75.43	112.3	104.4	116.89	84.05	88.29	64.8	95.79	72.34	81.86	89.95	126.9	1771	1781	1909	2174	1867	2168	1086	1772	2409	2124	1418	1499	1086	1703	1263	1535	1490	2044	102.957	118.157	97.3767	96.41	77.6433	99.57	1820.33	2069.67	1755.67	1680.33
Lg05229	--	1488	37.23	3.67	4.01	2.25	2.04	1.63	2.65	3.03	2.18	2.02	1.23	0.72	1.85	2.42	1.37	0.64	0.59	1.47	1.64	56	80	40	34	30	45	43	34	46	22	12	31	40	24	11	11	24	26	3.31	2.10667	2.41	1.26667	1.47667	1.23333	58.667	36.333	41	21.667
Lg05267	MYB75	1162	40.96	2.52	3.34	1.95	3.53	2.36	3.92	1.44	2.22	1.63	6.21	7	3.06	4.03	5.26	9.37	6.16	7.21	8.62	30	52	27	46	34	52	16	27	29	87	91	40	52	72	126	89	92	107	2.60333	3.27	1.76333	5.42333	6.22	7.33	36.333	44	24	72.667
Lg05272	PME54	2156	41.37	60.54	48.8	41.39	26.45	31.52	25.2	44.16	50.8	31.28	49.89	49.29	25.13	41.23	33.24	39.82	65.09	65.79	81.25	1337	1410	1065	639	843	620	909	1146	1032	1296	1189	610	988	845	994	1745	1558	1871	50.2433	27.7233	42.08	41.4367	38.0967	70.71	1270.67	700.667	1029	1031.67
Lg05282	GL3	4514	37.53	24.31	29.39	29.44	29.13	28.41	30.33	23.27	28.48	22.83	33.75	42.65	31.64	37.45	31.85	41.79	35.13	38.95	40.45	1124	1778	1586	1473	1591	1562	1003	1345	1577	1836	2154	1608	1879	1695	2184	1972	1931	1950	27.7133	29.29	24.86	36.0133	37.03	38.1767	1496	1542	1308.33	1866
Lg05291	--	1175	35.83	41.46	49.66	51.21	38.59	28.06	28.27	22.64	28.3	14.63	52.19	37.58	32.28	42.04	37.1	51.24	53.45	52.84	51.55	499	782	718	508	409	379	254	348	263	739	494	427	549	514	697	781	682	647	47.4433	31.64	21.8567	40.6833	43.46	52.6133	666.333	432	288.333	553.333
Lg05292	--	1137	35.27	20.69	24.28	22.77	11.62	11.98	12.1	6.82	10.34	4.77	13.07	12.11	17.81	12.82	10.52	15.04	18.04	13.13	16.72	241	370	309	148	169	157	74	123	83	179	154	228	162	141	198	255	164	203	22.58	11.9	7.31	14.33	12.7933	15.9633	306.667	158	93.333	187
Lg05297	SWEET3B	2264	37.28	4.66	4.48	4.44	8.08	8.65	7.39	11.06	12.28	11.72	7.44	15.04	7.1	10.45	12.14	10.8	10.48	12.14	9.97	108	136	120	205	243	191	239	291	406	203	381	181	263	324	283	295	302	241	4.52667	8.04	11.6867	9.86	11.13	10.8633	121.333	213	312	255
Lg05306	--	2044	41.68	15.86	14.71	14.88	10.09	11.83	12.48	10.86	11.13	10.1	8.53	9.14	12.04	8.98	8.92	9.47	11.41	10.11	10.17	332	403	363	231	300	291	212	238	316	210	209	277	204	215	224	290	227	222	15.15	11.4667	10.6967	9.90333	9.12333	10.5633	366	274	255.333	232
Lg05313	--	2085	36.35	3.09	2.36	1.77	1.16	2.28	1.6	1.61	1.6	1.03	0.68	1.29	1.07	1.94	2.16	1.86	1.81	1.44	2.38	66	66	44	27	59	38	32	35	33	17	30	25	45	53	45	47	33	53	2.40667	1.68	1.41333	1.01333	1.98667	1.87667	58.667	41.333	33.333	24
Lg05349	--	952	52.63	3.9	4.39	8.45	9.19	11.68	11.23	23	3.92	7.14	5.67	4.6	6.16	4.25	6.15	6.35	8.53	7.94	3.44	38	56	96	98	138	122	209	39	104	65	49	66	45	69	70	101	83	35	5.58	10.7	11.3533	5.47667	5.58333	6.63667	63.333	119.333	117.333	60
Lg05366	SKP2A	3405	38.83	15.43	14.38	15.5	20.73	26.59	28.05	24.55	24.45	21.75	14.67	15.2	15.23	16.33	23.94	20.45	19.79	18.61	15.54	538	656	630	791	1123	1090	798	871	1133	602	579	584	618	961	806	838	696	565	15.1033	25.1233	23.5833	15.0333	20.24	17.98	608	1001.33	934	588.333
Lg05379	NFD4	1723	39.18	1.13	1.69	2.29	3.16	3.13	1.22	3.04	3.83	4.48	2.26	1.14	1.03	1.15	1.28	1.15	1.07	2.38	1.85	20	39	47	61	67	24	50	69	118	47	22	20	22	26	23	23	45	34	1.70333	2.50333	3.78333	1.47667	1.19333	1.76667	35.333	50.667	79	29.667
Lg05395	Os01g0513100	2415	40.7	5.05	4.76	4.68	5.17	4.81	5.48	4.42	4.95	3.19	6.43	7.66	6.73	6.82	5.83	6.3	6.76	6.97	6.28	125	154	135	140	144	151	102	125	118	187	207	183	183	166	176	203	185	162	4.83	5.15333	4.18667	6.94	6.31667	6.67	138	145	115	192.333
Lg05399	RPD1	2529	41.08	2.05	2.57	3.45	4.41	4.33	3.81	4.64	4.72	4.78	6.01	6.08	4.74	5.62	5.87	7.31	6.77	6.37	5.29	53	87	104	125	136	110	112	125	185	183	172	135	158	175	214	213	177	143	2.69	4.18333	4.71333	5.61	6.26667	6.14333	81.333	123.667	140.667	163.333
Lg05423	FIPS5	4332	40.54	1.74	1.69	2.01	2.37	1.53	2.14	2.15	2.65	2.52	2.72	3.49	3.03	2.06	2.7	3.23	3.79	2.94	2.57	77	98	104	115	82	106	89	120	167	142	169	148	99	138	162	204	140	119	1.81333	2.01333	2.44	3.08	2.66333	3.1	93	101	125.333	153
Lg05426	CYP72A1	2023	40.09	591.14	653.17	628.96	778.16	539.12	630.09	449.95	590.88	394.64	992.78	987.95	799.57	896.46	819.93	1032.49	788.98	1002.48	1090.34	12249	17708	15184	17637	13530	14545	8690	12508	12216	24201	22361	18211	20155	19556	24181	19848	22276	23559	624.423	649.123	478.49	926.767	916.293	960.6	15047	15237.3	11138	21591
Lg05429	PTI1	2350	39.74	12.88	14.57	14.8	15.8	19.31	19.02	17.38	20.21	18.33	20.55	20.04	24.57	18.19	22.74	22.27	17.14	20.15	18.57	310	459	415	416	563	510	390	497	659	582	527	650	475	630	606	501	520	466	14.0833	18.0433	18.64	21.72	21.0667	18.62	394.667	496.333	515.333	586.333
Lg05461	--	1280	32.97	7.09	7.11	4.91	3.84	4.35	2.6	5.89	4.93	6.38	3.18	3.56	3.96	4.29	3.38	3.37	4.15	4.13	4.83	93	122	75	55	69	38	72	66	125	49	51	57	61	51	50	66	58	66	6.37	3.59667	5.73333	3.56667	3.68	4.37	96.667	54	87.667	52.333
Lg05473	TSO2	1486	44.41	16.62	26.97	17.42	23.79	18.34	15.92	19.1	27.53	12.84	45.96	38.68	29.65	21.13	21.35	41.56	30.68	38.05	33.65	253	537	309	396	338	270	271	428	292	823	643	496	349	374	715	567	621	534	20.3367	19.35	19.8233	38.0967	28.0133	34.1267	366.333	334.667	330.333	654
Lg05485	RBR	4016	42.41	22.58	23.78	23.24	28.56	27.24	27.76	25.87	30.84	24.41	34.05	36.03	31.85	27.98	27.86	35.62	34.28	34.37	29.77	929	1280	1114	1285	1357	1272	992	1296	1500	1648	1619	1440	1249	1319	1656	1712	1516	1277	23.2	27.8533	27.04	33.9767	30.4867	32.8067	1107.67	1304.67	1262.67	1569
Lg05499	TPPJ	1611	39.98	12.24	8.66	18.78	13.85	19.01	18.22	18.14	14.24	21.22	8.71	10.49	16.1	12.9	15.11	10.03	11.18	12.38	9.82	202	187	361	250	380	335	279	240	523	169	189	292	231	287	187	224	219	169	13.2267	17.0267	17.8667	11.7667	12.68	11.1267	250	321.667	347.333	216.667
Lg05502	At1g06840	7660	36.34	20.24	18.48	23.05	9.42	10.85	10.27	18.27	19.26	20.53	13.75	16.31	13.18	12.2	13.96	15.2	16.82	15.76	15.29	1588	1897	2107	808	1031	898	1336	1544	2406	1269	1398	1137	1039	1261	1348	1602	1326	1251	20.59	10.18	19.3533	14.4133	13.7867	15.9567	1864	912.333	1762	1268
Lg05503	--	1960	39.39	81.44	44.66	59	44.95	46.72	43.28	44.68	49.78	35.78	17.44	31.05	49.12	32.5	30.29	27.98	47.72	40.88	32.43	1635	1173	1380	987	1136	968	836	1021	1073	412	681	1084	708	700	635	1163	880	679	61.7	44.9833	43.4133	32.5367	30.2567	40.3433	1396	1030.33	976.667	725.667
Lg05517	--	4164	39.55	2.98	2.31	3.68	3.02	3.81	3.54	4.3	5.58	4.11	4.56	5.62	5.03	4.15	4.24	6.02	5.29	5.4	6.3	127	129	183	141	197	168	171	243	262	229	262	236	192	208	290	274	247	280	2.99	3.45667	4.66333	5.07	4.80333	5.66333	146.333	168.667	225.333	242.333
Lg05542	--	7311	37.37	20.71	20.29	22.51	18.34	22.46	18.02	28.65	30.13	27.84	16.28	24.39	21.03	20.13	17.98	19.99	18.99	17.16	20.11	1551	1988	1964	1502	2037	1503	2000	2305	3115	1434	1995	1731	1636	1550	1692	1726	1378	1570	21.17	19.6067	28.8733	20.5667	19.3667	18.7533	1834.33	1680.67	2473.33	1720
Lg05552	At3g48460	2239	35.33	19.06	26.99	24.93	20.49	17.46	18.28	16.94	20.49	18.39	23.02	27.07	18.61	24.92	18.9	24.03	25.32	23.71	27.81	437	810	666	514	485	467	362	480	630	621	678	469	620	499	623	705	583	665	23.66	18.7433	18.6067	22.9	22.6167	25.6133	637.667	488.667	490.667	589.333
Lg05553	ndhO	1245	38.71	34.5	41.18	32.31	21.51	26.42	16.75	31.13	24.72	30.39	21.86	29.79	25.4	21.83	20.85	22.34	18.8	22.74	23.69	440	687	480	300	408	238	370	322	579	328	415	356	302	306	322	291	311	315	35.9967	21.56	28.7467	25.6833	21.6733	21.7433	535.667	315.333	423.667	366.333
Lg05556	CYP72A1	2291	38.63	59.11	86.96	67.7	103.55	85.61	96.5	72.19	90.39	83.87	116.24	147.16	83.74	153.56	130.88	126.49	96.49	116.23	129.92	1387	2670	1851	2658	2433	2522.81	1579	2167	2940	3209	3772	2160	3909.97	3535	3354.98	2749	2925	3179	71.2567	95.22	82.15	115.713	136.977	114.213	1969.33	2537.94	2228.67	3047
Lg05568	ICDH-1	3383	37.63	42.37	39.68	45.7	48.31	41.39	51.37	51.49	58.84	52.68	73.72	64.68	58.05	53.86	61.5	69.22	58.67	63.97	64.07	1468	1799	1845	1831	1737	1983	1663	2083	2727	3005	2448	2211	2025	2453	2711	2468	2377	2315	42.5833	47.0233	54.3367	65.4833	61.5267	62.2367	1704	1850.33	2157.67	2554.67
Lg05580	HDG11	3083	40.45	2.76	2.49	2.47	2.2	1.88	1.14	2.04	2.08	1.36	3.5	3.91	2.94	2.25	1.82	2.94	3.81	3.66	2.85	87	103	91	76	72	40	60	67	64	130	135	102	77	66	105	146	124	94	2.57333	1.74	1.82667	3.45	2.33667	3.44	93.667	62.667	63.667	122.333
Lg05611	ABCG21	2501	40.86	8.51	7.25	11.39	12.24	13.7	12.47	14.53	15.86	12.1	5.51	7.36	7.71	6.44	6.71	7.43	6.85	6.88	5.2	218	242.99	340	343	425	356	347	415	463	166	206	217	179	198	215	213	188.88	139	9.05	12.8033	14.1633	6.86	6.86	6.31	266.997	374.667	408.333	196.333
Lg05638	AFP2	2550	39.69	3.68	3.25	4.27	1.54	2.09	2.03	2.22	2.14	1.85	1.07	1.75	2.86	1.31	1.16	1.63	2.02	1.86	2.39	96	111	130	44	66	59	54	57	72	33	50	82	37	35	48	64	52	65	3.73333	1.88667	2.07	1.89333	1.36667	2.09	112.333	56.333	61	55
Lg05650	SARED1	3944	37.4	14.38	18.09	15.36	11.27	14.31	12.6	15.99	14.49	14.13	11.15	12.53	10.99	11.73	12.28	10.05	10.26	10.87	12.91	581	956	723	498	700	567	602	598	853	530	553	488	514	571	459	503	471	544	15.9433	12.7267	14.87	11.5567	11.3533	11.3467	753.333	588.333	684.333	523.667
Lg05669	FSM	4556	40.01	3.34	3.98	2.76	3.41	3.43	3	3.66	5.77	2.51	5.08	7.1	5.46	3.97	3.8	7.41	5.82	6.33	5.49	156	243	150	174	194	156	159	275	175	279	362	280	201	204	391	330	317	267	3.36	3.28	3.98	5.88	5.06	5.88	183	174.667	203	307
Lg05671	RCOM_0699480	1354	40.55	21.13	17.97	22.65	7.65	9.76	10.87	12.84	10.02	11.68	7.05	7.33	13.58	10.83	10.71	8.36	10.1	8.67	6.71	293	326	366	116	164	168	166	142	242	115	111	207	163	171	131	170	129	97	20.5833	9.42667	11.5133	9.32	9.96667	8.49333	328.333	149.333	183.333	144.333
Lg05679	At3g13560	2089	41.89	20.14	20.36	25.59	28.88	20.22	21.23	18.65	25.53	13.33	41.67	41.8	36.1	25.84	29.23	45.4	39.84	36.22	33.17	431	570	638	676	524	506	372	558	426	1049	977	849	600	720	1098	1035	831	740	22.03	23.4433	19.17	39.8567	33.49	36.41	546.333	568.667	452	958.333
Lg05687	CAB13	1611	39.42	361.74	598.76	457.32	558.47	598.04	519.62	496.04	437.55	460.47	450.33	316.46	256.82	411.19	304.16	296.02	318.92	361.79	515.44	5969	12927	8792	10080	11952	9552	7629	7376	11351	8742	5704	4658	7362	5777	5521	6389	6402	8869	472.607	558.71	464.687	341.203	337.123	398.717	9229.33	10528	8785.33	6368
Lg05719	ENT3	1974	39.82	9.45	11.87	12.78	12.43	13.72	11.68	15.97	16.46	16.55	23.21	25.99	18.4	25.12	23.63	22.27	23.75	27.67	27.7	191	314	301	275	336	263	301	340	500	552	574	409	551	550	509	583	600	584	11.3667	12.61	16.3267	22.5333	23.6733	26.3733	268.667	291.333	380.333	511.667
Lg05734	At1g75680	2620	41.07	23.51	28.4	29.84	35.23	29.2	34.19	23.43	31.88	21.33	40.48	47.39	38.75	44.54	42.09	41.47	39.1	38.81	40.67	631	997	933	1034	949	1022	586	874	855	1278	1389	1143	1297	1300	1258	1274	1117	1138	27.25	32.8733	25.5467	42.2067	42.7	39.5267	853.667	1001.67	771.667	1270
Lg05749	--	492	37.4	26.99	14.1	17.37	6.53	9.5	12.82	8.3	11.27	10.63	4.89	4.54	9.21	9.69	10.17	6.14	5.72	6.66	4.76	136	93	102	36	58	72	39	58	80	29	25	51	53	59	35	35	36	25	19.4867	9.61667	10.0667	6.21333	8.66667	5.71333	110.333	55.333	59	35
Lg05793	--	783	38.44	7.23	11.53	7.28	11.4	12.35	11.86	5.35	5.13	4.92	8.9	11.07	11.91	13.1	11.16	12.58	10.99	9.65	13.27	58	121	68	100	120	106	40	42	59	84	97	105	114	103	114	107	83	111	8.68	11.87	5.13333	10.6267	12.28	11.3033	82.333	108.667	47	95.333
Lg05807	BZIP2	1175	37.19	16.7	7.18	8.2	15.88	15.16	21.93	17.38	16.67	19.3	6.36	8.37	21.39	12.56	14	10.51	12.39	11.16	10.36	201	113	115	209	221	294	195	205	347	90	110	283	164	194	143	181	144	130	10.6933	17.6567	17.7833	12.04	12.3567	11.3033	143	241.333	249	161
Lg05814	--	3286	34.57	11.62	11.38	12.14	6.14	9.57	8.21	11.6	8.87	9.63	6.31	8.84	8.06	9.42	5.68	7.94	9.54	9.09	7.61	391	501	476	226	390	308	364	305	484	250	325	298	344	220	302	390	328	267	11.7133	7.97333	10.0333	7.73667	7.68	8.74667	456	308	384.333	291
Lg05835	BGAL3	2995	41.37	2.28	2.72	1.73	1.61	1.16	1.35	1.29	1.85	0.63	2.88	3.37	2.88	1.56	2.07	3	2.5	2.61	2.75	70	109	62	54	43	46	37	58	29	104	113	97	52	73	104	93	86	88	2.24333	1.37333	1.25667	3.04333	2.21	2.62	80.333	47.667	41.333	104.667
Lg05851	--	3958	40.98	9.89	7.95	9.9	11.89	12.23	12.07	11.75	11.94	11.77	12.95	14.48	12.98	12.41	12.47	14.61	13.87	14.28	12.93	401.13	421.85	467.77	527.16	600.64	544.96	443.85	494.65	712.86	617.81	641.34	578.36	545.78	581.79	669.67	682.5	620.82	546.41	9.24667	12.0633	11.82	13.47	13.1633	13.6933	430.25	557.587	550.453	612.503
Lg05861	AIP1-2	2646	41.99	24.91	25.8	26.98	28.34	28.7	30.04	23.71	27.7	22.67	32.3	31.72	29	27.68	30.39	34.41	31.39	33.96	32.45	675	915	852	840	942	907	599	767	918	1030	939	864	814	948	1054	1033	987	917	25.8967	29.0267	24.6933	31.0067	30.8267	32.6	814	896.333	761.333	944.333
Lg05863	At1g76660	2223	43.09	10.54	11.68	11.2	13.33	13.92	12.85	10.51	12.17	9.67	16.02	16.08	14.5	15.1	15.45	15.85	17.15	15.93	14.78	240	348	297	332	384	326	223	283	329	429	400	363	373	405	408	474	389	351	11.14	13.3667	10.7833	15.5333	15.4667	15.9533	295	347.333	278.333	397.333
Lg05942	PER3	1027	37.59	6.84	13.66	21.13	26.77	26.84	32.51	21.93	31.27	19.98	38.79	30.55	21.62	44.86	29.24	44.66	30.93	44.32	34.19	72	188	259	308	342	381	215	336	314	480	351	250	512	354	531	395	500	375	13.8767	28.7067	24.3933	30.32	39.5867	36.48	173	343.667	288.333	360.333
Lg05992	--	1986	34.59	6.19	5.71	4.77	4.4	7.63	5.52	7.75	5.29	6.48	3.47	3.78	6.22	4.44	3.76	4.22	4.41	3.9	3.77	126	152	113	98	188	125	147	110	197	83	84	139	98	88	97	109	85	80	5.55667	5.85	6.50667	4.49	4.14	4.02667	130.333	137	151.333	102
Lg06004	--	3075	36.13	40.99	17.76	13.41	9.96	12.95	11	13.18	7.02	10.48	2.89	5.96	12.94	6.14	5.82	6.71	6.22	4.35	4.08	1291	732	492	343	494	386	387	226	493	107	205	448	210	211	239	238	147	134	24.0533	11.3033	10.2267	7.26333	6.22333	4.88333	838.333	407.667	368.667	253.333
Lg06017	CPN20	1544	40.09	72.21	99.73	76.52	93.19	89.01	101.66	79.92	91.04	87.83	141.84	135.23	120.98	101.34	113.06	150.82	95.55	112.03	111.94	1142	2063.68	1410	1612	1705	1791	1178	1470.92	2075	2638.86	2336	2103	1739	2058	2695.93	1834.59	1900	1846	82.82	94.62	86.2633	132.683	121.74	106.507	1538.56	1702.67	1574.64	2359.29
Lg06044	HYP1	4183	37.92	5.53	5.41	5.49	4.01	3.99	4.61	6.79	7.45	7.48	5.61	8.85	4.99	10.37	6.41	6.55	6.46	8.18	6.07	237	303	274	188	207	220	271	326	479	283	414	235	482	316	317	336	376	271	5.47667	4.20333	7.24	6.48333	7.77667	6.90333	271.333	205	358.667	310.667
Lg06055	UGT92A1	1851	40.73	20.89	31.81	30.97	30.52	31.83	31.86	33.73	30.2	35.98	30.8	23.18	16.17	22.99	18.38	15.49	26.33	26.36	26.2	396	789	684	633	731	673	596	585	1019	687	480	337	473	401	332	606	536	518	27.89	31.4033	33.3033	23.3833	18.9533	26.2967	623	679	733.333	501.333
Lg06069	CAD1	1400	42.07	120.78	80.7	102.17	111.06	96.1	103.85	92.1	110.65	152.88	89.51	71.06	100.24	78.67	117.6	77.93	83.17	76.02	87.94	1732	1514	1707	1742	1669	1659	1231	1621	3275	1510	1113	1580	1224	1941	1263	1448	1169	1315	101.217	103.67	118.543	86.9367	91.4	82.3767	1651	1690	2042.33	1401
Lg06101	psaA	5414	40.89	14.97	14.13	15.15	14.28	12.83	13.05	16.19	11.58	17.12	6.51	11.62	14.96	11.77	12.06	11.98	8.53	9.57	8.84	830	1025	979	866	862	806	837	656	1418	425	704	912	708	770	751	574	569	511	14.75	13.3867	14.9633	11.03	11.9367	8.98	944.667	844.667	970.333	680.333
Lg06159	LBD1	851	41.48	1.84	1.93	1.28	1.68	1.23	2.27	5.86	2.25	12.52	1.46	0.84	1.67	1.37	1.69	1.12	0.94	1.39	1.54	16	22	13	16	13	22	47.62	20	163	15	8	16	13	17	11	10	13	14	1.68333	1.72667	6.87667	1.32333	1.39333	1.29	17	17	76.873	13
Lg06168	--	4145	35.66	14.74	12.37	12.51	16.47	17.91	18.5	14.4	19.04	15.37	17.86	16.65	15.81	16.87	20.44	25.34	21.9	21.44	22.75	626	687	619	765	921	875	570	826	975	892	772	738	777	999	1216	1129	976	1007	13.2067	17.6267	16.27	16.7733	20.8833	22.03	644	853.667	790.333	800.667
Lg06198	LACS8	4687	38.96	6.79	6.59	8.05	7.96	9.75	9.48	10.75	10.62	10.64	6.06	7.89	7.9	7.51	8.13	8.39	9.21	7.91	7.37	326	414	450	418	567	507	481	521	763	342	414	417	391	449	455	537	407	369	7.14333	9.06333	10.67	7.28333	8.01	8.16333	396.667	497.333	588.333	391
Lg06210	--	2602	44.66	14	13.71	13.91	19.48	19.3	19.57	14.01	19.83	14.17	20.92	24.8	21.71	21.23	23.96	22.94	18.79	21.1	17.67	373	478	432	568	623	581	348	540	564	656	722	636	614	735	691	608	603	491	13.8733	19.45	16.0033	22.4767	22.71	19.1867	427.667	590.667	484	671.333
Lg06222	At1g18250	1450	38.9	35.15	36.59	41.44	40.32	29.46	31.07	33.59	41.13	22.08	74.35	62.94	51.58	38.54	48.38	67.73	61.06	60.53	62.37	522	711	717	655	530	514	465	624	490	1299	1021	842	621	827	1137	1101	964	966	37.7267	33.6167	32.2667	62.9567	51.55	61.32	650	566.333	526.333	1054
Lg06224	ERF2	1419	43.62	169.53	261.77	246.08	120.39	127.19	132.04	192.22	165.34	187.26	133.11	143.68	173.95	141.47	120.32	99.16	90.79	91.62	64.33	2464	4978	4167	1914	2239	2138	2604	2455	4066	2276	2281	2779	2231	2013	1629	1602	1428	975	225.793	126.54	181.607	150.247	120.317	82.2467	3869.67	2097	3041.67	2445.33
Lg06227	At2g25060	703	38.12	17.22	16.13	12.75	11.81	9.29	8.73	8.94	11.83	5.86	12.51	18.56	15.04	9.86	8.69	20.52	15.33	17.22	15.05	124	152	107	93	81	70	60	87	63	106	146	119	77	72	167	134	133	113	15.3667	9.94333	8.87667	15.37	13.0233	15.8667	127.667	81.333	70	123.667
Lg06235	ISPF	1247	45.39	79.29	104.62	82.08	79.64	76.71	80.03	90.27	91.48	84.72	118.37	122.76	83.88	128.77	122.13	106.24	91.43	102.19	98.04	1012.74	1748.44	1221.4	1112.66	1186.61	1138.72	1074.64	1193.73	1616.52	1778.65	1712.68	1177.65	1784.56	1795.55	1533.71	1417.73	1399.78	1305.84	88.6633	78.7933	88.8233	108.337	119.047	97.22	1327.53	1146	1294.96	1556.33
Lg06259	mycC	3732	40.65	9.52	8.24	7.99	6.62	7.6	6.48	7.86	7.76	6.74	5	6.8	6.38	5.45	5.77	6.43	8.64	6.03	5.54	364	412	356	277	352	276	280	303	385	225	284	268	226	254	278	401	247	221	8.58333	6.9	7.45333	6.06	5.88333	6.73667	377.333	301.667	322.667	259
Lg06313	SCP26	1082	39.46	78.49	67.31	49.09	44.61	41.79	44.14	48.93	43.88	55.49	30.37	42.62	48.99	39.38	39.2	32.37	45.56	33.84	43.44	869.87	976	633.83	540.8	561	545	505.42	496.81	918.68	396	516	596.81	473.59	500	405.45	613	402.23	502	64.9633	43.5133	49.4333	40.66	36.9833	40.9467	826.567	548.933	640.303	502.937
Lg06330	MSL2	4392	39.64	22.07	21.07	18.2	13.07	12.57	11.47	17.82	15.36	12.44	10.35	11.29	14.46	12.87	10.85	9.15	12.14	9.47	12.11	993	1240	954	643	685	575	747	706	836	548	555	715	628	562	465	663	457	568	20.4467	12.37	15.2067	12.0333	10.9567	11.24	1062.33	634.333	763	606
Lg06340	--	6790	39.18	2.44	1.53	2.21	2.47	2.02	2.81	3.07	3.45	2.62	4.56	4.73	4.02	3.38	4.08	5.48	4.87	4.44	3.97	170	139	179	188	170	218	199	245	272	373	359	307	255	327	431	411	331	288	2.06	2.43333	3.04667	4.43667	4.31333	4.42667	162.667	192	238.667	346.333
Lg06362	LAC7	1859	46.21	1.1	0.52	1.49	1.34	2.73	2.59	4.06	6.99	12.62	1.61	1.39	1.86	1.5	4.29	3.25	4.28	4.65	2.52	21	13	33	28	63	55	72	136	359	36	29	39	31	94	70	99	95	50	1.03667	2.22	7.89	1.62	3.01333	3.81667	22.333	48.667	189	34.667
Lg06379	--	1307	40.86	16.66	36.37	29.3	28.07	29.67	31.11	23	17.77	28.65	24.38	19.22	18.55	19.83	22.58	15.4	18.4	18.32	20.77	223	637	457	411	481	464	287	243	573	384	281	273	288	348	233	299	263	290	27.4433	29.6167	23.14	20.7167	19.27	19.1633	439	452	367.667	312.667
Lg06387	NIK1	3284	41.2	29.85	31.79	37.48	26.64	31.59	27.86	41.62	43.13	34.27	22.29	32.66	27.13	28.06	20.46	19.57	24.83	28.3	23.66	1004	1399	1469	980	1287	1044	1305	1482	1722	882	1200	1003	1024	792	744	1014	1021	830	33.04	28.6967	39.6733	27.36	22.6967	25.5967	1290.67	1103.67	1503	1028.33
Lg06396	spast	4192	40.12	20.01	15.79	18.33	33.26	28.17	31.09	30.58	34.49	26.47	24.29	33.01	33.08	32.71	31.46	30.97	33.36	35.18	29.01	859	887	917	1562	1465	1487	1224	1513	1698	1227	1548	1561	1524	1555	1503	1739	1620	1299	18.0433	30.84	30.5133	30.1267	31.7133	32.5167	887.667	1504.67	1478.33	1445.33
Lg06400	RPM1	3299	39.28	3.91	11.69	16.64	4.06	7.53	7.15	6.89	6.63	8.95	5.01	4.36	2.61	7.77	4.96	4.08	4.58	5.52	4.37	132	517	655	150	308	269	217	229	452	199	161	97	285	193	156	188	200	154	10.7467	6.24667	7.49	3.99333	5.60333	4.82333	434.667	242.333	299.333	152.333
Lg06401	RGA2	4179	40.54	1.14	0.86	1.2	1.39	1.72	1.03	1.55	1.97	1.77	0.68	0.92	1.19	1.49	1.34	1.12	1.08	0.96	0.67	49	48	60	65	89	49	62	86	113	34	43	56	69	66	54	56	44	30	1.06667	1.38	1.76333	0.93	1.31667	0.903333	52.333	67.667	87	44.333
Lg06426	DRT100	1415	39.58	34.57	24.21	25.64	55.7	47.51	48.43	21.69	26.14	28.31	40.76	50.22	65.66	55.32	57.66	37.6	29.55	33.97	43.67	501	459	433	883	834	782	293	387	613	695	795	1046	870	962	616	520	528	660	28.14	50.5467	25.38	52.2133	50.1933	35.73	464.333	833	431	845.333
Lg06429	nol6	3834	40.69	4.84	4.63	4.39	3.98	3.49	5.78	6.12	7.5	5.68	9.03	8.46	7.07	6.2	6.28	11.42	8.58	9.07	7.42	190	238	201	171	166	253	224	301	333	417	363	305	264	284	507	409	382	304	4.62	4.41667	6.43333	8.18667	7.96667	8.35667	209.667	196.667	286	361.667
Lg06467	GH3.17	3644	37.29	6.99	9.52	11.77	9.53	9.82	9.62	9.31	10.41	8.32	9.84	13.32	6.63	14.96	8.22	14.55	13.7	13.92	15.29	261	465	512	389	444	400	324	397	464	432	543	272	606	353	614	621	557	595	9.42667	9.65667	9.34667	9.93	12.5767	14.3033	412.667	411	395	415.667
Lg06474	--	1649	40.21	12.31	7.6	8.49	6.39	7.09	5.1	10.61	9.33	8.84	3.37	2.17	3.61	4.69	4.47	2.99	3.8	5.47	4.32	208	168	167	118	145	96	167	161	223	67	40	67	86	87	57	78	99	76	9.46667	6.19333	9.59333	3.05	4.05	4.53	181	119.667	183.667	58
Lg06475	--	1249	42.91	1.49	1.31	1.27	2.79	1.68	2.74	4.19	4.13	2.98	1.99	1.29	1.42	0.65	1.83	1.38	1.74	2.11	0.97	19	22	19	39	26	39	50	54	57	30	18	20	9	27	20	27	29	13	1.35667	2.40333	3.76667	1.56667	1.28667	1.60667	20	34.667	53.667	22.667
Lg06484	BZIP34	2008	38.55	5.79	10.93	9.1	6.76	7.87	6.68	10.38	10.38	8.17	3.88	7.39	5.18	5.65	4.14	4.9	5.93	4.72	4.99	119	294	218	152	196	153	199	218	251	94	166	117	126	98	114	148	104	107	8.60667	7.10333	9.64333	5.48333	4.89667	5.21333	210.333	167	222.667	125.667
Lg06491	WNK5	3613	41.66	23.94	28.85	28.95	27.69	35.59	33.16	38.79	39.97	50.1	26.62	28.77	23.6	31.88	31.06	26.35	36.24	30.24	28.4	886	1397	1248	1121	1595	1367	1338	1511	2770	1159	1163	960	1280	1323	1102	1628	1200	1096	27.2467	32.1467	42.9533	26.33	29.7633	31.6267	1177	1361	1873	1094
Lg06503	At3g13860	2317	41.99	8.89	10.79	11.07	12.52	9.71	12.37	14.38	17.78	12.97	23.78	21.68	16.52	15.11	16.14	26.8	20.51	20.79	18.02	211	335	306	325	279	327	318	431	460	664	562	431	389	441	719	591	529	446	10.25	11.5333	15.0433	20.66	19.35	19.7733	284	310.333	403	552.333
Lg06511	CYP84A1	2303	38.43	9.58	8.17	6.77	8.37	9.52	14.35	14.15	7.22	14.93	6.45	3.45	6.56	13.71	10.31	6.08	8.35	6.13	7.52	226	252	186	216	272	377	311	174	526	179	89	170	351	280	162	239	155	185	8.17333	10.7467	12.1	5.48667	10.0333	7.33333	221.333	288.333	337	146
Lg06589	At1g56220	4331	36.04	69.14	48.53	33.37	48.49	55.76	48.74	46.09	34.26	34.33	21.97	24.58	39	41.27	37.07	43.07	42.96	35.1	40.27	3067.04	2816.49	1724.58	2352.82	2995.74	2408.77	1905.68	1552.46	2275.01	1146.7	1191.18	1901.54	1986.38	1892.67	2159.43	2313.86	1669.72	1862.83	50.3467	50.9967	38.2267	28.5167	40.47	39.4433	2536.04	2585.78	1911.05	1413.14
Lg06600	BARD1	2962	40.92	9.23	12.87	10.95	14.86	11.97	12.1	10.82	15.71	10.81	19.78	20.58	15.29	14.82	14.89	21.93	20.58	18.44	16.63	280	511	387	493	440	409	306	487	490	706	682	510	488	520	752	758	600	526	11.0167	12.9767	12.4467	18.55	17.2133	18.55	392.667	447.333	427.667	632.667
Lg06611	--	1852	40.17	5.27	5.2	6.52	8.58	7.09	7.71	4.58	8.1	5.4	9.01	8.45	5.42	8.11	6.87	8.96	8.51	10.22	11.27	100	129	144	178	163	163	81	157	153	201	175	113	167	150	192	196	208	223	5.66333	7.79333	6.02667	7.62667	7.98	10	124.333	168	130.333	163
Lg06637	At1g71691	1689	41.03	9.36	9.01	8.93	7.35	6.87	5.92	6.45	7.36	3.33	12.77	8.47	10.99	6.93	8.69	11.4	11.38	11.05	10.2	162	204	180	139	144	114	104	130	86	260	160	209	130	173	223	239	205	184	9.1	6.71333	5.71333	10.7433	9.00667	10.8767	182	132.333	106.667	209.667
Lg06649	PHT1-7	2156	43.51	18.75	15.19	13.88	16.15	14.62	12.84	11.13	9.66	9.4	12.12	10.28	8.61	7.68	7.87	12.14	11.15	10.56	9.9	414	439	357	390	391	316	229	218	310	315	248	209	184	200	303	299	250	228	15.94	14.5367	10.0633	10.3367	9.23	10.5367	403.333	365.667	252.333	257.333
Lg06669	NOP5-2	2725	40.62	18.42	17.88	20.45	23.55	21.21	26.6	25.29	32.83	23.5	40.99	40.44	33.44	28.2	29.82	48.21	35.91	37.75	34.32	514	653	665	719	717	827	658	936	980	1346	1233	1026	854	958	1521	1217	1130	999	18.9167	23.7867	27.2067	38.29	35.41	35.9933	610.667	754.333	858	1201.67
Lg06689	10HGO	2579	38.77	113.87	101.5	87.57	70.71	72.2	70.54	81.03	63.81	73.82	56.7	52.23	64.23	42.91	53.41	45.62	60.74	49.28	53.44	3008	3508	2695	2043	2310	2076	1995	1722	2913	1762	1507	1865	1230	1624	1362	1948	1396	1472	100.98	71.15	72.8867	57.72	47.3133	54.4867	3070.33	2143	2210	1711.33
Lg06690	10HGO	1621	42.32	318.55	260.78	178.24	179.17	165.3	187.87	199.74	147.03	203.03	144.53	148.6	189.42	148.21	181.25	124.8	145.75	122.44	114.07	5289	5665	3448	3254	3324	3475	3091	2494	5036	2823	2695	3457	2670	3464	2342	2938	2180	1975	252.523	177.447	183.267	160.85	151.42	127.42	4800.67	3351	3540.33	2991.67
Lg06697	At3g19950	1439	46.49	15.6	14.67	15.78	23.69	25.32	27.71	14.78	22.05	20.8	26.99	26.34	20.8	29.95	28.23	26.11	24.2	25.56	21.86	230	283	271	382	452	455	203	332	458	468	424	337	479	479	435	433	404	336	15.35	25.5733	19.21	24.71	28.0967	23.8733	261.333	429.667	331	409.667
Lg06702	RPS14	769	42.91	8.38	11.06	9.48	15.09	15.62	13.45	10.08	14.54	10.45	20.18	16.39	15.36	13.34	16.1	20.67	16.21	13.61	13.39	66	114	87	130	149	118	74	117	123	187	141	133	114	146	184	155	115	110	9.64	14.72	11.69	17.31	16.7033	14.4033	89	132.333	104.667	153.667
Lg06730	AKT1	3324	40.94	1.38	0.94	1.13	1.18	0.73	0.9	0.57	0.89	0.49	2	1.08	1.1	0.65	0.66	1.38	1.77	2.41	1.77	47	42	45	44	30	34	18	31	25	80	40	41	24	26	53	73	88	63	1.15	0.936667	0.65	1.39333	0.896667	1.98333	44.667	36	24.667	53.667
Lg06754	XLT2	1902	46.69	16.27	16.44	16.96	22.81	22.63	17.69	16.58	23.01	14.4	28.71	37.31	26.67	21.43	27.51	20.03	23.93	22.83	21.22	317	419	385	486	534	384	301	458	419	658	794	571	453	617	441	566	477	431	16.5567	21.0433	17.9967	30.8967	22.99	22.66	373.667	468	392.667	674.333
Lg06757	--	2429	40.51	20.06	20.24	19.77	21.13	24.03	19.41	24.67	23.02	21.55	12.4	20.13	22.27	20.45	19.8	15.47	15.73	15.7	16.54	499	659	573	575	724	538	572	585	801	363	547	609	552	567	435	475	419	429	20.0233	21.5233	23.08	18.2667	18.5733	15.99	577	612.333	652.667	506.333
Lg06766	IP5P2	5856	36.41	5.79	30.19	22.41	24.62	26.79	20.73	29.46	27.61	37.49	18.22	20.33	19.57	15.26	18.57	10.24	15.3	14.61	10.44	347	2369	1566	1615	1946	1385	1647	1692	3359	1286	1332	1290	993	1282	694	1114	940	653	19.4633	24.0467	31.52	19.3733	14.69	13.45	1427.33	1648.67	2232.67	1302.67
Lg06772	MGD2	2169	41.45	15.62	45.51	23.76	27.24	36.31	35.72	23.13	21.85	23.89	23.61	18.63	14.21	20.7	14.74	17.28	18.69	22.83	19.51	347	1323	615	662	977	884	479	496	793	617	452	347	499	377	434	504	544	452	28.2967	33.09	22.9567	18.8167	17.5733	20.3433	761.667	841	589.333	472
Lg06777	--	1419	40.1	6.54	3.31	4.72	2.96	2.44	2.59	3.99	2.02	4.56	0.76	1.45	3.19	2.03	2.03	1.52	1.19	1.73	0.86	95	63	80	47	43	42	54	30	99	13	23	51	32	34	25	21	27	13	4.85667	2.66333	3.52333	1.8	1.86	1.26	79.333	44	61	29
Lg06778	--	3196	38.24	9.44	5.63	10.07	11.51	11.07	14.18	10.46	6.76	10.2	16.83	13.14	18.31	14.36	20.81	25.38	19.78	13.47	10.05	309	241	384	412	439	517	319	226	499	648	470	659	510	784	939	786	473	343	8.38	12.2533	9.14	16.0933	20.1833	14.4333	311.333	456	348	592.333
Lg06797	At3g46610	3259	40.72	22.29	22.09	28.31	18.49	18.43	17.48	28.48	22.78	24.3	15.66	17.11	14.12	16.48	12.02	12.75	19.81	16.26	16.58	744	965	1101	675	745	650	886	777	1212	615	624	518	597	462	481	803	582	577	24.23	18.1333	25.1867	15.63	13.75	17.55	936.667	690	958.333	585.667
Lg06798	4CLL5	1865	47.18	5.5	7.24	4.94	6.75	2.98	5.07	4.21	6.56	3.26	19.09	15	13.29	9.36	9.96	16.81	10.39	10.93	12.45	105	181	110	141	69	108	75	128	93	429	313	279	194	219	363	241	224	248	5.89333	4.93333	4.67667	15.7933	12.0433	11.2567	132	106	98.667	340.333
Lg06799	--	2488	37.82	12.64	13.23	12.26	12.63	11.08	12.61	11.75	14.17	9.19	16.71	18.64	16.78	12.44	13.84	20.73	16.68	16.43	18.78	322	441	364	352	342	358	279	369	350	501	519	470	344	406	597	516	449	499	12.71	12.1067	11.7033	17.3767	15.67	17.2967	375.667	350.667	332.667	496.667
Lg06802	TOGT1	2118	41.69	61.81	76.8	96.06	36.79	40.46	53.58	49.51	47.78	52.21	35.77	35.74	48.77	40.1	27.47	32.91	32.05	36.58	35.67	1341	2180	2428	873	1062.99	1295	1001	1059	1692	913	847	1163	944	686	807	844	850.99	807	78.2233	43.61	49.8333	40.0933	33.4933	34.7667	1983	1077	1250.67	974.333
Lg06811	OLE9	2607	41.12	24.68	21.24	23.53	29.31	25.17	25.72	24.87	31.49	23.26	28.49	34.8	27.67	31.17	27.39	31.68	32.82	37.99	38.82	659	742	732	856	814	765	619	859	928	895	1015	812	903	842	956	1064	1088	1081	23.15	26.7333	26.54	30.32	30.08	36.5433	711	811.667	802	907.333
Lg06834	At1g63850	2785	40.72	30.81	18.94	16.34	23.75	27.32	24.23	17.6	18.67	17.46	26.13	22.88	26.18	26.3	27.96	22.77	25.61	22.36	24.54	879	707	543	741	944	770	468	544	744	877	713	821	814	918	734	887	684	730	22.03	25.1	17.91	25.0633	25.6767	24.17	709.667	818.333	585.333	803.667
Lg06846	--	1732	38.63	1.97	2.67	3.63	2.63	3.44	3.59	3.75	3.48	3.43	0.62	2.27	2.1	0.94	1.52	2.84	2.04	1.84	1.95	35	62	75	51	74	71	62	63	91	13	44	41	18	31	57	44	35	36	2.75667	3.22	3.55333	1.66333	1.76667	1.94333	57.333	65.333	72	32.667
Lg06849	SPL6	3784	39.75	2.81	3.85	5.27	5.52	5.6	5.12	5.2	6.16	5.23	6.34	7.23	5.49	5.87	4.86	7.08	7.69	9	7.05	109	195	238	234	263	221	188	244	303	289	306	234	247	217	310	362	374	285	3.97667	5.41333	5.53	6.35333	5.93667	7.91333	180.667	239.333	245	276.333
Lg06850	PDAT1	3740	41.87	65.26	60.19	61.5	57.85	56.43	56.64	61.95	59.03	49.85	39.25	45.72	50.59	42.87	43.02	43.63	49.3	43.96	46.74	2500	3017	2745	2424	2618	2417	2212	2310	2853	1769	1913	2130	1782	1897	1889	2293	1806	1867	62.3167	56.9733	56.9433	45.1867	43.1733	46.6667	2754	2486.33	2458.33	1937.33
Lg06853	--	682	35.92	8.16	10.83	20.15	3.66	4.49	4.63	5.68	5.75	6.9	2.31	2.36	4.56	3.83	3.73	3.93	3.77	6.81	3.29	57	99	164	28	38	36	37	41	72	19	18	35	29	30	31	32	51	24	13.0467	4.26	6.11	3.07667	3.83	4.62333	106.667	34	50	24
Lg06854	--	469	34.54	18.94	12.89	36.27	3.81	3.44	7.1	5.14	4.28	6.27	5.31	2.48	4.17	4.41	5.79	6.45	4.97	5.82	4.59	91	81	203	20	20	38	23	21	45	30	13	22	23	32	35	29	30	23	22.7	4.78333	5.23	3.98667	5.55	5.12667	125	26	29.667	21.667
Lg06948	--	719	46.87	24.85	25.22	21.91	31.16	28.7	34	23.01	26.05	20.27	41.31	29.34	26.43	20.27	35.97	41.09	33.89	36.58	31.9	182.99	242.97	187.99	250.97	255.97	278.95	157.91	195.96	222.97	357.92	235.98	213.98	162	304.93	341.99	302.98	288.91	244.98	23.9933	31.2867	23.11	32.36	32.4433	34.1233	204.65	261.963	192.28	269.293
Lg06953	At5g28840	1657	38.81	29.99	32.87	33.88	37.38	30.65	29.72	34.39	32.64	20.08	53.09	39.92	32.64	34.92	35.52	36.23	48.29	49.17	52.94	509	730	670	694	630	562	544	566	509	1060	740	609	643	694	695	995	895	937	32.2467	32.5833	29.0367	41.8833	35.5567	50.1333	636.333	628.667	539.667	803
Lg06958	HMGB9	1878	36.63	6.81	14.18	11.51	4.32	6.61	4.48	10.6	10.23	11.38	5.08	9.99	1.7	3.98	4.47	2.02	4.15	6.21	6.33	131	357	258	91	154	96	190	201	327	115	210	36	83	99	44	97	128	127	10.8333	5.13667	10.7367	5.59	3.49	5.56333	248.667	113.667	239.333	120.333
Lg06976	NRT2.5	3161	39.01	10.93	33.45	22.56	41.45	49.09	43.33	40.39	45.62	57.7	66.58	52.28	19.22	88.44	83.4	57.14	36.68	43.98	46.59	354	1417	851	1468	1925	1563	1219	1509	2791	2536	1849	684	3107	3108	2091	1442	1527	1573	22.3133	44.6233	47.9033	46.0267	76.3267	42.4167	874	1652	1839.67	1689.67
Lg07000	GSTU17	1129	38.88	68.92	93.46	89.14	143.96	111.67	123.19	60.4	84.82	76.76	94.6	137.51	79.93	135.73	133.43	114.99	88.18	118.05	135.84	797	1414	1201	1821	1564	1587	651	1002	1326	1287	1737	1016	1703	1776	1503	1238	1464	1638	83.84	126.273	73.9933	104.013	128.05	114.023	1137.33	1657.33	993	1346.67
Lg07002	--	3536	39.54	9.44	10.64	11.59	16.94	18.19	15.69	11.29	13.76	14.58	14.79	18.6	14.85	17.23	16.98	16.12	16.85	18.05	16.68	342	504	489	671	798	633	381	509	789	630	736	591	677	708	660	741	701	630	10.5567	16.94	13.21	16.08	16.7767	17.1933	445	700.667	559.667	652.333
Lg07009	OFP1	1459	44.62	7.49	11.92	15.16	13.64	13.87	10.45	19.24	18.14	13.93	10.01	11.58	14.18	12.83	16.63	9.06	8.82	9.36	10.4	112	233	264	223	251	174	268	277	311	176	189	233	208	286	153	160	150	162	11.5233	12.6533	17.1033	11.9233	12.84	9.52667	203	216	285.333	199.333
Lg07013	XTH	1110	39.1	68.25	60.7	85.84	77.11	71.39	62.85	47.66	72.75	40.57	96.3	115.87	106.19	80.41	75.11	110.58	80.71	99	101.72	776	903	1137	959	983	796	505	845	689	1288	1439	1327	992	983	1421	1114	1207	1206	71.5967	70.45	53.66	106.12	88.7	93.81	938.667	912.667	679.667	1351.33
Lg07014	XTH16	1190	34.96	10.67	22.32	20.28	16.43	21.41	11.49	20.77	23.93	20.26	12.27	26.74	24.71	11.72	12.4	6.97	6.42	5.97	5.27	130	356	288	219	316	156	236	298	369	176	356	331	155	174	96	95	78	67	17.7567	16.4433	21.6533	21.24	10.3633	5.88667	258	230.333	301	287.667
Lg07015	XTH	1061	40.15	3.04	1.83	4.9	2.52	1.37	1.24	1.09	2.16	1.05	4.69	5.73	5.44	5.17	2.72	4.07	4.93	5.41	6.18	33	26	62	30	18	15	11	24	17	60	68	65	61	34	50	65	63	70	3.25667	1.71	1.43333	5.28667	3.98667	5.50667	40.333	21	17.333	64.333
Lg07037	--	1077	42.43	29.91	40.12	36.72	26.02	30.76	29.62	27.82	28.75	36.04	35.21	37.1	27.3	38.6	29.22	43.71	46.89	43.96	40.68	330	579	472	314	411	364	286	324	594	457	447	331	462	371	545	628	520	468	35.5833	28.8	30.87	33.2033	37.1767	43.8433	460.333	363	401.333	411.667
Lg07039	--	786	37.79	8.69	11.77	14.29	10.45	4.82	9.25	3.6	3.4	3.08	10.66	7.96	11.3	8.81	11.33	14.73	13.91	13.55	14.65	70	124	134	92	47	83	27	28	37	101	70	100	77	105	134	136	117	123	11.5833	8.17333	3.36	9.97333	11.6233	14.0367	109.333	74	30.667	90.333
Lg07043	GLU	661	38.12	635.73	390.43	416.71	462.16	330.49	497.2	225.5	355.59	218.16	241.85	216.09	296.98	562.89	418.4	255.15	232.49	308.32	430.32	4304.16	3458.54	3287.06	3422.57	2710	3750.08	1423.03	2459.51	2206.56	1926.36	1598.1	2210.09	4135.09	3260.63	1952.52	1911	2238.54	3038.06	480.957	429.95	266.417	251.64	412.147	323.71	3683.25	3294.22	2029.7	1911.52
Lg07088	XRN4	3939	40.49	3.05	3.54	3.81	3.78	3.87	4.65	4.07	5.92	4.3	6.59	7.44	6.38	5.14	5.58	7.57	6.9	7.23	6.61	123	187	179	167	189	209	153	244	259	313	328	283	225	259	345	338	313	278	3.46667	4.1	4.76333	6.80333	6.09667	6.91333	163	188.333	218.667	308
Lg07117	NRPA2	4657	42.04	6.42	5.27	6.53	5.88	5.95	7.17	8.48	8.54	7.63	9.68	10	8.98	7.46	7.65	11.56	10.33	8.48	8.28	306	329	363	307	344	381	377	416	544	543	521	471	386	420	623	598	434	412	6.07333	6.33333	8.21667	9.55333	8.89	9.03	332.667	344	445.667	511.667
Lg07129	--	1117	37.42	4.02	4.21	4.13	3.2	3.03	1.88	2.91	2.57	2.05	1.26	1.6	1.43	1.77	2.28	2.17	3.96	1.79	1.42	46	63	55	40	42	24	31	30	35	17	20	18	22	30	28	55	22	17	4.12	2.70333	2.51	1.43	2.07333	2.39	54.667	35.333	32	18.333
Lg07143	GRXS10	657	35.62	8.47	3.98	2.04	5.03	6.87	8.27	6.7	3.93	5.07	0.25	0.82	1.89	1.64	5.29	0.39	0.86	0.97	2.85	57	35	16	37	56	62	42	27	51	2	6	14	12	41	3	7	7	20	4.83	6.72333	5.23333	0.986667	2.44	1.56	36	51.667	40	7.333
Lg07149	MCM5	2706	44.46	14.32	25.56	15.86	20.19	17.04	17.97	17.19	26.17	13.21	38.98	40.2	33.84	21.41	26.3	43.09	34.06	36.44	30.31	397	927	512	612	572	555	444	741	547	1271	1217	1031	644	839	1350	1146	1083	876	18.58	18.4	18.8567	37.6733	30.2667	33.6033	612	579.667	577.333	1173
Lg07166	--	835	38.32	7.02	5.45	12.04	0.43	0.1	2.31	0.75	1.49	0.63	0.2	1.18	2.55	1.08	0.61	0.62	0.48	0.87	1.35	60	61	120	4	1	22	6	13	8	2	11	24	10	6	6	5	8	12	8.17	0.946667	0.956667	1.31	0.77	0.9	80.333	9	9	12.333
Lg07174	PIX13	4208	38.78	22.02	25.07	21.95	16.52	19.23	17.29	23.92	21.19	25.73	13.17	18.08	20.24	18.24	18.32	15.48	18.23	16.77	15.73	949	1414	1102	779	1004	830	961	933	1657	668	851	959	853	909	754	954	775	707	23.0133	17.68	23.6133	17.1633	17.3467	16.91	1155	871	1183.67	826
Lg07188	PLAT1	774	44.06	250.63	210.17	269.8	324.39	213.73	234.72	148.87	244.23	124.04	347.71	275.18	280.01	219.95	223.01	272.53	292.78	377.81	447.81	1987	2180	2492	2813	2052.18	2073	1100	1978	1469	3243	2383	2440	1892	2035	2442	2818	3212	3702	243.533	257.613	172.38	300.967	238.497	372.8	2219.67	2312.73	1515.67	2688.67
Lg07192	--	2689	37.45	20.73	14.26	13.09	10.29	9.74	10.2	10.4	10.06	11.62	10.4	7.71	10.74	11.28	10.19	7.97	11.36	9.51	13.93	571	514	420	310	325	313	267	283	478	337	232	325	337	323	248	380	281	400	16.0267	10.0767	10.6933	9.61667	9.81333	11.6	501.667	316	342.667	298
Lg07206	ENDO1	1175	39.91	4.07	2.6	2.78	3.27	2.2	2.54	7.04	5.29	15.46	2.97	3.73	2.19	3.83	3.61	2.65	2.87	2.87	3.9	49	41	39	43	32	34	79	65	278	42	49	29	50	50	36	42	37	49	3.15	2.67	9.26333	2.96333	3.36333	3.21333	43	36.333	140.667	40
Lg07210	At4g01130	2399	38.72	7.9	9.64	11.63	15.59	13.47	13.63	9.52	14.02	10.35	6.5	6.78	5.74	8.74	7.32	7.56	7.41	8.54	11.83	194	310	333	419	401	373	218	352	380	188	182	155	233	207	210	221	225	303	9.72333	14.23	11.2967	6.34	7.87333	9.26	279	397.667	316.667	175
Lg07270	DIOX2	1717	40.07	3.01	4.39	4.88	2.08	3.99	3.37	5.86	4.12	4	1.69	0.68	1.81	2.88	2.07	1.66	1.26	1.91	1.96	53	101	100	40	85	66	96	74	105	35	13	35	55	42	33	27	36	36	4.09333	3.14667	4.66	1.39333	2.20333	1.71	84.667	63.667	91.667	27.667
Lg07315	AOC	1578	42.78	12.62	9.6	8.66	13.91	9.45	10.66	6.77	10.96	5.67	18.62	16.94	22.23	18.19	22.41	20.2	13.86	20.42	15.25	204	203	163	246	185	192	102	181	137	354	299	395	319	417	369	272	354	257	10.2933	11.34	7.8	19.2633	20.2667	16.51	190	207.667	140	349.333
Lg07340	HIPL1	2420	41.28	7.79	6.78	9.21	12.39	14.52	14.96	14.07	17.93	16.12	16.73	14.29	14.06	22.64	19.24	28.66	26.92	27.39	23.45	193	220	266	336	436	413	325	454	597	488	387	383	609	549	803	810	728	606	7.92667	13.9567	16.04	15.0267	23.5133	25.92	226.333	395	458.667	419.333
Lg07345	MALD3	2026	42.3	13.4	19.48	16.88	14.36	10.66	11.94	8.74	13.3	7.68	20.07	18.18	17.23	13.63	12.14	18.67	18.34	16.58	17.1	278	529	408	326	268	276	169	282	238	490	412	393	307	290	438	462	369	370	16.5867	12.32	9.90667	18.4933	14.8133	17.34	405	290	229.667	431.667
Lg07348	--	4082	38.66	10.81	9.78	9.4	7.04	8.37	7.28	8.85	6.63	7.97	5.81	7.77	8.01	6.92	7.09	7.7	7.62	6.89	6.51	452	535	458	322	424	339	345	283	498	286	355	368	314	341	364	387	309	284	9.99667	7.56333	7.81667	7.19667	7.23667	7.00667	481.667	361.667	375.333	336.333
Lg07371	SSL2	1277	39	46.02	59.19	39.9	45.92	55.49	38.29	36.67	35.55	33.21	29.5	38.15	31.37	47.21	31.88	33.21	36.52	38.78	50.15	602	1013	608	657	879	558	447	475	649	454	545	451	670	480	491	580	544	684	48.37	46.5667	35.1433	33.0067	37.4333	41.8167	741	698	523.667	483.333
Lg07373	--	1066	40.99	45.15	20.09	47.4	3.68	6.43	12.66	4.52	8.43	5.64	2.88	2.6	9.5	4.47	4.3	3.73	3.85	3.67	4.65	493	287	603	44	85	154	46	94	92	37	31	114	53	54	46	51	43	53	37.5467	7.59	6.19667	4.99333	4.16667	4.05667	461	94.333	77.333	60.667
Lg07376	--	672	41.22	120.44	48.08	94.65	15.67	19.79	46.3	12	18.63	16.73	7.53	11.44	26.96	17.01	13.13	14.14	14.24	12.73	11.01	829	433	759	118	165	355	77	131	172	61	86	204	127	104	110	119	94	79	87.7233	27.2533	15.7867	15.31	14.76	12.66	673.667	212.667	126.667	117
Lg07382	UPS1	6311	37.9	8.74	15.26	14.82	12.97	16.21	13.09	15.8	13.27	19.11	9.64	13.36	8.06	11.06	10.56	7.54	11.11	11.97	10.87	565	1291	1116	917	1269	943	952	876	1845	733	943	573	776	786	551	872	830	732.81	12.94	14.09	16.06	10.3533	9.72	11.3167	990.667	1043	1224.33	749.667
Lg07386	--	2589	41.25	2.22	1.93	1.62	2.17	1.49	2.37	1.58	2.4	1.41	3.14	3.59	4.29	2.4	2.69	4.7	3.17	4.18	3.87	59	67	50	63	48	70	39	65	56	98	104	125	69	82	141	102	119	107	1.92333	2.01	1.79667	3.67333	3.26333	3.74	58.667	60.333	53.333	109
Lg07391	SHM2	2219	40.56	32.16	29.19	35.16	37.37	34.66	38.35	36.44	50.3	39.32	51.12	45.39	42.15	45.58	49.04	49.01	44.18	48.33	44.94	731	868	931	929	954	971	772	1168	1335	1367	1127	1053	1124	1283	1259	1219	1178	1065	32.17	36.7933	42.02	46.22	47.8767	45.8167	843.333	951.333	1091.67	1182.33
Lg07433	EDA40	3249	45.64	12.38	13.21	12.07	14.62	19.23	16.4	17.86	14.3	15.53	14.13	12.57	12.71	15.95	19.42	11.94	12.97	11.8	11.5	412	575	468	532	775	608	554	486	772	553	457	465	576	744	449	524	421	399	12.5533	16.75	15.8967	13.1367	15.77	12.09	485	638.333	604	491.667
Lg07474	TY3B-G	3862	39.69	6.29	9.33	9.53	5.62	8.35	6.35	11.04	6.95	9.76	6.17	7.08	4.48	5.75	5.31	5.68	6.81	5.82	4.65	249	483	439	243	400	280	407	281	577	287	306	195	247	242	254	327	247	192	8.38333	6.77333	9.25	5.91	5.58	5.76	390.333	307.667	421.667	262.667
Lg07480	KCS11	3097	38.71	7.19	15.83	18.64	24.32	24.21	23.68	15.29	10.15	19.33	16.99	11.98	10.5	18.71	15.88	15.59	15.71	13.05	11.09	228	657	689	844	930	837	452	329	916	634	415	366	644	580	559	605	444	367	13.8867	24.07	14.9233	13.1567	16.7267	13.2833	524.667	870.333	565.667	471.667
Lg07495	SD18	1076	40.71	7.44	8.74	8.26	5.56	5.48	5.13	6.62	5.86	8.5	3.78	4.73	4.54	4.77	3.86	4.5	4.86	4.57	3.83	82.04	126	106.01	67	73.21	63	68	66.01	140	49	57	55	57	49	56	65	54	44	8.14667	5.39	6.99333	4.35	4.37667	4.42	104.683	67.737	91.337	53.667
Lg07503	DHAPS-1	2932	41.85	35.03	45.5	47.1	61.65	55.98	71.08	47.23	60.36	66.04	66.69	82.09	56.16	84.95	69.54	80.43	62.45	79.12	76.64	1052	1788	1648	2025	2036	2378	1322	1852	2963	2356	2693	1854	2768	2404	2730	2277	2548	2400	42.5433	62.9033	57.8767	68.3133	78.3067	72.7367	1496	2146.33	2045.67	2301
Lg07511	MLP34	911	35.89	88.2	109.76	102.38	99.35	128.83	127.75	90.6	92.42	74.82	78.07	84.87	72.54	69.44	81.19	98.33	95.16	87.04	80.47	823	1340	1113	1014	1456	1328	788	881	1043	857	865	744	703	872	1037	1078	871	783	100.113	118.643	85.9467	78.4933	82.9867	87.5567	1092	1266	904	822
Lg07531	CKX5	2451	43.37	7.93	9.41	9.91	2.55	5	3.22	9.27	8.89	8	2.3	3.5	8.55	2.83	3.18	1.27	1.8	1.63	1.87	199	309	290	70	152	90	217	228	300	68	96	236	77	92	36	55	44	49	9.08333	3.59	8.72	4.78333	2.42667	1.76667	266	104	248.333	133.333
Lg07542	DEGP2	2840	41.44	9.49	9.59	9.41	10.18	8.23	9.75	9.29	9.39	9.85	15.2	13.5	14.2	10.07	11.11	15.51	10.99	11.06	11.54	276	365	319	324	290	316	252	279	428	520	429	454	317.83	372	510	388	345	350	9.49667	9.38667	9.51	14.3	12.23	11.1967	320	310	319.667	467.667
Lg07573	dcaf13	3084	39.66	5.41	6.07	6.85	6.86	6.93	8.41	8.56	7.96	8.43	10.25	11.04	9.68	8.67	9.98	13.05	11.06	12.37	9.78	171	251	252	237	265	296	252	257	398	381	381	336	297	363	466	424	419	322	6.11	7.4	8.31667	10.3233	10.5667	11.07	224.667	266	302.333	366
Lg07579	SAHH	2169	45.41	291.32	362.26	353.93	613.39	532.04	583.6	365.43	481.09	363.01	884.56	718.87	711.35	739.42	831.8	832.72	531.55	630.61	578.59	6472	10530	9161	14906	14316	14444	7567	10919	12048	23119	17445	17371	17824	21271	20910	14337	15024	13404	335.837	576.343	403.177	771.593	801.313	580.25	8721	14555.3	10178	19311.7
Lg07580	CCR4	2977	40.28	10.2	19.93	41.07	4.32	6.07	9.33	5.59	6.16	7.35	4.4	5.7	5.82	5.38	4.5	3.39	4.02	3.94	4.72	311	795	1459	144	224	317	159	192	335	158	190	195	178	158	117	149	129	150	23.7333	6.57333	6.36667	5.30667	4.42333	4.22667	855	228.333	228.667	181
Lg07589	FER	3411	42.98	59.31	86.65	98.81	48.3	50.15	47.69	67.56	66.18	55.96	51.6	55.84	48.9	48.38	40.28	39.35	47.15	45.21	42.71	2072	3961	4022	1846	2122	1856	2200	2362	2921	2121	2131	1878	1834	1620	1554	2000	1694	1556	81.59	48.7133	63.2333	52.1133	42.67	45.0233	3351.67	1941.33	2494.33	2043.33
Lg07600	HSR201	1767	40.8	312.39	204.01	243.43	120.17	134.99	137.58	323.43	212.77	273.95	144.65	100.86	114.66	53.57	57.65	91.41	160.11	125.92	103.22	5654	4831	5133	2379	2959	2774	5456	3934	7407	3080	1994	2281	1052	1201	1870	3518	2444	1948	253.277	130.913	270.05	120.057	67.5433	129.75	5206	2704	5599	2451.67
Lg07603	--	3472	38.13	13.64	11.78	10.62	7.15	7.99	7.24	7.84	7.49	6.51	4.25	5.66	6.6	4.22	5.84	5.8	6.32	4.61	4.77	485	548	440	278	344	287	260	272	346	177.94	220	258	163	239	233	273	176	177	12.0133	7.46	7.28	5.50333	5.28667	5.23333	491	303	292.667	218.647
Lg07634	AVT3C	1646	40.1	5.04	6.39	6.26	5.42	3.53	4.1	5.28	3.43	4.65	2.42	3.04	2.7	1.8	2.89	2.36	2.74	3.43	2.16	85	141	123	100	72	77	83	59	117	48	56	50	33	56	45	56	62	38	5.89667	4.35	4.45333	2.72	2.35	2.77667	116.333	83	86.333	51.333
Lg07693	LRK10	2500	39.8	15.07	11.52	13.14	10.18	11.58	11.92	12.11	11.09	10.51	5.94	7.08	12.47	10.26	9.57	7.91	8.3	8.12	7	386	386	392	285	359	340	289	290	402	179	198	351	285	282	229	258	223	187	13.2433	11.2267	11.2367	8.49667	9.24667	7.80667	388	328	327	242.667
Lg07713	--	2628	35.39	0.78	1.39	1.63	1.29	1.35	1	1.67	1.67	2.16	0.76	0.65	1.05	0.89	0.42	0.89	0.76	0.73	0.53	21	49	51	38	44	30	42	46	87	24	19	31	26	13	27	25	21	15	1.26667	1.21333	1.83333	0.82	0.733333	0.673333	40.333	37.333	58.333	24.667
Lg07730	--	905	40	28.05	30.59	53.8	23.67	20.49	22.66	21.3	16.05	15.6	15.77	16.69	17.96	15.81	13.12	16.51	19.19	18.71	17.59	260	371	581	240	230	234	184	152	216	172	169	183	159	140	173	216	186	170	37.48	22.2733	17.65	16.8067	15.1467	18.4967	404	234.667	184	174.667
Lg07731	--	1783	37.46	93.09	121.87	168.35	64.38	65.83	69.11	83.19	72.36	75.73	55.76	58.95	82	56.07	63.6	48.59	55.57	57.34	57.97	1700	2912	3582	1286	1456	1406	1416	1350	2066	1198	1176	1646	1111	1337	1003	1232	1123	1104	127.77	66.44	77.0933	65.57	56.0867	56.96	2731.33	1382.67	1610.67	1340
Lg07748	At3g47570	3669	37.2	2.77	3.88	3.17	5.52	5.05	4.42	2.66	3.1	2.96	3.21	7.65	13.56	10.84	11.47	7.46	3.29	4.62	4.41	104	191	139	227	230	185	93	119	166	142	314	560	442	496	317	150	186	173	3.27333	4.99667	2.90667	8.14	9.92333	4.10667	144.667	214	126	338.667
Lg07767	RTL2	1840	41.3	11.51	12.33	14.44	14.6	13.89	15.29	11.78	12.93	13.82	13.89	15.06	15.79	15.65	16	18.82	17.92	17.32	18.47	217	304	317	301	317	321	207	249	389	308	310	327	320	347	401	410	350	363	12.76	14.5933	12.8433	14.9133	16.8233	17.9033	279.333	313	281.667	315
Lg07821	TAR3	1809	38.31	60.66	80.81	64.02	61.33	61.31	66.76	79.1	79.88	89.99	64	62.9	42.32	84.01	73.71	48.61	60.37	70	58.33	1124	1959	1382	1243	1376	1378	1366	1512	2491	1395	1273	862	1689	1572	1018	1358	1391	1127	68.4967	63.1333	82.99	56.4067	68.7767	62.9	1488.33	1332.33	1789.67	1176.67
Lg07851	guaA	2953	41.18	4.36	4.95	4.46	6.5	7.64	7.27	5	6.96	5.53	9.89	9.35	8.21	7.86	6.52	8.22	7.6	8.14	8.72	132	196	157	215	280	245	141	215	250	352	309	273	258	227	281	279	264	275	4.59	7.13667	5.83	9.15	7.53333	8.15333	161.667	246.667	202	311.333
Lg07868	H3-7	737	43.15	49.41	73.91	31.84	36.82	28	26.64	30.98	50.18	18.53	55.29	78.22	61.46	30.03	40.28	101.97	52.27	57.69	65.68	373	730	280	304	256	224	218	387	209	491	645	510	246	350	870	479	467	517	51.72	30.4867	33.23	64.99	57.4267	58.5467	461	261.333	271.333	548.667
Lg07877	--	2471	42.82	26.31	29.11	40.53	15.75	18.73	17.59	21.2	21.35	18.33	15.15	20	20.78	17.66	16.3	17.9	15.1	15.77	14.85	666	964	1195	436	574	496	500	552	693	451	553	578	485	475	512	464	428	392	31.9833	17.3567	20.2933	18.6433	17.2867	15.24	941.667	502	581.667	527.333
Lg07879	PGIP1	1340	42.61	135.37	116.38	94.12	101.38	97.33	103.99	113.11	85.51	114.95	74.38	74.31	108.04	107.77	86.08	84.64	85.4	60.81	64.07	1858	2090	1505	1522	1618	1590	1447	1199	2357	1201	1114	1630	1605	1360	1313	1423	895	917	115.29	100.9	104.523	85.5767	92.83	70.0933	1817.67	1576.67	1667.67	1315
Lg07880	PGIP1	1141	41.72	12.66	8.04	7.05	8.84	5.65	4.53	8.63	7.79	13.46	9.16	9.09	9.34	3.55	4.61	1.97	3.81	1.52	1.97	148	123	96	113	80	59	94	93	235	126	116	120	45	62	26	54	19	24	9.25	6.34	9.96	9.19667	3.37667	2.43333	122.333	84	140.667	120.667
Lg07885	DJ1D	2419	38.74	45.89	37.82	31.56	24.72	23.99	24.64	31.57	26	27.61	24.74	22.91	28.42	19.71	23.49	22.85	27.29	21.08	24.96	1137	1226	911	670	720	680	729	658	1022	721	620	774	530	670	640	821	560	645	38.4233	24.45	28.3933	25.3567	22.0167	24.4433	1091.33	690	803	705
Lg07889	RPT3	4702	38.43	4.82	5.08	6.88	7.67	9.22	10.2	6.55	6.87	6.6	10.66	10.95	8.88	10.75	11.22	13.45	10.5	10.86	10.33	232	320	386	404	538	547	294	338	475	604	576	470	562	622	732	614	561	519	5.59333	9.03	6.67333	10.1633	11.8067	10.5633	312.667	496.333	369	550
Lg07890	--	2784	38.76	29.77	26.56	40.54	29.24	37.87	30.13	41.12	37.04	36.93	22.74	31.3	19.24	30.45	25.56	22.4	28.37	28.12	30.1	849	991	1347	912	1308	957	1093	1079	1573	763	975	603	942	839	722	982	860	895	32.29	32.4133	38.3633	24.4267	26.1367	28.8633	1062.33	1059	1248.33	780.333
Lg07891	--	6027	39.79	5.52	4.33	4.94	4.22	3.65	4.04	5.07	5.91	5.71	7.41	8.54	7.03	4.81	6.07	8.83	6.84	5.88	5.73	341	350	355	285	273	278	292	373	527	538	576	477	322	431	616	513	389	369	4.93	3.97	5.56333	7.66	6.57	6.15	348.667	278.667	397.333	530.333
Lg07935	VIT_19s0014g04930	1831	38.67	26.87	31.26	21.05	38.36	20.96	23.69	15.56	29.85	16.17	39.75	54.53	29.83	50.22	30.16	54.77	40.67	52.46	82.89	504	767	460	787	476	495	272	572	453	877	1117	615	1022	651	1161	926	1055	1621	26.3933	27.67	20.5267	41.37	45.05	58.6733	577	586	432.333	869.667
Lg07971	--	595	42.02	66.95	41.13	33.66	111.61	73.16	137.42	67.07	138.77	137.41	159.14	94.49	66.73	66.54	94.08	51.54	92.31	124.4	191.82	408	328	239	744	540	933	381	864	1251	1141	629	447	440	660	355	683	813	1219	47.2467	107.397	114.417	106.787	70.72	136.177	325	739	832	739
Lg07982	AFP3	2812	37.3	7.53	12.42	9.86	9.17	9.55	8.76	9.24	7.88	9.99	3.51	4.48	5.59	5.25	5.16	4.64	6.86	5.47	4.13	217	468	331	289	333	281	248	232	430	119	141	177	164	171	151	240	169	124	9.93667	9.16	9.03667	4.52667	5.01667	5.48667	338.667	301	303.333	145.667
Lg08000	AVT1I	2068	39.6	6.47	2.24	2.19	3.71	3.63	3.39	5.27	3.56	7.33	3.13	2.85	3.56	2.57	3.98	1.84	3.27	2.99	2.67	137	62	54	86	93	80	104	77	232	78	66	83	59	97	44	84	68	59	3.63333	3.57667	5.38667	3.18	2.79667	2.97667	84.333	86.333	137.667	75.667
Lg08014	Os12g0290150	2665	41.88	7.84	13.8	13.02	14.5	13.82	12.89	14.78	13.2	13.71	11.15	12.78	11.83	10.13	9.99	10.15	12.82	11.34	11.17	214	493	414	433	457	392	376	368	559	358	381	355	300	314	313	425	332	318	11.5533	13.7367	13.8967	11.92	10.09	11.7767	373.667	427.333	434.333	364.667
Lg08116	RPL27C	960	43.96	255.87	315.58	231.23	308.96	278.1	305.54	261	336.97	274.35	528.36	289.83	305.7	293.65	387.34	471.3	384.33	394.41	357.63	2516	4060	2649	3323	3312	3347	2392	3385	4030	6112	3113	3304	3133	4384	5238	4588	4159	3667	267.56	297.533	290.773	374.63	384.097	378.79	3075	3327.33	3269	4176.33
Lg08137	TOC159	4687	40.52	6.6	8.87	9.06	7.05	7.4	6.66	8.87	7.34	8.81	6.25	6.39	5.19	4.99	6.03	4.64	6.97	5.87	5.83	317	557	507	370	430	356	397	360	632	353	335	274	260	333	252	406	302	292	8.17667	7.03667	8.34	5.94333	5.22	6.22333	460.333	385.333	463	320.667
Lg08144	At2g39510	2339	36.98	3.97	4.05	5.8	2.75	6.48	3.82	5.02	4.94	4.69	2.27	4.17	1.78	1.5	1.31	1.4	2.89	3.04	2.72	95	127	162	72	188	102	112	121	168	64	109	47	39	36	38	84	78	68	4.60667	4.35	4.88333	2.74	1.40333	2.88333	128	120.667	133.667	73.333
Lg08162	TLP1	1788	47.37	25.94	31.17	30.89	33.2	21.96	27.99	27.3	35.28	16.34	54.07	51.34	39.79	34.67	33.44	51.35	46.91	50.41	41.21	475	747	659	665	487	571	466	660	447	1165	1027	801	689	705	1063	1043	990	787	29.3333	27.7167	26.3067	48.4	39.82	46.1767	627	574.333	524.333	997.667
Lg08164	TUBA	1874	46.91	369.84	496.45	390.73	476.19	349.92	425.61	362.14	522.3	269.92	1013.84	716.61	585.4	507.27	533.99	773.3	579.05	644.43	575.65	7099	12468	8738	9998	8135	9101	6479	10242	7740	22894	15025	12351	10565	11798	16777	13494	13265	11522	419.007	417.24	384.787	771.95	604.853	599.71	9435	9078	8153.67	16756.7
Lg08175	TBL11	3918	38.41	5.56	8.95	9.33	9.16	10.7	11.3	11.66	8.98	12.68	7.88	8.08	6.91	8.84	10.04	6.2	8.39	6.95	7.43	223	470	436	402	520	505	436	368	760	372	354	305	385	464	281	409	299	311	7.94667	10.3867	11.1067	7.62333	8.36	7.59	376.333	475.667	521.333	343.667
Lg08181	--	1025	38.05	24.57	26.72	21.17	36.22	42.15	47.11	22.38	22.84	24.16	69.71	58.42	61.7	85.06	81.26	82.25	50.53	50.54	42.93	258	367	259	416	536	551	219	245	379	861	670	712	969	982	976	644	569	470	24.1533	41.8267	23.1267	63.2767	82.8567	48	294.667	501	281	747.667
Lg08218	PGDH2	3663	42.07	36.65	49.38	45.73	66.59	54.99	63.54	45.04	60.45	44.71	91.01	80.94	69.79	87.79	81.76	83.15	61.78	87.83	89.64	1375	2424	1999	2733	2499	2656	1575	2317	2506	4017	3317	2878	3574	3531	3526	2814	3534	3507	43.92	61.7067	50.0667	80.58	84.2333	79.75	1932.67	2629.33	2132.67	3404
Lg08227	XTH24	1165	38.97	27.07	55.47	121.34	3.68	4.64	6.39	5.75	13.29	4.49	4.42	9.74	13.34	5.64	9.61	2.3	2.14	3.59	3.46	323	866	1687	48	67	85	64	162	80	62	127	175	73	132	31	31	46	43	67.96	4.90333	7.84333	9.16667	5.85	3.06333	958.667	66.667	102	121.333
Lg08238	STS1	2986	43.67	7.91	6.27	7.24	4.96	3.62	4.96	5.33	4.96	8.34	10.06	9.73	18.92	4.97	4.57	4.28	4.98	1.89	1.91	242	251	258	166	134	169	152	155	381	362	325	636	165	161	148	185	62	61	7.14	4.51333	6.21	12.9033	4.60667	2.92667	250.333	156.333	229.333	441
Lg08286	TOM40-1	3416	37.59	4.97	4.83	4.91	5.02	5.78	5.08	6.04	6.13	5.62	7.7	8.03	7.62	5.58	6.7	10.24	7.7	9.17	7.29	174	221	200	192	245	198	197	219	294	317	307	293	212	270	405	327	344	266	4.90333	5.29333	5.93	7.78333	7.50667	8.05333	198.333	211.667	236.667	305.667
Lg08294	APA3	7348	36.7	21.03	15.36	17.66	13.34	13.04	12.68	15.41	14.57	11.42	12.11	13.1	14.47	11.93	12.65	10.99	15.69	14.92	16.39	1583	1513	1549	1098	1189	1063	1081	1120	1284	1072	1077	1197	974	1096	935	1434	1204	1286	18.0167	13.02	13.8	13.2267	11.8567	15.6667	1548.33	1116.67	1161.67	1115.33
Lg08314	CHS	1894	48.05	1.29	1.54	4.34	3.63	3.15	4.72	3.98	6.31	4.31	17.22	21.9	4.03	5.56	7.75	8.48	7.05	10.53	11.12	25	39	98	77	74	102	72	125	125	393	464	86	117	173	186	166	219	225	2.39	3.83333	4.86667	14.3833	7.26333	9.56667	54	84.333	107.333	314.333
Lg08341	MGLL	1451	43.49	3.84	7.05	5.26	4.12	4.44	4.35	3.97	4.35	3.06	1.26	2.09	3.18	1.49	1.93	1.73	1.66	2.32	1.81	57	137	91	67	80	72	55	66	68	22	34	52	24	33	29	30	37	28	5.38333	4.30333	3.79333	2.17667	1.71667	1.93	95	73	63	36
Lg08352	CARB	5142	41.02	13.46	12.86	14.5	17.03	17.87	17.96	16.05	16.78	16.88	18.21	20.25	18.98	16.41	17.49	19.03	21.5	19.69	16.04	709	886	890	981	1140	1054	788	903	1328	1128	1165	1099	938	1060	1133	1375	1112	881	13.6067	17.62	16.57	19.1467	17.6433	19.0767	828.333	1058.33	1006.33	1130.67
Lg08361	MSI4	1652	47.09	3.19	2.62	3.65	2.54	2.2	2.92	3.55	3.7	2.85	7.43	5.84	5.05	2.56	3.75	5.33	4.04	5.73	5.61	54	58	72	47	45	55	56	64	72	148	108	94	47	73	102	83	104	99	3.15333	2.55333	3.36667	6.10667	3.88	5.12667	61.333	49	64	116.667
Lg08368	PMEI3	896	39.29	37.92	47.89	49.1	47.52	37.43	34.43	28.88	35.62	26.55	50.76	58.56	36.88	41.37	30.2	48.3	39.85	43.28	52.77	348	575	525	477	416	352	247	334	364	548	587	372	412	319	501	444	426	505	44.97	39.7933	30.35	48.7333	39.9567	45.3	482.667	415	315	502.333
Lg08369	PMEI3	1554	36.68	71.24	86.58	72.9	78.98	59.39	57.01	47.99	69	29.61	90.41	102.03	93.51	70.35	65.5	81.71	76.23	84.42	82.24	1134	1803	1352	1375	1145	1011	712	1122	704	1693	1774	1636	1215	1200	1470	1473	1441	1365	76.9067	65.1267	48.8667	95.3167	72.52	80.9633	1429.67	1177	846	1701
Lg08376	--	634	44.64	16.02	16.83	12.03	9.43	8.52	10.37	13.88	14.17	6.8	13.35	23.97	16.25	11.21	11.91	27.66	19.03	20.39	22.74	104	142.99	91	67	67	75	84	94	66	101.99	170	116	79	89	203	150	142	154	14.96	9.44	11.6167	17.8567	16.9267	20.72	112.663	69.667	81.333	129.33
Lg08412	PAM16L1	812	40.02	46.05	29.31	37.05	30.01	30.87	27.85	28.25	27.66	25.03	21.36	20.36	27.57	21.94	20.16	25.11	26.54	20.18	21.79	383	319	359	273	311	258	219	235	311	209	185	252	198	193	236	268	180	189	37.47	29.5767	26.98	23.0967	22.4033	22.8367	353.667	280.667	255	215.333
Lg08426	--	519	38.92	0	3.31	7.59	0	0.16	0	0	0	0.13	0.16	0.17	0.51	0	0.33	0	0	0.53	0.54	0	23	47	0	1	0	0	0	1	1	1	3	0	2	0	0	3	3	3.63333	0.0533333	0.0433333	0.28	0.11	0.356667	23.333	0.333	0.333	1.667
Lg08428	--	1225	40.41	8.21	4.45	5.4	1.75	2.63	4.65	2.74	4.45	2.4	1.56	1.17	3.55	2.72	4.29	2.33	3.61	3.05	4.13	103	73	79	24	40	65	32	57	45	23	16	49	37	62	33	55	41	54	6.02	3.01	3.19667	2.09333	3.11333	3.59667	85	43	44.667	29.333
Lg08430	EXPA6	508	49.41	18.45	17.63	10.89	22.67	16.82	21.91	17.11	26.9	16.72	37.9	27.27	17.83	30.29	21.2	38.77	33.56	42.83	43.86	96	120	66	129	106	127	83	143	130	232	155	102	171	127	228	212	239	238	15.6567	20.4667	20.2433	27.6667	30.0867	40.0833	94	120.667	118.667	163
Lg08438	CIP7	3567	40.73	15.82	48.18	36.04	25.45	31.91	15.65	44.93	50.98	29.37	17.8	46.78	40.02	19.27	11.46	6.47	7.44	8.73	5.35	578	2303	1534	1017	1412	637	1530	1903	1603	765	1867	1607	764	482	267	330	342	204	33.3467	24.3367	41.76	34.8667	12.4	7.17333	1471.67	1022	1678.67	1413
Lg08448	atad-3	2817	42.46	3.02	4.08	4.08	4.4	3.41	4.95	5.8	5.97	4.64	8.28	6.92	5.77	5.3	5.81	11.41	7.39	7.21	5.18	87	154	137	139	119	159	156	176	200	281	218	183	166	193	372	259	223	156	3.72667	4.25333	5.47	6.99	7.50667	6.59333	126	139	177.333	227.333
Lg08461	Os07g0147900	1639	41.18	72.37	75.16	64.21	73.63	68.51	76.3	82.25	91.83	74.48	83.54	98.49	78.58	92.78	98.17	100.39	81.44	90.54	81.63	1214.97	1650.91	1255.98	1351.97	1392.92	1426.97	1286.98	1574.99	1867.97	1649.94	1805.98	1449.99	1689.97	1896.95	1904.94	1659.94	1629.97	1428.96	70.58	72.8133	82.8533	86.87	97.1133	84.5367	1373.95	1390.62	1576.65	1635.3
Lg08492	--	3618	37.95	2.64	2.25	2.57	2.69	2.5	1.91	3.42	3.41	3.31	1.58	2.08	3	2.36	2.02	1.72	2.4	1.86	2.25	98	109	111	109	112	79	118	129	183	69	84	122	95	86	72	108	74	87	2.48667	2.36667	3.38	2.22	2.03333	2.17	106	100	143.333	91.667
Lg08514	--	1621	39.05	7.17	10.63	8.12	5.23	6.27	6	12.28	11.26	9.72	3.84	5.68	7.84	5.55	5.23	4.1	3.72	4.21	2.14	119	231	157	95	126	111	190	191	241	75	103	143	100	100	77	75	75	37	8.64	5.83333	11.0867	5.78667	4.96	3.35667	169	110.667	207.333	107
Lg08515	--	1200	40.42	5.04	8.21	7.05	5.95	4.97	4.82	9.43	10.51	10.18	4.22	6.55	5.4	4.95	3.18	3.89	6.1	4.32	4.06	62	132	101	80	74	66	108	132	187	61	88	73	66	45	54	91	57	52	6.76667	5.24667	10.04	5.39	4.00667	4.82667	98.333	73.333	142.333	74
Lg08516	HIS2B	684	45.61	245.93	329.02	218.8	237.1	226.86	221.78	209.95	243.53	164.62	300.17	333.87	333.73	234.81	264	419.39	322.96	329.56	325.91	1723	3016	1786	1817	1925	1731	1371	1743	1723	2474	2555	2570	1785	2129	3321	2747	2476	2381	264.583	228.58	206.033	322.59	306.067	326.143	2175	1824.33	1612.33	2533
Lg08560	XI-B	5367	40.71	1.67	1.63	1.69	1.65	1.73	1.53	1.31	2.33	1.25	2.49	2.91	2.83	1.64	1.58	2.46	2.16	1.98	2.29	92	117	108	99	115	94	67	131	103	161	175	171	98	100	153	144	117	131	1.66333	1.63667	1.63	2.74333	1.89333	2.14333	105.667	102.667	100.333	169
Lg08571	RE1	2159	38.81	0.68	1.59	2.13	0.29	0.71	0.49	0.92	0.53	0.61	0.08	0.33	0.41	0.25	0.51	0.2	0.37	0.17	0.39	15	46	55	7	19	12	19	12	20	2	8	10	6	13	5	10	4	9	1.46667	0.496667	0.686667	0.273333	0.32	0.31	38.667	12.667	17	6.667
Lg08577	MTERF1	1071	37.63	46.31	49.96	37.09	45.92	55.85	44.92	38.34	33.1	33.74	35.49	48.99	45.03	37.64	45.3	45.97	50.91	45.65	55.16	508	717	474	551	742	549	392	371	553	458	587	543	448	572	570	678	537	631	44.4533	48.8967	35.06	43.17	42.97	50.5733	566.333	614	438.667	529.333
Lg08586	FKBP65	3543	36.3	21.58	22.98	23.23	10.68	15.24	10.81	18.57	15.16	20.42	12.37	19.73	15.17	16.08	14.89	14.36	12.62	13.62	13.45	783	1091	982	424	670	437	628	562	1107	528	782	605	633	622	589	556	530	509	22.5967	12.2433	18.05	15.7567	15.11	13.23	952	510.333	765.667	638.333
Lg08605	TBL36	1640	38.84	3.21	5.14	3.22	4.25	4.92	4.27	2.24	2.91	2.79	4.2	6.81	5.2	5.05	4.45	6.37	4.27	5.27	5.59	54	113	63	78	100	80	35	50	70	83	125	96	92	86	121	87	95	98	3.85667	4.48	2.64667	5.40333	5.29	5.04333	76.667	86	51.667	101.333
Lg08627	DAD2	1444	43.07	41.65	27.65	21.99	16.26	17.92	23.12	22.05	20.25	23.35	15.17	11.95	18.27	14.14	16.98	14.12	20.27	13.62	15.11	616	535	379	263	321	381	304	306	516	264	193	297	227	289	236	364	216	233	30.43	19.1	21.8833	15.13	15.08	16.3333	510	321.667	375.333	251.333
Lg08630	TRX1	1706	35.29	1.2	0.87	0.59	1.41	1.7	0.77	0.74	2.8	1.72	1.41	4.3	2.45	3.43	2.78	1.97	2.88	4.54	2.2	21	20	12	27	36	15	12	50	45	29	82	47	65	56	39	61	85	40	0.886667	1.29333	1.75333	2.72	2.72667	3.20667	17.667	26	35.667	52.667
Lg08641	At2g23790	1593	42.31	4.54	3.47	2.84	2.86	4.1	2.09	5.85	5.28	9.56	3.28	4.88	6.02	6.44	3.09	2.28	1.87	3.31	2.76	74	74	54	51	81	38	89	88	233	63	87	108	114	58	42	37	58	47	3.61667	3.01667	6.89667	4.72667	3.93667	2.64667	67.333	56.667	136.667	86
Lg08724	RKL1	3217	39.48	5.71	7.98	9.12	3.75	5.66	4.47	5.96	6.36	8.19	4.46	3.72	3.56	5.31	4.77	3.01	5	5.29	5.33	188	344	350	135	226	164	183	214	403	173	134	129	190	181	112	200	187	183	7.60333	4.62667	6.83667	3.91333	4.36333	5.20667	294	175	266.667	145.333
Lg08727	RVE3	5818	36.9	11.53	9.35	10.02	8.48	8.51	7.71	8.91	9.46	9.11	5.16	5.5	6.03	5.71	5.6	5.14	6.81	6.82	6.86	687	729	696	553	614	512	495	576	811	362	358	395	369	384	346	493	436	426	10.3	8.23333	9.16	5.56333	5.48333	6.83	704	559.667	627.333	371.667
Lg08739	--	800	42.88	110.81	109.13	112.08	157.09	167.47	125.43	127.79	126.39	156.6	102.49	146.92	121.57	95.27	135.82	122.12	87.45	89.79	96.9	908	1170	1070	1408	1662	1145	976	1058	1917	988	1315	1095	847	1281	1131	870	789	828	110.673	149.997	136.927	123.66	117.737	91.38	1049.33	1405	1317	1132.67
Lg08742	CCH	1874	36.34	5.31	9.24	11.94	4.33	6.15	5.89	7.27	5.46	6.49	4.38	4.96	4.6	6.15	8.28	4.84	6.01	5.44	6.89	102	232	267	91	143	126	130	107	186	99	104	97	128	183	105	140	112	138	8.83	5.45667	6.40667	4.64667	6.42333	6.11333	200.333	120	141	100
Lg08759	--	1061	38.36	12.79	8.65	4.34	5.89	8.51	10.49	5.82	6.31	4.68	2.27	2.86	5.53	4.49	5.2	7.33	6.14	3.35	4.15	139	123	55	70	112	127	59	70	76	29	34	66	53	65	90	81	39	47	8.59333	8.29667	5.60333	3.55333	5.67333	4.54667	105.667	103	68.333	43
Lg08760	--	1326	45.48	1.1	1.24	1.2	4.64	3.4	4.89	3.16	6.27	3.89	3.32	3.51	2.88	3.33	3.71	3.97	2.55	4.33	3.88	15	22	19	69	56	74	40	87	79	53	52	43	49	58	61	42	63	55	1.18	4.31	4.44	3.23667	3.67	3.58667	18.667	66.333	68.667	49.333
Lg08764	PHT1-9	1697	42.66	7.19	18.51	16.44	8.52	17.48	13.53	12.53	12.5	24.76	11.25	10.17	4.19	7.74	6.5	9.21	12.42	10.62	9.16	125	421	333	162	368	262	203	222	643	230	193	80	146	130	181	262	198	166	14.0467	13.1767	16.5967	8.53667	7.81667	10.7333	293	264	356	167.667
Lg08817	PUB26	1812	49.34	34.91	14.58	20.86	11.77	9.34	12.72	10.93	14.19	9.05	8.34	8.14	11.37	9.04	7.21	9.72	8.88	9.65	9.46	648	354	451	239	210	263	189	269	251	182	165	232	182	154	204	200	192	183	23.45	11.2767	11.39	9.28333	8.65667	9.33	484.333	237.333	236.333	193
Lg08818	PUB26	1795	48.25	19.47	14.55	39.31	15.81	18.41	19.48	18.79	19.22	23.56	15.81	8.81	6.53	7.37	7.42	12.17	11.2	12.63	14.08	358	350	842	318	410	399	322	361	647	342	177	132	147	157	253	250	249	270	24.4433	17.9	20.5233	10.3833	8.98667	12.6367	516.667	375.667	443.333	217
Lg08893	SD18	2898	39.68	3.57	3.04	3.21	5.45	4.84	4.81	4.08	4.35	5.01	4.87	6.45	5.55	5.4	4.65	5.84	5.61	7.01	6.75	106	118	111	177	174	159	113	132	222	170	209	181	174	159	196	202	223	209	3.27333	5.03333	4.48	5.62333	5.29667	6.45667	111.667	170	155.667	186.667
Lg08902	EX2	5217	38.13	39.82	39.86	42.95	29.15	32.51	27.77	45.26	33.41	43.18	26.63	33.01	28.64	24.09	24.86	23.94	31.75	23.66	23.49	2128	2787	2674	1704	2104	1653	2254	1824	3447	1674	1927	1682	1397	1529	1446	2060	1356	1309	40.8767	29.81	40.6167	29.4267	24.2967	26.3	2529.67	1820.33	2508.33	1761
Lg08948	UGT74G1	1502	42.54	6.83	5.22	5.52	7.07	5.69	5.66	14.16	11.9	18.71	4.14	3.81	6.86	6.59	8.3	5.69	7.01	7.64	4.55	105	105	99	119	106	97	203	187	430	75	64	116	110	147	99	131	126	73	5.85667	6.14	14.9233	4.93667	6.86	6.4	103	107.333	273.333	85
Lg08970	At4g12500	636	40.09	14.89	11.03	8.96	6.32	6.21	6.75	11.03	11.57	6.06	15.27	14.9	16.62	12.45	11.07	22.95	17.58	18.04	15.02	97	94	68	45	49	49	67	77	59	117	106	119	88	83	169	139	126	102	11.6267	6.42667	9.55333	15.5967	15.49	16.88	86.333	47.667	67.667	114
Lg08984	RVE7	3102	38.59	42.08	44.33	39.14	30.56	33.76	31.11	43.02	30.59	36.41	25.07	21.44	21.07	22.25	19.47	17.04	27.43	24.83	26.41	1337	1843	1449	1062	1299	1101	1274	993	1728	937	744	736	767	712	612	1058	846	875	41.85	31.81	36.6733	22.5267	19.5867	26.2233	1543	1154	1331.67	805.667
Lg09001	CP29B	2385	40.29	22.8	27.91	24.74	28.33	25.62	28.73	24.29	32.78	33.13	64.69	51.34	45.66	33.09	42.46	56.35	38.07	38.44	38.67	557	892	704	757	758	782	553	818	1209	1859	1370	1226	877	1194	1556	1129	1007	985	25.15	27.56	30.0667	53.8967	43.9667	38.3933	717.667	765.667	860	1485
Lg09010	IAA13	1410	40.57	18.83	20.16	22.82	28.55	28.24	27.72	21.92	29.42	23.31	32.37	40.32	29.61	27.89	28.39	38.47	31.25	33.51	28.22	272	381	384	451	494	446	295	434	503	550	636	470	437	472	628	548	519	425	20.6033	28.17	24.8833	34.1	31.5833	30.9933	345.667	463.667	410.667	552
Lg09029	WOX1	2350	38.85	1.54	1.27	1	1.14	1.68	1.45	2.27	1.71	1.97	0.99	1.41	1.55	1.38	1.26	1.1	0.68	0.81	0.8	37	40	28	30	49	39	51	42	71	28	37	41	36	35	30	20	21	20	1.27	1.42333	1.98333	1.31667	1.24667	0.763333	35	39.333	54.667	35.333
Lg09044	--	3392	40.15	10.79	8.45	8.42	9.34	11.93	10.72	9.85	10.51	8.55	9.15	12.07	11.86	12.26	9.83	10.44	13.63	13.98	11.68	375	384	341	355	502	415	319	373	444	374	458	453	462	393	410	575	521	423	9.22	10.6633	9.63667	11.0267	10.8433	13.0967	366.667	424	378.667	428.333
Lg09055	LFY	1370	47.52	0.78	1.14	2.81	2.48	1.59	2.37	4.66	5.16	1.57	0.36	0.78	0.52	1.97	0.06	1.01	0.59	0.47	0.62	11	21	46	38	27	37	61	74	33	6	12	8	30	1	16	10	7	9	1.57667	2.14667	3.79667	0.553333	1.01333	0.56	26	34	56	8.667
Lg09085	At5g61290	1509	36.12	13.59	19.73	20.88	28.27	22.22	20.27	16.38	26.98	12.95	26.95	44.25	24.6	22.42	23.83	37.26	24.99	32.4	28.79	210	399	376	478	416	349	236	426	299	490	747	418	376	424	651	469	537	464	18.0667	23.5867	18.77	31.9333	27.8367	28.7267	328.333	414.333	320.333	551.667
Lg09103	OFUT19	2534	41.12	3.78	7.51	15.18	0.99	1.43	1.8	1.61	1.62	1.93	0.62	0.85	1.93	1.24	0.8	0.89	0.7	0.86	1.15	98	255	459	28	45	52	39	43	75	19	24	55	35	24	26	22	24	31	8.82333	1.40667	1.72	1.13333	0.976667	0.903333	270.667	41.667	52.333	32.667
Lg09107	--	913	37.9	0.64	1.06	0.37	1.47	2.47	2.11	0.11	0.1	0.86	1.36	3.43	5.74	2.17	4.09	2.65	1.32	1.6	1.13	6	13	4	15	28	22	1	1	12	15	35	59	22	44	28	15	16	11	0.69	2.01667	0.356667	3.51	2.97	1.35	7.667	21.667	4.667	36.333
Lg09109	--	1428	40.97	15.79	24.4	23.41	11.25	11.46	10.25	19.73	18	21.88	11.97	12.39	10.95	8.63	7.01	8.53	13.52	11.54	12.98	231	467	399	180	203	167	269	269	478	206	198	176	137	118	141	240	181	198	21.2	10.9867	19.87	11.77	8.05667	12.68	365.667	183.333	338.667	193.333
Lg09140	PRUA1	1026	38.5	24.55	27.27	28.1	18.44	13.36	13.92	7.35	11.08	5.8	28.71	19.17	22.94	22.71	24.55	26.27	23.12	24.85	26.1	258	375	344	212	170	163	72	119	91	355	220	265	259	297	312	295	280	286	26.64	15.24	8.07667	23.6067	24.51	24.69	325.667	181.667	94	280
Lg09188	TUBA	1977	43.7	22.96	26.91	22.04	20.05	12.64	15.69	15.52	20.69	9.62	30.81	27.31	25.56	15.98	20.76	33.64	22.45	24.87	27.28	465	713	520	444	310	354	293	428	291	734	604	569	351	484	770	552	540	576	23.97	16.1267	15.2767	27.8933	23.46	24.8667	566	369.333	337.333	635.667
Lg09220	PNM1	1943	42.31	5.02	5.84	5.35	8.31	6.55	6.99	8.25	7.67	7.43	8.12	10.21	8.27	8.43	7.25	11.87	9.35	9.37	8.14	100	152	124	181	158	155	153	156	221	190	222	181	182	166	267	226	200	169	5.40333	7.28333	7.78333	8.86667	9.18333	8.95333	125.333	164.667	176.667	197.667
Lg09235	ABCI7	2154	40.95	22.57	24.25	20.89	22.21	24.32	23.64	23.24	26.35	24.18	29.97	31.33	22.89	30.7	29.69	33.12	24.9	29.54	30.12	498	700	537	536	650	581	478	594	797	778	755	555	735	754	826	667	699	693	22.57	23.39	24.59	28.0633	31.17	28.1867	578.333	589	623	696
Lg09237	GH3.1	2069	45.72	2.17	0.61	1.54	3.32	1.44	1.19	1.27	3.14	4.01	1.12	0.65	2.19	1.17	1.07	0.46	1.24	0.97	0.45	46	17	38	77	37	28	25	68	127	28	15	51	27	26	11	32	22	10	1.44	1.98333	2.80667	1.32	0.9	0.886667	33.667	47.333	73.333	31.333
Lg09240	At4g28100	1541	43.67	22.68	20.29	26.43	21.31	19.25	17.29	19.58	24.19	16.29	31.56	31.96	22.08	27.27	24.77	38.17	31.15	32.08	31.11	358	419	486	368	368	304	288	390	384	586	551	383	467	450	681	597	543	512	23.1333	19.2833	20.02	28.5333	30.07	31.4467	421	346.667	354	506.667
Lg09241	OFUT20	2961	39.41	14.18	21.07	28.13	5.4	8.55	8.14	10.26	8.78	6.56	4.68	6.88	12.06	8.05	8.25	5.46	7.58	5.44	5.57	430	836	994	179	314	275	290	272	297	167	228	402	265	288	187	279	177	176	21.1267	7.36333	8.53333	7.87333	7.25333	6.19667	753.333	256	286.333	265.667
Lg09259	DTX27	2119	37.14	28.06	24.83	19.1	23.97	20.85	20.14	25.01	24.85	34.73	11.2	13.37	11.23	14.1	8.97	10.72	17.34	13.62	15.38	609	705	483	569	548	487	506	551	1126	286	317	268	332	224	263	457	317	348	23.9967	21.6533	28.1967	11.9333	11.2633	15.4467	599	534.667	727.667	290.333
Lg09284	TSK	4405	40.18	3.15	3.4	2.68	2.76	2.42	2.69	2.69	3.25	2.11	5.01	6.27	4.76	3.84	3.99	5.96	4.89	4.26	4.63	142	201	141	136	132	135	113	150	142	266	309	236	188	207	304	268	206	218	3.07667	2.62333	2.68333	5.34667	4.59667	4.59333	161.333	134.333	135	270.333
Lg09288	--	1975	38.78	16.66	14.62	18.16	18.03	15.43	17.79	15.7	15.24	14	19.5	17.6	15.79	19.27	16.92	19.94	21.3	21.8	19.67	337	387	428	399	378	401	296	315	423	464	389	351	423	394	456	523	473	415	16.48	17.0833	14.98	17.63	18.71	20.9233	384	392.667	344.667	401.333
Lg09301	GH3.10	3246	36.69	113.71	109.18	99.27	70.71	76.89	69.33	87.33	80.28	78.66	63.29	81.83	73.59	75.62	54.57	59.9	61.9	65.44	75.23	3780.69	4749.25	3845.17	2571.7	3096.15	2568.04	2706.28	2726.91	3906.7	2475.51	2971.66	2689.27	2727.83	2088.34	2250.86	2498.68	2333.08	2608.08	107.387	72.31	82.09	72.9033	63.3633	67.5233	4125.04	2745.3	3113.3	2712.15
Lg09302	GH3.10	1003	35	4.41	6.68	4.25	2.96	3.77	3.67	3.31	2.96	3.8	1.94	2.79	2.19	3.69	3.52	1.99	1.47	2.81	2.79	45.31	89.75	50.83	33.3	46.85	41.96	31.72	31.09	58.3	23.49	31.34	24.73	41.17	41.66	23.14	18.32	30.92	29.92	5.11333	3.46667	3.35667	2.30667	3.06667	2.35667	61.963	40.703	40.37	26.52
Lg09309	KIN14F	3620	40.97	0.51	0.7	0.83	1.01	1.05	1.11	1.1	1.64	0.96	1.33	1.83	1.5	1.07	1.22	1.38	1.38	1.66	1.47	19	34	36	41	47	46	38	62	53	58	74	61	43	52	58	62	66	57	0.68	1.05667	1.23333	1.55333	1.22333	1.50333	29.667	44.667	51	64.333
Lg09377	DGUOK	2817	42.31	18.75	17.96	17.37	19.26	19	19.57	14.61	19.64	17.7	25.16	27.73	25.45	19.55	21.71	31.49	25.92	24.76	22.8	541	678	584	608	664	629	393	579	763	854	874	807	612	721	1027	908	766	686	18.0267	19.2767	17.3167	26.1133	24.25	24.4933	601	633.667	578.333	845
Lg09386	--	1233	44.28	1.19	1.63	2.38	2.1	2.09	3.06	4.16	6.12	5.62	1.48	1.38	1.73	4.23	2.75	2.52	1.04	2.14	3.34	15	27	35	29	32	43	49	79	106	22	19	24	58	40	36	16	29	44	1.73333	2.41667	5.3	1.53	3.16667	2.17333	25.667	34.667	78	21.667
Lg09403	--	763	40.63	131.92	95.84	48.21	26.55	34.34	28.83	44.34	32.94	21.84	23.28	33.85	53.2	23.59	34.24	32.38	28.98	24.22	40.49	1031	980	439	227	325	251	323	263	255	214	289	457	200	308	286	275	203	330	91.99	29.9067	33.04	36.7767	30.07	31.23	816.667	267.667	280.333	320
Lg09416	FLS2	4748	38.29	10.69	12.53	11.31	18.01	18.3	17.59	17.14	15.16	17.49	8.32	12.18	29.07	18.55	28.55	9.44	10.11	9.41	7.08	520	797	641	958	1078	953	777	753	1271	476	647	1554	979	1598	519	597	491	359	11.51	17.9667	16.5967	16.5233	18.8467	8.86667	652.667	996.333	933.667	892.333
Lg09448	AGAP004267	1821	39.92	2.47	3.61	4.69	3.87	3.72	2.65	2.82	3.1	2.91	4.6	7.36	4.19	6.77	5.59	5.17	6.54	6.8	6.02	46	88	102	79	84	55	49	59	81	101	150	86	137	120	109	148	136	117	3.59	3.41333	2.94333	5.38333	5.84333	6.45333	78.667	72.667	63	112.333
Lg09455	ORC2	1560	41.35	3.13	5.26	3.38	4.86	3	4.33	4.57	5.15	3.73	6.65	8.48	5.98	4.04	5.06	9.14	7.42	8.7	6.84	50	110	63	85	58	77	68	84	89	125	148	105	70	93	165	144	149	114	3.92333	4.06333	4.48333	7.03667	6.08	7.65333	74.333	73.333	80.333	126
Lg09457	KIPK2	3523	41.19	9.7	9.62	11.75	16.72	15.6	16.87	15.52	17.63	12.17	17.13	17.73	13.44	13.49	16.78	19.71	19.15	19.87	17.3	350	454	494	660	682	678	522	650	656	727	699	533	528.3	697	804	839	769	651	10.3567	16.3967	15.1067	16.1	16.66	18.7733	432.667	673.333	609.333	653
Lg09469	--	1397	41.52	3.28	8.33	7.68	6.01	8.37	6.21	9.45	8	9.26	5.47	4.67	2.99	6.57	4.55	3.59	4.89	5.93	5.43	47	156	128	94	145	99	126	117	198	92	73	47	102	75	58	85	91	81	6.43	6.86333	8.90333	4.37667	4.90333	5.41667	110.333	112.667	147	70.667
Lg09472	--	2085	39.38	5.99	4.83	6.31	6.98	7.08	6.89	9.65	10.36	9.25	3.34	5.83	6.43	3.97	4.68	3.85	4.82	5.11	5.03	128	135	157	163	183	164	192	226	295	84	136	151	92	115	93	125	117	112	5.71	6.98333	9.75333	5.2	4.16667	4.98667	140	170	237.667	123.667
Lg09481	RPL4	5052	42.3	72.41	83.53	74.03	97.84	85.56	99.5	89.94	107.48	92.4	164.58	108.2	103.71	91.48	111.21	137.66	119.03	113.78	101.93	3747	5655	4463	5538	5362	5736	4338	5682	7143	10019	6116	5899	5136	6624	8051	7478	6314	5500	76.6567	94.3	96.6067	125.497	113.45	111.58	4621.67	5545.33	5721	7344.67
Lg09502	GP1	2475	44.28	119.76	126.48	121.31	167.73	114.09	114.72	103.56	124.64	79.43	164.77	198.48	162.07	155.27	131.05	181.34	130.23	148.75	164.86	3036	4195	3583	4651	3503	3240	2447	3228	3008	4914	5496	4516	4271	3824	5196	4008	4044	4358	122.517	132.18	102.543	175.107	155.887	147.947	3604.67	3798	2894.33	4975.33
Lg09518	ADH3	1717	41.06	48.22	42.5	58.52	44.76	51.03	56.3	83.27	110.48	90.36	125.18	100.42	61.04	58.06	55.33	111.78	120.98	125.24	97.28	848	978	1199	861	1087	1103	1365	1985	2374	2590	1929	1180	1108	1120	2222	2583	2362	1784	49.7467	50.6967	94.7033	95.5467	75.0567	114.5	1008.33	1017	1908	1899.67
Lg09526	PMR5	3674	38.02	2.71	2.38	2.71	3.3	2.79	3.43	3.48	5.7	2.54	4.5	5.11	3.6	4.56	4.09	5.38	4.01	5.13	4.31	102	117	119	136	127	144	122	219	143	199	210	149	186	177	229	183	207	169	2.6	3.17333	3.90667	4.40333	4.67667	4.48333	112.667	135.667	161.333	186
Lg09533	AAE18	3863	38.83	1.84	2.2	2.91	2.33	2.73	2.59	2.77	4.11	4.55	3.82	6.48	2.87	5.4	3.38	5.17	5.08	5.51	4.99	73	114	134	101	131	114	102	166	269	178	280	125	232	154	231	244	234	206	2.31667	2.55	3.81	4.39	4.65	5.19333	107	115.333	179	194.333
Lg09536	--	640	37.03	4.73	8.16	6.42	2.51	3.9	3.01	6.38	3.88	4.9	2.07	2.51	2.78	4.22	4.77	2.7	3.52	2.85	3.95	31	70	49	18	31	22	39	26	48	16	18	20	30	36	20	28	20	27	6.43667	3.14	5.05333	2.45333	3.89667	3.44	50	23.667	37.667	18
Lg09542	CML2	1280	38.05	22.42	24.08	28.87	12.06	16.81	12.12	18.41	18.29	18.89	9.85	19.06	15.47	13.22	12.06	13.36	15.02	16.57	18.14	294	413	441	173	267	177	225	245	370	152	273	223	188	182	198	239	233	248	25.1233	13.6633	18.53	14.7933	12.88	16.5767	382.667	205.667	280	216
Lg09570	LBD15	1005	42.29	1.17	0.74	1.25	0.8	1.36	1.57	3.44	3.23	4.68	0.41	0.53	1.59	1.25	1.18	1.03	1.04	2.26	1.12	12	10	15	9	17	18	33	34	72	5	6	18	14	14	12	13	25	12	1.05333	1.24333	3.78333	0.843333	1.15333	1.47333	12.333	14.667	46.333	9.667
Lg09597	SG1	1711	38.4	3.82	5.32	4.51	4.69	4.76	5.69	6.55	6.03	5.96	7.32	9.3	7.27	7.05	7.39	13.02	7.57	9.58	7.88	67	122	92	90	101	111	107	108	156	151	178	140	134	149	258	161	180	144	4.55	5.04667	6.18	7.96333	9.15333	8.34333	93.667	100.667	123.667	156.333
Lg09607	TCP3	534	51.5	39.67	38.57	42.21	43.79	50.27	45.62	40.02	44.92	40.88	58.28	78.84	56.55	52.57	45.66	48.53	44.88	49.1	43.31	217	276	269	262	333	278	204	251	334	375	471	340	312	287.49	300	298	288	247	40.15	46.56	41.94	64.5567	48.92	45.7633	254	291	263	395.333
Lg09720	--	831	36.82	0.47	0.63	0.91	1.72	1.84	2.95	5.29	3.57	4.8	1.2	1.29	1.07	2.27	1.02	1.46	1.84	2.52	0.9	4	7	9	16	19	28	42	31	61	12	12	10	21	10	14	19	23	8	0.67	2.17	4.55333	1.18667	1.58333	1.75333	6.667	21	44.667	11.333
Lg09725	MAPKKK5	2979	41.36	14.35	26.63	25.51	21.78	23.08	21.45	23.1	21.37	23.74	17.86	17.16	26.6	18.64	21.75	13.05	16.76	17.88	15.27	438	1063	907	727	853	729	657	666	1082	641	572	892	617	764	450	621	585	486	22.1633	22.1033	22.7367	20.54	17.8133	16.6367	802.667	769.667	801.667	701.667
Lg09726	STR1	1477	39.2	19.76	19.96	26.5	19.52	21.07	20.53	12.13	17.08	17.12	18.04	18.4	22.13	19.68	20.04	24.39	22.98	23.48	25.29	299	395	467	323	386	346	171	264	387	321	304	368	323	349	417	422	381	399	22.0733	20.3733	15.4433	19.5233	21.37	23.9167	387	351.667	274	331
Lg09739	MLP423	732	38.8	117.63	79.31	106.81	76.45	47.9	53.04	32.05	54.31	63.92	99.31	83.52	82.88	63.06	83.08	88.5	107.55	104.22	105.65	881.98	778	933	626.99	435	442.99	224	416	716	876	684	683	513	716.99	750	979	838	826	101.25	59.13	50.0933	88.57	78.2133	105.807	864.327	501.66	452	747.667
Lg09745	--	665	41.2	18.06	12.68	16.89	9.4	13.94	15.42	13.39	13.8	16.41	8.74	10.62	8.68	13.67	8.16	9.09	13.18	10.82	15.21	123	113	134	70	115	117	85	96	167	70	79	65	101	64	70	109	79	108	15.8767	12.92	14.5333	9.34667	10.3067	13.07	123.333	100.667	116	71.333
Lg09746	INVB	2625	42.36	18.26	12.96	15.83	19.82	16.24	18.26	15.56	16.78	10.93	29.15	27.72	24.97	18.78	23.17	30.21	23.56	26.64	20.12	491	456	496	583	529	547	390	461	439	922	814	738	548	717	918	769	768	564	15.6833	18.1067	14.4233	27.28	24.0533	23.44	481	553	430	824.667
Lg09786	XTH32	1440	41.88	8.81	7.25	9.02	11.1	7.22	10.16	8.44	10.95	5.26	14.64	15.02	8.88	11.12	11.49	17.46	15.41	19.16	15.73	130	140	155	179	129	167	116	165	116	254	242	144	178	195	291	276	303	242	8.36	9.49333	8.21667	12.8467	13.3567	16.7667	141.667	158.333	132.333	213.333
Lg09803	--	1069	44.9	86.85	123.34	78.86	90.09	91.17	119.04	78.39	80.46	109.13	85.94	62.88	65.31	69.69	54.91	48.89	59.5	65.83	82.5	951	1767	1006	1079	1209	1452	800	900	1785	1107	752	786	828	692	605	791	773	942	96.35	100.1	89.3267	71.3767	57.83	69.2767	1241.33	1246.67	1161.67	881.667
Lg09804	--	878	46.24	126.54	200.15	126.17	130.02	143.59	159.9	147.46	163.7	202.98	159.17	112.08	93.58	141.73	117.18	96.22	100.29	109.08	97.04	1138	2355	1322	1279	1564	1602	1236	1504	2727	1684	1101	925	1383	1213	978	1095	1052	910	150.953	144.503	171.38	121.61	118.377	102.137	1605	1481.67	1822.33	1236.67
Lg09836	AAE6	1879	43.91	11.95	15.41	10.08	10.21	12.36	9	6.69	9.41	9.53	15.77	12.99	10.45	16.76	15.62	9.24	11.3	12.31	18.59	230	388	226	215	288	193	120	185	274	357	273	221	350	346	201	264	254	373	12.48	10.5233	8.54333	13.07	13.8733	14.0667	281.333	232	193	283.667
Lg09867	--	2702	39.71	19.26	23.5	27.17	16.29	17.78	16.93	19.03	17.83	20.97	12.96	13.07	17.03	15.92	15.66	11.6	13.93	12.64	12.02	533	851	876	493	596	522	491	504	867	422	395	518	478	499	363	468	375	347	23.31	17	19.2767	14.3533	14.3933	12.8633	753.333	537	620.667	445
Lg09877	AMY2	4456	37.79	4.25	4.71	5.57	5.55	5.88	5.23	5.69	8.92	9.37	10.45	12.38	6.98	10.32	12.11	9.5	9.93	11.85	9.92	194	281	296	277	325	266	242	416	639	561	617	350	511	636	490	550	580	472	4.84333	5.55333	7.99333	9.93667	10.6433	10.5667	257	289.333	432.333	509.333
Lg09889	--	1548	35.27	43.08	48.64	49.75	55.29	54.57	58.48	52.98	66	41.5	87.92	71.89	95.76	57.31	73.31	83.09	68.31	71.04	61.99	683	1009	919	959	1048	1033	783	1069	983	1640	1245	1669	986	1338	1489	1315	1208	1025	47.1567	56.1133	53.4933	85.19	71.2367	67.1133	870.333	1013.33	945	1518
Lg09909	--	3385	42.69	9.98	12.9	15.3	9.39	10.74	9.14	14.2	11.83	14.46	10.66	10.61	9.71	7.87	9.22	9.26	11.09	9.71	8.24	346	585	618	356	451	353	459	419	749	435	402	370	296	368	363	467	361	298	12.7267	9.75667	13.4967	10.3267	8.78333	9.68	516.333	386.667	542.333	402.333
Lg09912	GT5	1823	44.32	15.05	21.53	26.11	37.7	29.23	40.29	22.93	37.43	17.78	44.34	45.79	21.1	56.17	38.06	53.97	49.63	56.88	54.23	281	526	568	770	661	838	399	714	496	974	934	433	1138	818	1139	1125	1139	1056	20.8967	35.74	26.0467	37.0767	49.4	53.58	458.333	756.333	536.333	780.333
Lg09919	RBOHA	4076	42.15	4.14	3.42	3.87	6.11	6.49	5.63	4.34	6.92	8.16	6.07	6.75	10.48	5.12	6.78	3.71	5.15	5.96	4.92	173	187	188	279	328	262	169	295	509	298	308	481	232	326	175	261	267	214	3.81	6.07667	6.47333	7.76667	5.20333	5.34333	182.667	289.667	324.333	362.333
Lg09944	PYM	1710	42.46	6.57	9.86	6.62	5.43	4.24	5.12	5.57	8.44	3.97	13.3	11.55	12.15	7	7.34	15.86	9.73	11.61	9.8	115	226	135	104	90	100	91	151	104	274	221	234	133	148	314	207	218	179	7.68333	4.93	5.99333	12.3333	10.0667	10.38	158.667	98	115.333	243
Lg09945	PYM	1565	42.43	1.12	2.72	2.09	1.88	1.6	1.4	0.74	1.16	0.63	3.23	2.46	2.5	1.44	1.41	3.09	2.16	2.73	1.79	18	57	39	33	31	25	11	19	15	61	43	44	25	26	56	42	47	30	1.97667	1.62667	0.843333	2.73	1.98	2.22667	38	29.667	15	49.333
Lg09964	UGT73C3	2214	40.92	157.56	177.31	144.89	115.86	103.36	108.46	133.51	93.19	131.47	98.24	90.07	115.86	98.64	100.95	72.41	77.69	62.96	59.5	3573	5261	3828	2874	2839	2740	2822	2159	4454	2621	2231	2888	2427	2635	1856	2139	1531	1407	159.92	109.227	119.39	101.39	90.6667	66.7167	4220.67	2817.67	3145	2580
Lg09991	At3g59040	2658	38.04	15.13	14.01	11.79	11.62	12.1	10.68	15.37	19.06	18	23.67	24.18	24.86	16.66	19.37	22.23	20.51	19.08	19.76	412	499	374	346	399	324	390	530	732	758	719	744	492	607	684	678	557	561	13.6433	11.4667	17.4767	24.2367	19.42	19.7833	428.333	356.333	550.667	740.333
Lg10006	--	2534	41.12	11.29	15.34	17.69	13.53	16.86	12.45	19.59	18.67	20.12	15.95	24.16	10.38	18.18	11.18	11.96	13.27	14.95	14.71	293	521	535	384	530	360	474	495	780	487	685	296	512	334	351	418	416	398	14.7733	14.28	19.46	16.83	13.7733	14.31	449.667	424.667	583	489.333
Lg10007	FH1	3317	46.49	20.48	19.77	23.59	37.78	33.88	35.85	28.36	35.44	28.57	34.48	37.91	34.46	40.2	41.26	40.23	35.83	44.05	35.48	695.95	879	933.96	1404	1394	1356.94	898	1230	1450	1377.97	1407	1286.94	1482	1613.72	1544.94	1478	1605	1257	21.28	35.8367	30.79	35.6167	40.5633	38.4533	836.303	1384.98	1192.67	1357.3
Lg10008	FH1	2315	47.99	7.3	9.09	9.16	11.3	12.81	12.19	10.77	12.3	10.64	17.46	20.35	13.28	17.65	15.51	14.93	15.56	13.92	13.43	173	282	253	293	368	322	238	298	377	487	527	346	454	423.28	400	448	354	332	8.51667	12.1	11.2367	17.03	16.03	14.3033	236	327.667	304.333	453.333
Lg10013	ERF5	1234	42.38	1.03	1.87	4.28	1.16	0.78	1.28	0.68	0.7	0.42	0.74	0.72	0.58	0.44	0.82	0.7	1.11	0.74	1.14	13	31	63	16	12	18	8	9	8	11	10	8	6	12	10	17	10	15	2.39333	1.07333	0.6	0.68	0.653333	0.996667	35.667	15.333	8.333	9.667
Lg10026	NMT3	4924	38.69	28.77	27.58	29.46	34.33	36.88	36.91	30.63	32.47	30.25	38.41	40.95	41.04	42.14	42.29	40.96	34.67	36.96	35.4	1451	1820	1731	1894	2253	2074	1440	1673	2279	2279	2256	2275	2306	2455	2335	2123	1999	1862	28.6033	36.04	31.1167	40.1333	41.7967	35.6767	1667.33	2073.67	1797.33	2270
Lg10049	At5g33370	1910	38.95	85.62	122.87	121.75	90.99	72.42	73.41	50.18	66.3	40.82	124.05	104.82	86.12	91.91	97.87	105.28	102.61	101.15	106.91	1675	3145	2775	1947	1716	1600	915	1325	1193	2855	2240	1852	1951	2204	2328	2437	2122	2181	110.08	78.94	52.4333	104.997	98.3533	103.557	2531.67	1754.33	1144.33	2315.67
Lg10067	At5g45910	1435	38.05	7.69	13.05	9.99	10.76	9.21	7.69	5.99	7.53	6.56	13.71	11.96	10.58	11.66	9.4	13.42	13.79	13.89	12.85	113	251	171	173	164	126	82	113	144	237	192	171	186	159	223	246	219	197	10.2433	9.22	6.69333	12.0833	11.4933	13.51	178.333	154.333	113	200
Lg10073	BHLH80	5026	34.9	7.01	7.66	7.1	5.84	6.8	5.32	6.27	5.25	5.27	3.68	4.68	6.24	4.6	4.69	4.5	4.94	3.8	4.73	361	516	426	329	424	305	301	276	405	223	263	353	257	278	262	309	210	254	7.25667	5.98667	5.59667	4.86667	4.59667	4.49	434.333	352.667	327.333	279.667
Lg10095	DTX45	4154	37.84	15.16	19.99	18.24	37.3	24.61	32.95	17.88	29.4	20.14	38.76	49.55	25.66	59.5	34.87	48.74	33.57	54.55	67.21	645	1113	904	1736	1268	1561.99	709	1278	1280	1940	2303	1200	2747	1708	2344	1734	2489	2982	17.7967	31.62	22.4733	37.99	47.7033	51.7767	887.333	1522	1089	1814.33
Lg10128	GLIP1	1473	39.65	79.67	73.15	70.31	87.07	71.25	66.1	50.42	59.49	41.71	61.8	56.01	55.36	53.21	55.62	55.65	56.45	49.51	63.43	1202	1444	1236	1437	1302	1111	709	917	940	1097	923	918	871	966	949	1034	801	998	74.3767	74.8067	50.54	57.7233	54.8267	56.4633	1294	1283.33	855.333	979.333
Lg10143	STS14	799	44.31	15.64	17.28	12.48	12.29	10.9	12.39	6.82	10.29	7.28	27.21	19.91	21.01	13.51	19.64	25.3	18.92	17.78	19.8	128	185	119	110	108	113	52	86	89	262	178	189	120	185	234	188	156	169	15.1333	11.86	8.13	22.71	19.4833	18.8333	144	110.333	75.667	209.667
Lg10169	DEFA	886	39.39	0.44	0.34	1.04	1.61	0.91	1.48	20.57	15.42	6.2	0.28	0.4	0	1.73	0.19	0.39	0.27	0.31	0.21	4	4	11	16	10	15	174	143	84	3	4	0	17	2	4	3	3	2	0.606667	1.33333	14.0633	0.226667	0.77	0.263333	6.333	13.667	133.667	2.333
Lg10194	CIPK7	2666	41.6	30.87	43.44	41.05	25.41	31.72	31.06	31.04	29.54	37.58	23	15.12	16.16	21.77	21.92	15.13	23.74	21.75	22.34	843	1552	1306	759	1049	945	790	824	1533	739	451	485	645	689	467	787	637	636	38.4533	29.3967	32.72	18.0933	19.6067	22.61	1233.67	917.667	1049	558.333
Lg10197	--	1238	46.04	10.65	8.86	7.58	5.7	6.25	5.66	9.81	7.1	7.02	5.03	6.14	5.24	5.89	6.71	6.07	7.73	7.06	4.92	135	147	112	79	96	80	116	92	133	75	85	73	81	98	87	119	96	65	9.03	5.87	7.97667	5.47	6.22333	6.57	131.333	85	113.667	77.667
Lg10207	PSKR2	4155	39.9	14.05	17.94	20.25	16.8	20.56	18.73	22.71	21.18	27.05	11.68	12.48	11.74	14.18	11.8	11.97	16.9	14.61	14.8	598	999	1004	782	1060	888	901	921	1720	585	580	549	655	578	576	873	667	657	17.4133	18.6967	23.6467	11.9667	12.65	15.4367	867	910	1180.67	571.333
Lg10215	LYM1	2353	41.05	21.95	18.84	17.17	22.87	14.73	19.48	18.79	26.07	10.94	33.33	36.73	28.84	20.31	23.21	34.95	27.96	33.16	30.68	529	594	482	603	430	523	422	642	394	945	967	764	531	644	952	818	857	771	19.32	19.0267	18.6	32.9667	26.1567	30.6	535	518.667	486	892
Lg10232	Os02g0799000	4350	37.47	8.98	18.58	18.34	17.52	20.59	16.62	19.26	21	26.05	14.23	15.55	9	14.21	17.33	9.43	13.16	17.66	16.4	400	1083	952	854	1111	825	800	956	1734	746	757	441	687	889	475	712	844	762	15.3	18.2433	22.1033	12.9267	13.6567	15.74	811.667	930	1163.33	648
Lg10242	RHD3	2884	37.73	14.25	19.61	21.41	16.12	17.83	14.53	20.7	17.53	23.14	11.94	11.22	11.73	10.55	15.71	16.23	19.52	13.95	12.5	421	758	737	521	638	478	570	529	1021	415	362	381	338	534	542	700	442	385	18.4233	16.16	20.4567	11.63	14.1633	15.3233	638.667	545.667	706.667	386
Lg10267	CYP77A3	1717	44.15	20.81	18.77	22.84	22.15	14.41	17.25	18.79	26.16	10.24	38.04	28.73	27.37	22.43	22.38	37.08	33.91	36.69	32.77	366	432	468	426	307	338	308	470	269	787	552	529	428	453	737	724	692	601	20.8067	17.9367	18.3967	31.38	27.2967	34.4567	422	357	349	622.667
Lg10280	CAP10A	5227	39.66	113.54	139.55	122.31	139.94	153.11	133.74	128.87	111.16	121.82	126.21	89.64	83.44	118.85	98.37	97.95	103.46	107.15	129.29	6079	9775	7629	8195	9928	7977	6431	6080	9743	7949	5242	4910	6904	6062	5927	6725	6152	7218	125.133	142.263	120.617	99.7633	105.057	113.3	7827.67	8700	7418	6033.67
Lg10302	PCMP-E27	3557	42.37	49.57	23.2	13.43	5.04	5.03	4.41	12.37	7.55	4.76	5.76	7.44	12.31	4.81	4.79	6.24	6.38	4.94	6.53	1806	1106	570	201	222	179	420	281	259	247	296	493	190	201	257	282	193	248	28.7333	4.82667	8.22667	8.50333	5.28	5.95	1160.67	200.667	320	345.333
Lg10344	At2g29380	1619	45.65	3.86	6.96	11.34	6.51	8.86	6.66	8.41	6.85	10.33	2.26	2.21	2.08	1.17	1.41	1.28	1.74	1.07	2.43	64	151	219	118	178	123	130	116	256	44	40	38	21	27	24	35	19	42	7.38667	7.34333	8.53	2.18333	1.28667	1.74667	144.667	139.667	167.333	40.667
Lg10348	--	3088	34.75	4.9	4.45	6.51	6.45	5.01	6.3	6.72	9.56	5.29	6.93	9.87	4.31	5.97	5.63	11.58	11.07	14.71	13.58	155	184	240	223	192	222	198	309	250	258	341	150	205	205	414	425	499	448	5.28667	5.92	7.19	7.03667	7.72667	13.12	193	212.333	252.333	249.667
Lg10360	UGT87A2	1944	42.18	2.01	1.42	1.25	2.07	1.12	2.21	1.72	1.43	1.45	7	5.06	5.35	7.36	6.85	10.35	7.07	5.76	6.12	40	37	29	45	27	49	32	29	43	164	110	117	159	157	233	171	123	127	1.56	1.8	1.53333	5.80333	8.18667	6.31667	35.333	40.333	34.667	130.333
Lg10365	SCP26	3503	37.74	1.56	3.11	2.32	1.5	1.45	1.63	1.11	0.68	0.99	1.8	3.01	2.03	2.39	2.47	2.76	1.58	1.85	2.57	56	146	97	59	63	65	37	25	53	76	118	80	93	102	112	69	71	96	2.33	1.52667	0.926667	2.28	2.54	2	99.667	62.333	38.333	91.333
Lg10379	At1g67720	7340	37.59	10.93	9.12	10.57	8.57	7.65	7.49	8.81	11.6	8.99	12.05	16.6	14	12.3	12.01	12.47	14.24	14.13	13.88	822	897	926	705	697	627	617	891	1010	1066	1363	1157	1003	1039	1060	1300	1139	1088	10.2067	7.90333	9.8	14.2167	12.26	14.0833	881.667	676.333	839.333	1195.33
Lg10412	--	577	37.09	2.88	2.46	2.76	4.18	3.21	3.34	11.07	7.12	20.27	1.29	4.18	1.54	2.34	2.65	3.89	3.07	3.79	1.62	17	19	19	27	23	22	61	43	179	9	27	10	15	18	26	22	24	10	2.7	3.57667	12.82	2.33667	2.96	2.82667	18.333	24	94.333	15.333
Lg10584	--	2241	38.2	7.19	3.63	2.24	3.86	4.89	4.22	2.57	1.54	2.13	2.63	4.59	5.98	4.62	4.77	8.44	4.84	3.41	4.55	165	109	60	97	136	108	55	36	73	71	115	151	115	126	219	135	84	109	4.35333	4.32333	2.08	4.4	5.94333	4.26667	111.333	113.667	54.667	112.333
Lg10611	IRK	4022	41.37	7.33	6.86	7.85	6.59	6.15	6.3	5.89	7.94	5.13	8.73	8.49	7.82	6.73	6.85	7.95	8.32	9.94	9.36	302	370	377	297	307	289	226	334	316	423	382	354	301	325	370	416	439	402	7.34667	6.34667	6.32	8.34667	7.17667	9.20667	349.667	297.667	292	386.333
Lg10612	RPS2	3467	39.98	5.04	4.78	5.9	2.78	3	3.59	4.56	3.69	3.96	2.44	2.96	3.66	2.75	3.2	2.19	3.66	3.05	2.38	179	222	244	108	129	142	151	134	210	102	115	143	106	131	88	158	116	88	5.24	3.12333	4.07	3.02	2.71333	3.03	215	126.333	165	120
Lg10625	STR1	1184	39.44	1.9	4.79	2.48	5.35	3.61	4.44	5.13	5.97	4.25	5.82	9.21	2.18	9.88	11.32	8.32	5.64	6	7.35	23	76	35	71	53	60	58	74	77	83	122	29	130	158	114	83	78	93	3.05667	4.46667	5.11667	5.73667	9.84	6.33	44.667	61.333	69.667	78
Lg10629	CYP714C2	1910	41.62	13.75	10	25.84	5.23	8.4	10.37	4.06	7	7.32	6.21	2.85	4.56	6.55	5.42	5.92	6.48	7.67	7.75	269	256	589	112	199	226	74	140	214	143	61	98	139	122	131	154	161	158	16.53	8	6.12667	4.54	5.96333	7.3	371.333	179	142.667	100.667
Lg10640	WDL7	3550	39.77	14.63	46.6	43.27	67.31	67.26	73.62	45.35	49.48	72.16	49.65	46.53	22.99	42.73	43.25	27.15	38.74	58.65	58.66	532	2217	1833	2677	2962	2982	1537	1838	3920	2124	1848	919	1686	1810	1116	1710	2287	2224	34.8333	69.3967	55.6633	39.7233	37.71	52.0167	1527.33	2873.67	2431.67	1630.33
Lg10645	ABP19A	2010	39.85	67.13	130.9	99.22	118.52	134.91	117.07	138.93	122.76	131.58	67.46	88.85	39.86	169.3	57.69	47.53	64.49	77.23	55.94	1382	3526	2380	2669	3364	2685	2666	2582	4047	1634	1998	902	3782	1367	1106	1612	1705	1201	99.0833	123.5	131.09	65.39	91.5067	65.8867	2429.33	2906	3098.33	1511.33
Lg10659	LAR	3152	35.47	7.65	12.38	10.74	13.03	14.07	15.82	17.45	17.01	16.01	16.96	27.45	11.5	36.8	17.03	25.16	19.98	22.1	18.45	247	523	404	460	550	569	525	561	772	644	968	408	1289	633	918	783	765	621	10.2567	14.3067	16.8233	18.6367	26.33	20.1767	391.333	526.333	619.333	673.333
Lg10660	--	781	37	14.13	13.85	13.84	15.2	13.93	13.58	19.04	8.81	15.82	7.12	3.66	10.01	9.56	10.75	8.41	12.97	8.74	4.2	113	145	129	133	135	121	142	72	189	67	32	88	83	99	76	126	75	35	13.94	14.2367	14.5567	6.93	9.57333	8.63667	129	129.667	134.333	62.333
Lg10688	--	992	37.1	17.32	16.17	15.71	8.19	13	9.01	14.36	14.35	18.84	8.7	12.52	7.61	11.79	7.44	9.4	12.73	14.13	15.29	176	215	186	91	160	102	136	149	286	104	139	85	130	87	108	157	154	162	16.4	10.0667	15.85	9.61	9.54333	14.05	192.333	117.667	190.333	109.333
Lg10698	PIP5K5	3662	40.06	11.06	5.07	7.73	2.92	4.07	2.99	4.06	5.66	4.69	2.2	3.73	4.61	2.75	2.83	2.34	3.05	2.96	2.66	415	249	338	120	185	125	142	217	263	97	153	190	112	122	99	139	119	104	7.95333	3.32667	4.80333	3.51333	2.64	2.89	334	143.333	207.333	146.667
Lg10715	ABCB4	4856	43.45	49.3	60.84	62.83	55.22	62.47	64.52	68.49	72.72	71.21	50.89	50.62	56.67	50.81	49.68	43.88	58.84	51.35	48.61	2452	3959	3641	3004	3763	3575	3175	3695	5291	2978	2750	3098	2742	2844	2467	3553	2739	2521	57.6567	60.7367	70.8067	52.7267	48.1233	52.9333	3350.67	3447.33	4053.67	2942
Lg10716	--	2453	38.28	3.9	4.5	4.13	5.31	5.26	4.57	4.4	4.29	2.88	5.31	9.44	5.79	5.39	3.32	7.54	6.1	6.24	6.98	98	148	121	146	160	128	103	110	108	157	259	160	147	96	214	186	168	183	4.17667	5.04667	3.85667	6.84667	5.41667	6.44	122.333	144.667	107	192
Lg10764	D4H	1545	40.71	59.27	64.48	71	85.62	59.32	66.37	57.09	88.58	38.28	101.09	145.73	92.73	100.05	72.47	158.72	108	128.75	180.89	938	1335	1309	1482	1137	1170	842	1432	905	1882	2519	1613	1718	1320	2839	2075	2185	2985	64.9167	70.4367	61.3167	113.183	110.413	139.213	1194	1263	1059.67	2004.67
Lg10798	LSU3	789	42.59	5.07	43.22	23.37	31.56	55.78	42.32	30.8	33.67	32.14	24.93	24.13	16.32	19.62	30.1	14.45	24.26	28.15	28.48	41	457	220	279	546	381	232	278	388	237	213	145	172	280	132	238	244	240	23.8867	43.22	32.2033	21.7933	21.39	26.9633	239.333	402	299.333	198.333
Lg10799	LSU4	995	41.91	6.87	19.95	16	33.28	42.37	44.92	23.69	19.88	35.4	20.18	28.75	20.17	20.89	31.2	16.41	22.79	22.51	19.29	70	266	190	371	523	510	225	207	539	242	320	226	231	366	189	282	246	205	14.2733	40.19	26.3233	23.0333	22.8333	21.53	175.333	468	323.667	262.667
Lg10817	AMT1-2	1947	42.68	22.72	62.89	62.15	58.45	80.53	68.64	71.82	67.29	103.45	68.33	48.02	21.99	57.91	43.04	33.45	53.9	54.05	49.39	453	1641	1444	1275	1945	1525	1335	1371	3082	1603	1046	482	1253	988	754	1305	1156	1027	49.2533	69.2067	80.8533	46.1133	44.8	52.4467	1179.33	1581.67	1929.33	1043.67
Lg10848	GLK2	2423	41.19	66.81	46.66	47.45	25.31	30.91	25.32	47.68	25.72	31.1	26.44	22.17	26.72	24.18	28.84	27.7	33.95	24.76	29.95	1658	1515	1372	687	929	700	1103	652	1153	772	601	729	651	824	777	1023	659	775	53.64	27.18	34.8333	25.11	26.9067	29.5533	1515	772	969.333	700.667
Lg10881	NAC055	1599	39.65	11.17	13.81	10.22	12.45	11.24	11.02	13.89	9.38	21.46	7.21	13.69	25.22	9.17	8.01	8.43	6.14	3.93	4.22	183	296	195	223	223	201	212	157	525	139	245	454	163	151	156	122	69	72	11.7333	11.57	14.91	15.3733	8.53667	4.76333	224.667	215.667	298	279.333
Lg10931	HOP2	3163	43.12	50.47	75.94	73.39	109.52	118.33	125.62	91.1	87.11	106.47	103.79	107.52	102.27	112.6	121.37	116.2	108.94	117.78	115.44	1635	3219	2770	3881	4643	4534	2751	2883	5153	3956	3805	3642	3958	4526	4255	4285	4092	3900	66.6	117.823	94.8933	104.527	116.723	114.053	2541.33	4352.67	3595.67	3801
Lg10940	--	4183	37.2	6.33	3.87	5.07	4.57	3.16	4.44	3.83	4.98	3.59	5.3	7.86	5.75	5.03	4.95	7.31	6.54	6.88	7.52	271	217	253	214	164	212	153	218	230	267	368	271	234	244	354	340	316	336	5.09	4.05667	4.13333	6.30333	5.76333	6.98	247	196.667	200.333	302
Lg10996	SKIP2	2478	45.36	14.77	23.94	29.42	28.02	22.15	23.73	24.94	22.56	26.56	22.2	18.36	15.95	16.12	19.58	15.76	21.22	19.62	21.39	375	795	870	778	681	671	590	585	1007	663	509	445	444	572	452	654	534	566	22.71	24.6333	24.6867	18.8367	17.1533	20.7433	680	710	727.333	539
Lg11003	--	5587	35.67	62.38	54.24	57.95	51.78	50.43	49.74	46.35	51.86	45.12	50.58	62.31	61.76	70.8	48.91	75.36	69.26	61.16	71.79	3570	4061	3864	3241	3495	3171	2472	3032	3857	3405	3895	3885	4396	3222	4874	4812	3753	4284	58.19	50.65	47.7767	58.2167	65.0233	67.4033	3831.67	3302.33	3120.33	3728.33
Lg11009	FKF1	2649	42.96	17.36	13.21	19.61	15.5	14.12	14.66	16.88	18.11	14.46	26.35	20.35	21.66	21.16	19.56	24.88	23.92	19.38	19.02	471	469	620	460	464	443	427	502	586	841	603	646	623	611	763	788	564	538	16.7267	14.76	16.4833	22.7867	21.8667	20.7733	520	455.667	505	696.667
Lg11020	RPE	2479	40.14	192.03	227.2	204.37	150.82	163.49	144.24	191.92	159.56	192.58	158.95	147.61	134.83	147.36	137.03	137.11	147.27	136.21	150.32	4876	7548	6046	4189	5028	4080	4542	4139	7305	4748	4094	3763	4060	4005	3935	4540	3709	3980	207.867	152.85	181.353	147.13	140.5	144.6	6156.67	4432.33	5328.67	4201.67
Lg11030	--	896	37.83	9.92	7.33	3.65	8.87	7.11	7.53	5.38	4.8	3.94	5	10.27	16.16	11.15	8.52	9.06	11.13	12.5	12.75	91	88	39	89	79	77	46	45	54	54	103	163	111	90	94	124	123	122	6.96667	7.83667	4.70667	10.4767	9.57667	12.1267	72.667	81.667	48.333	106.667
Lg11051	BGLU12	1708	39.34	97.06	108.7	125.75	171.51	112.09	132.12	73.65	167.19	79.66	210.43	239.36	157.88	131.54	150.32	242.7	172.79	227.23	277.32	1698	2488	2563	3282	2375	2575	1201	2988	2082	4331	4574	3036	2497	3027	4799	3670	4263	5059	110.503	138.573	106.833	202.557	174.853	225.78	2249.67	2744	2090.33	3980.33
Lg11059	TMK1	3459	40.36	17.83	14.8	16.35	22.47	19.69	18.85	12.54	13.81	10.83	19.03	23.82	24.36	27.14	24.25	27.14	20.99	21.58	22.79	631.63	686	675	870.69	845	744	414	500	573.12	793.34	921.71	948.73	1043.51	989.04	1087	902.64	820	842	16.3267	20.3367	12.3933	22.4033	26.1767	21.7867	664.21	819.897	495.707	887.927
Lg11091	FLA10	1359	46.73	4.96	3.46	5.43	4.14	3.68	5.35	4.16	6.05	3.61	9.16	9.08	7.65	5.96	7.99	8.39	9.94	10.18	8.06	69	63	88	63	62	83	54	86	75	150	138	117	90	128	132	168	152	117	4.61667	4.39	4.60667	8.63	7.44667	9.39333	73.333	69.333	71.667	135
Lg11103	MSH7	5229	40.85	2.76	4.2	3.83	4.47	3.73	3.96	3.79	4.62	3.19	5.55	6.89	5.16	4.13	4.56	6.49	5.75	5.94	5.28	148	294	239	262	242	236	189	253	255	350	403	304	240	281	393	374	341	295	3.59667	4.05333	3.86667	5.86667	5.06	5.65667	227	246.667	232.333	352.333
Lg11109	MKP1	3343	42.15	21.03	24	25.44	17.27	19.46	20.84	22.31	17.35	23.6	14.32	12.54	15.65	18.17	14.69	14.5	16.57	15.71	14.03	720	1075	1015	647	807	795	712	607	1207	577	469	589	675	579	561	689	577	501	23.49	19.19	21.0867	14.17	15.7867	15.4367	936.667	749.667	842	545
Lg11110	SPAC1039.11c	3309	39.8	2.01	2.1	2.74	5.45	7.38	6.3	2.85	2.89	3.97	4.56	3.94	4	5.71	4.26	4.07	3.99	4.43	4.98	68	93	108	202	303	238	90	100	201	182	146	149	210	166	156	164	161	176	2.28333	6.37667	3.23667	4.16667	4.68	4.46667	89.667	247.667	130.333	159
Lg11117	PIP2-2	2287	38.26	144.67	138.18	124.51	170.36	173.31	190.95	191.91	189.84	266.44	152.19	146.99	125.29	150.14	173.09	125.02	167.94	160.9	160.72	3389	4235	3398	4365	4917	4983	4190	4543	9324	4194	3761	3226	3816	4667	3310	4776	4042	3926	135.787	178.207	216.063	141.49	149.417	163.187	3674	4755	6019	3727
Lg11120	--	2364	39.89	6.07	4.58	9.18	5.47	5.01	6.93	2.97	5.38	1.91	6.92	8.77	6.69	8.49	5.24	7.56	10.17	8.9	7.37	147	145	259	145	147	187	67	133	69	197	232	178	223	146	207	299	231	186	6.61	5.80333	3.42	7.46	7.09667	8.81333	183.667	159.667	89.667	202.333
Lg11130	PUMP1	1789	43.66	14.63	14.56	16.35	19.06	15.5	17.78	16.63	23.18	16.91	28.62	28.88	21.1	23.44	27.31	26.12	21.89	26.06	24.91	268	349	349	382	344	363	284	434	463	617	578	425	466	576	541	487	512	476	15.18	17.4467	18.9067	26.2	25.6233	24.2867	322	363	393.667	540
Lg11177	At2g38480	1391	40.4	9.41	11.46	20.05	5.78	6.61	5.22	5.35	5.22	4.6	5.49	6.75	7.41	5.09	5	3.97	3.93	4.45	4.38	134	213.59	332.88	90	114	82.87	71	76	98	92	105	116	78.7	82	64	68	68	65	13.64	5.87	5.05667	6.55	4.68667	4.25333	226.823	95.623	81.667	104.333
Lg11183	--	1142	39.84	3.42	3.99	2.94	0.78	2.4	1.38	5.6	2.18	1.89	0.73	0.31	1.4	1.1	1.11	0.76	2.11	1.59	1.31	40	61	40	10	34	18	61	26	33	10	4	18	14	15	10	30	20	16	3.45	1.52	3.22333	0.813333	0.99	1.67	47	20.667	40	10.667
Lg11214	GSVIVT00026920001	2906	39.4	9.21	6.39	10.24	5.71	5.35	6.21	8.94	6.18	7.51	4.8	3.91	6.08	5.02	5.43	4.07	5.81	4.76	4.16	274	249	355	186	193	206	248	188	334	168	127	199	162	186	137	210	152	129	8.61333	5.75667	7.54333	4.93	4.84	4.91	292.667	195	256.667	164.667
Lg11225	GOLS1	2239	38.72	113.11	204.26	185.67	125.77	152.61	140.99	163.97	131.76	185.23	112.75	95.81	71.6	114.25	102.7	101.46	109.94	122.88	87.23	2594	6129	4961	3155	4239	3602	3505	3087	6346	3042	2400	1805	2843	2711	2630	3061.01	3022	2086	167.68	139.79	160.32	93.3867	106.137	106.683	4561.33	3665.33	4312.67	2415.67
Lg11252	BG	1473	42.84	4.77	5.88	5.29	3.64	2.68	3.15	1.64	3.05	1.55	3.94	4.07	3.92	3.6	4.72	3.52	4.86	5.25	5.97	72	116	93	60	49	53	23	47	35	70	67	65	59	82	60	89	85	94	5.31333	3.15667	2.08	3.97667	3.94667	5.36	93.667	54	35	67.333
Lg11268	PPD1	1040	39.62	5.54	3.73	3.3	2.06	2.95	1.6	2.12	1.1	1.01	3.59	6.19	6.41	2.86	3.43	4.15	3.32	4.9	3.51	59	52	41	24	38	19	21	12	16	45	72	75	33	42	50	43	56	39	4.19	2.20333	1.41	5.39667	3.48	3.91	50.667	27	16.333	64
Lg11280	TRP5	3680	40.71	3.69	2.45	2.66	2.45	2.94	3.41	2.76	3.61	4.05	4.01	7.51	5.36	4.23	4.77	7.25	6.23	5.15	6.18	139	121	117	101	134	143	97	139	228	178	309	222	173	207	309	285	208	243	2.93333	2.93333	3.47333	5.62667	5.41667	5.85333	125.667	126	154.667	236.333
Lg11289	CER1	1923	41.39	7.67	2.83	9.94	15.04	7.34	11.99	36.33	35.58	38.95	11.31	8.74	10.67	8.47	7.85	7.91	9.83	10.32	9.74	151	73	228	324	175	263	667	716	1146	262	188	231	181	178	176	235	218	200	6.81333	11.4567	36.9533	10.24	8.07667	9.96333	150.667	254	843	227
Lg11324	NUP155	4735	43.48	11.07	11.96	11.7	13.31	13.38	14.73	13.3	16.63	13.39	20.86	18.84	16.56	16.15	18.15	21.76	19.8	19.09	17.5	537	759	661	706	786	796	601	824	970	1190	998	883	850	1013	1193	1166	993	885	11.5767	13.8067	14.44	18.7533	18.6867	18.7967	652.333	762.667	798.333	1023.67
Lg11361	--	416	57.45	1.41	0.18	0.2	0.64	0.78	0.21	1.01	0.46	0.31	6.58	4.3	2.56	1.08	2.04	0.42	0.77	0	0	6	1	1	3	4	1	4	2	2	33	20	12	5	10	2	4	0	0	0.596667	0.543333	0.593333	4.48	1.18	0.256667	2.667	2.667	2.667	21.667
Lg11380	--	2515	41.63	16.89	23.38	21.66	24.1	24.71	23.63	30.03	20.82	34.01	17.85	14.54	16.99	13.42	14.74	10.61	13.14	10.06	9.05	435	788	650	679	771	678	721	548	1309	541	409	481	375	437	309	411	278	243	20.6433	24.1467	28.2867	16.46	12.9233	10.75	624.333	709.333	859.333	477
Lg11386	LTP6	642	38.01	35.43	27.78	52.86	41.01	38.3	41.5	38.67	51.36	20.05	44.6	51.79	40.54	29.29	49.81	67.95	68.52	68.21	67.52	233	239	405	295	305	304	237	345	197	345	372	293	209	377	505	547	481	463	38.69	40.27	36.6933	45.6433	49.0167	68.0833	292.333	301.333	259.667	336.667
Lg11396	--	1524	40.03	1.02	0.49	0.27	0.53	1	1.32	0.55	1.94	1.16	2.18	2.52	1.92	0.41	0.83	3.74	2.37	1.08	0.98	16	10	5	9	19	23	8	31	27	40	43	33	7	15	66	45	18	16	0.593333	0.95	1.21667	2.20667	1.66	1.47667	10.333	17	22	38.667
Lg11409	CRK3	3809	39.14	4.43	4.41	5.28	8.3	8.15	7.62	6.74	7.43	7.36	7.19	10.44	7.7	8.32	7.91	7.57	9.06	8.75	9.49	173	225	240	354	385	331	245	296	429	330	445	330	352	355	334	429	366	386	4.70667	8.02333	7.17667	8.44333	7.93333	9.1	212.667	356.667	323.333	368.333
Lg11423	--	1786	41.83	10.28	11.61	11.5	12.34	10.2	12.32	11.85	13.32	8.6	18.26	16.66	16.51	10.13	12.35	17.51	15.4	15.34	11.8	188	278	245	247	226	251	202	249	235	393	333	332	201	260	362	342	301	225	11.13	11.62	11.2567	17.1433	13.33	14.18	237	241.333	228.667	352.667
Lg11441	GRXS2	452	45.58	7.78	6.27	1.67	1.58	2.32	3.1	1.85	1.69	0.14	0.37	0	0.79	0.6	0.75	0	0.36	0	0.41	36	38	9	8	13	16	8	8	1	2	0	4	3	4	0	2	0	2	5.24	2.33333	1.22667	0.386667	0.45	0.256667	27.667	12.333	5.667	2
Lg11444	NAC048	1639	40.15	91.08	94.74	71.48	100.09	109.53	98.81	85.83	65.07	95.26	75.04	74.6	96.41	84.87	94.86	79.32	61.43	58.27	55.24	1529	2081	1398	1838	2227	1848	1343	1116	2389	1482	1368	1779	1546	1833	1505	1252	1049	967	85.7667	102.81	82.0533	82.0167	86.35	58.3133	1669.33	1971	1616	1543
Lg11461	--	5608	40.85	8.48	8.21	9.1	12.16	11.99	12.53	7.84	11.26	8.69	12.33	13.28	11.34	13.17	12.25	12.23	12.76	11.96	10.72	487	617	609	764	834	802	420	661	746	833	833	716	821	810	794	890	737	642	8.59667	12.2267	9.26333	12.3167	12.55	11.8133	571	800	609	794
Lg11554	At3g16560	3115	37.17	15.89	34.93	38.01	36.93	39.23	35.9	40.32	31.23	42.07	38.84	33.63	22.95	30.68	24.4	21.96	24.42	27.41	23.44	507	1458	1413	1289	1516	1276	1199	1018	2005	1458	1172	805	1062	896	792	946	938	780	29.61	37.3533	37.8733	31.8067	25.68	25.09	1126	1360.33	1407.33	1145
Lg11558	DMP3	900	43.56	61.4	94.52	54.65	74.48	85	100.39	64.24	55	66.73	54.59	41.41	57.24	54.79	69.65	46.07	55.4	53.11	52.22	566	1140	587	751	949	1031	552	518	919	592	417	580	548	739	480	620	525	502	70.19	86.6233	61.99	51.08	56.8367	53.5767	764.333	910.333	663	529.667
Lg11577	LYK5	2614	39.67	9.82	11.16	14.84	6.73	6.01	7.17	7.73	8.96	8.83	5.78	5.95	8.46	7.16	5.68	4.36	5.63	7.04	7.16	263	391	463	197	195	214	193	245	353	182	174	249	208	175	132	183	202	200	11.94	6.63667	8.50667	6.73	5.73333	6.61	372.333	202	263.667	201.667
Lg11623	At2g26850	2643	35.6	1.74	1.55	2.44	1.69	1.13	0.99	1.07	1.27	0.79	2.04	4.16	1.95	2.11	1.73	3.14	2.19	2.41	2.98	47	55	77	50	37	30	27	35	32	65	123	58	62	54	96	72	70	84	1.91	1.27	1.04333	2.71667	2.32667	2.52667	59.667	39	31.333	82
Lg11669	--	2225	40.54	12.9	24.18	26.85	7.3	6.45	10.75	10.22	9.96	6.49	5.04	10.4	21.48	6.75	8.31	4.85	5.13	4.75	5.64	294	721	713	182	178	273	217	232	221	135	259	538	167	218	125	142	116	134	21.31	8.16667	8.89	12.3067	6.63667	5.17333	576	211	223.333	310.667
Lg11712	EXL2	1323	46.41	206.55	227.86	161.07	233.09	255.54	243.57	165.16	121.5	184.65	138.19	189.3	539.04	290.68	316.96	114.58	88.38	59.04	54.28	2799	4040	2543	3455	4194	3677	2086	1682	3738	2203	2802	8029	4274	4944	1755	1454	858	767	198.493	244.067	157.103	288.843	240.74	67.2333	3127.33	3775.33	2502	4344.67
Lg11720	--	667	40.78	43.62	32.78	27.64	23.55	32.51	23.91	26.54	15.9	19.4	16.3	19.16	25.7	21.04	13.1	22.92	20.25	17.88	17.55	298	293	220	176	269	182	169	111	198	131	143	193	156	103	177	168	131	125	34.68	26.6567	20.6133	20.3867	19.02	18.56	270.333	209	159.333	155.667
Lg11750	FH11	3932	39.22	5.14	3.85	5.6	6.4	4.04	5.59	5.14	5.88	3.06	8.57	8.77	5.69	4.46	5.22	9.05	9	8.36	7.02	207	203	263	282	197	251	193	242	184	406	386	252	195	242	412	440	361	295	4.86333	5.34333	4.69333	7.67667	6.24333	8.12667	224.333	243.333	206.333	348
Lg11757	PUB5	3892	39.34	17.74	13.19	16.17	10.78	14.73	14.14	15.88	12.4	14.89	11.17	9.92	10.68	10.8	10.16	11.45	14.77	12.56	10.37	707	688	751	470	711	628	590	505	887	524	432	468	467	466	516	715	537	431	15.7	13.2167	14.39	10.59	10.8033	12.5667	715.333	603	660.667	474.667
Lg11760	ephA	1383	41	5.58	2.7	4.18	7.74	4.02	7.79	3.26	5.53	3.97	9.9	8.14	5.07	8.07	6.62	8.24	7.91	11.91	9.95	79	50	69	120	69	123	43	80	84	165	126	79	124	108	132	136	181	147	4.15333	6.51667	4.25333	7.70333	7.64333	9.92333	66	104	69	123.333
Lg11768	LOX2.1	3167	41.02	2786.85	1952.58	1304.82	1071.95	968.09	1539.66	1320.86	1129.53	1113.74	1111.49	1061.69	1366.06	1260.25	1040.64	996.69	1096.35	841.73	1003.99	90401.9	82871.7	49313.7	38034.9	38034.8	55639.9	39935.9	37431.8	53971.9	42416.9	37618.9	48707.7	44356.9	38855.8	36542.8	43176.8	29281	33960.8	2014.75	1193.23	1188.04	1179.75	1099.19	980.69	74195.8	43903.2	43779.9	42914.5
Lg11813	10HGO	1654	42.32	28.21	26.53	29.18	35.35	30.95	33.01	26.92	30.91	31.18	53.08	36.96	35.98	32.42	44.56	42.09	48.67	42.27	38.61	478	588	576	655	635	623	425	535	789	1058	684	670	596	869	806	1001	768	682	27.9733	33.1033	29.67	42.0067	39.69	43.1833	547.333	637.667	583	804
Lg11857	HDT1	1740	40.98	2.41	3.3	4.33	4.98	4.63	5.64	4.15	5.16	5.45	8.73	5.91	5.72	4.96	5.22	8.84	6.52	6.75	4.79	43	77	90	97	100	112	69	94	145	183	115	112	96	107	178	141	129	89	3.34667	5.08333	4.92	6.78667	6.34	6.02	70	103	102.667	136.667
Lg11858	--	1938	40.3	14.66	15.48	14.27	9.49	10.44	9.18	13.35	10.9	13.25	7.32	9.13	8.43	7.06	8.45	9.23	10.08	7.89	10.82	291	402	330	206	251	203	247	221	393	171	198	184	152	193	207	243	168	224	14.8033	9.70333	12.5	8.29333	8.24667	9.59667	341	220	287	184.333
Lg11899	--	608	41.78	9.8	16.32	31.56	5.58	6.5	7.06	7.24	6.13	6.23	6.82	3.09	8.33	4.44	5.16	4.97	4.36	6.89	4	61	133	229	38	49	49	42	39	58	50	21	57	30	37	35	33	46	26	19.2267	6.38	6.53333	6.08	4.85667	5.08333	141	45.333	46.333	42.667
Lg11911	SCPL42	2042	39.72	5.93	5.96	6.81	6.08	6.51	6.87	10.31	8.7	7.62	11.91	10.9	9.35	13.88	10.09	11.04	10	9.01	10.82	124	163	166	139	165	160	201	186	238	293	249	215	315	243	261	254	202	236	6.23333	6.48667	8.87667	10.72	11.67	9.94333	151	154.667	208.333	252.333
Lg11927	NPF2.6	3417	38.4	19.66	19.83	22.66	33.12	27.18	32.5	22.26	36.83	21.52	42.79	43.32	27.61	49.22	35.32	43.99	37.98	43.78	54.69	688	908	924	1268	1152	1267	726	1317	1125	1762	1656	1062	1869	1423	1740	1614	1643	1996	20.7167	30.9333	26.87	37.9067	42.8433	45.4833	840	1229	1056	1493.33
Lg11932	--	839	40.17	212.48	198.33	107.57	151.6	142.48	177.78	139.83	168.58	133.9	125.72	172.58	130.74	203.77	187.13	148.56	167.45	204	299.07	1826	2230	1077	1425	1483	1702	1120	1480	1719	1271	1620	1235	1900	1851	1443	1747	1880	2680	172.793	157.287	147.437	143.013	179.82	223.507	1711	1536.67	1439.67	1375.33
Lg11951	--	2097	38.82	9.26	8.5	9.43	11.83	11.72	13.71	11.69	12.35	11.69	12.43	14.88	14.15	11.93	12.58	16.6	16.03	15.76	13.8	199	239	236	278	305	328	234	271	375	314	349	334	278	311	403	418	363	309	9.06333	12.42	11.91	13.82	13.7033	15.1967	224.667	303.667	293.333	332.333
Lg11999	At1g06650	1616	39.17	28.81	68.34	69.12	57.83	64.15	70.61	68.38	61.09	91.07	69.69	69.07	29.51	40.81	50.54	39.98	47.37	52.22	51.39	476.91	1480	1332.93	1047	1285.95	1302	1055	1032.99	2251.99	1356.96	1248.88	536.95	733	963	747.93	952	926.84	886.96	55.4233	64.1967	73.5133	56.09	43.7767	50.3267	1096.61	1211.65	1446.66	1047.6
Lg12003	At2g25737	3169	37.87	13.83	12.27	10.74	9.18	10.3	9.4	8.07	8.44	6.95	7.91	11.37	10.85	9.48	10.73	10.74	11.44	11.18	9.93	449	521	406	326	405	340	244	280	337	302	403	387	334	401	394	451	389	336	12.28	9.62667	7.82	10.0433	10.3167	10.85	458.667	357	287	364
Lg12020	--	4389	40.15	1.29	1.99	1.89	2.03	1.87	2.7	2.27	2.57	2.44	3.16	4.07	2.67	2.87	3.46	4.07	3.85	3.75	2.73	58	117	99	100	102	135	95	118	164	167	200	132	140	179	207	210	181	128	1.72333	2.2	2.42667	3.3	3.46667	3.44333	91.333	112.333	125.667	166.333
Lg12037	--	4345	37.4	16.69	11.97	14.45	10.46	7.74	9.02	15.74	12.32	12.45	8.44	12.36	12.24	7.02	7.3	8.65	12.01	7.94	6.92	743	697	749	509	417	447	653	560	828	442	601	599	339	374	435	649	379	321	14.37	9.07333	13.5033	11.0133	7.65667	8.95667	729.667	457.667	680.333	547.333
Lg12049	--	860	40.47	101.26	85.46	42.09	17.85	19.68	38.83	15.71	14.67	14.29	7.43	27.44	122.28	25.32	37.58	14.06	5.42	5.19	4.25	892	985	432	172	210	381	129	132	188	77	264	1184	242	381	140	58	49	39	76.27	25.4533	14.89	52.3833	25.6533	4.95333	769.667	254.333	149.667	508.333
Lg12050	--	943	40.3	47.73	47.79	18.22	29.06	21.54	33.92	34.43	21.59	29.8	17.78	19.05	52.28	20.04	21.86	24	20.38	12.65	11.42	461	604	205	307	252	365	310	213	430	202	201	555	210	243	262	239	131	115	37.9133	28.1733	28.6067	29.7033	21.9667	14.8167	423.333	308	317.667	319.333
Lg12073	SPO11-2	4213	38.48	12.75	9.95	11.78	9.34	10.79	9.44	10.89	9.98	10.32	6.89	8.7	9.32	8.37	7.75	8.96	10.98	8.34	7.4	550	562	592	441	564	454	438	440	665	350	410	442	392	385	437	575	386	333	11.4933	9.85667	10.3967	8.30333	8.36	8.90667	568	486.333	514.333	400.667
Lg12078	SRG1	1437	39.53	7.61	6.96	9.62	15.84	13.41	12.44	26.1	18.75	26.74	5.54	9.64	9.33	12.15	10.86	7.27	12.26	11.53	9.06	112	134	165	255	239	204	358	282	588	96	155	151	194	184	121	219	182	139	8.06333	13.8967	23.8633	8.17	10.0933	10.95	137	232.667	409.333	134
Lg12089	DEFA	1063	40.17	1.93	1.4	2.84	5.96	3.11	3.3	25.62	19.33	30	2.81	3.62	3.01	3.3	2.07	2.19	2.65	2.57	2.64	21	20	36	71	41	40	260	215	488	36	43	36	39	26	27	35	30	30	2.05667	4.12333	24.9833	3.14667	2.52	2.62	25.667	50.667	321	38.333
Lg12109	SD25	2170	39.4	6.79	5.78	6.99	5.64	5.98	5.78	5.84	5.77	6.69	3.37	2.92	3.72	3.69	3.75	5.02	5.74	5.62	5.39	151	168	181	137	161	143	121	131	222	88	71	91	89	96	126	155	134	125	6.52	5.8	6.1	3.33667	4.15333	5.58333	166.667	147	158	83.333
Lg12147	GIL1	1725	50.14	38.83	43.43	42.85	47.66	46.59	45.06	35.34	39.5	37.77	51.48	43.37	39.03	47.73	50.4	48.57	51.05	50.98	45.75	686	1004	882	921	997	887	582	713	997	1070	837	758	915	1025	970	1095	966	843	41.7033	46.4367	37.5367	44.6267	48.9	49.26	857.333	935	764	888.333
Lg12152	IBL1	1205	36.51	15.07	11.39	7.72	16.89	15.45	11.71	14.34	10.07	9.6	8.26	9.72	6.78	6.57	4.36	10.39	9.14	9.6	9.79	186	184	111	228	231	161	165	127	177	120	131	92	88	62	145	137	127	126	11.3933	14.6833	11.3367	8.25333	7.10667	9.51	160.333	206.667	156.333	114.333
Lg12153	PSBW	1098	37.61	108.3	107.17	93.18	73.81	73.78	61.3	81.47	68.59	60.53	58.73	46.81	55.74	47.45	52.22	43.98	49.36	48.75	67.87	1218	1577	1221	908	1005	768	854	788	1017	777	575	689	579	676	559	674	588	796	102.883	69.63	70.1967	53.76	47.8833	55.3267	1338.67	893.667	886.333	680.333
Lg12161	IGS1	978	39.26	14.08	8.55	7.88	14.6	6.84	16.31	8.57	10.55	6.42	11.46	12.89	9.72	20.79	11.97	24.73	14.55	18.06	24.89	141	112	92	160	83	182	80	108	96	135	141	107	226	138	280	177	194	260	10.17	12.5833	8.51333	11.3567	19.1633	19.1667	115	141.667	94.667	127.667
Lg12165	--	384	46.61	55.93	48.97	90.34	102.97	69.69	86.5	56.47	38.08	71.99	38.25	35.38	66.15	41.94	68.27	71.31	24.08	40.78	26.09	220	252	414	443	332	379	207	153	423	177	152	286	179	309.09	317	115	172	107	65.08	86.3867	55.5133	46.5933	60.5067	30.3167	295.333	384.667	261	205
Lg12179	ENT1	1505	42.13	2.85	3.82	4.18	4.39	3.21	3.26	1.74	2.48	2.43	6.4	8.2	6.49	7.17	2.42	7.12	4.06	6.35	5.97	44	77	75	74	60	56	25	39	56	116	138	110	120	43	124	76	105	96	3.61667	3.62	2.21667	7.03	5.57	5.46	65.333	63.333	40	121.333
Lg12214	LTP2-B	734	41.01	7.18	1.22	2.97	10.09	17.9	6.57	5.42	13.15	31.79	27.59	14.37	17.3	9.93	14.44	11.06	16	13.77	12.5	54	12	26	83	163	55	38	101	357	244	118	143	81	125	94	146	111	98	3.79	11.52	16.7867	19.7533	11.81	14.09	30.667	100.333	165.333	168.333
Lg12248	XERICO	3651	37.17	2.59	2	2.18	2.49	2.85	2.83	2.32	2.33	2.15	2.66	3.16	3.62	2.96	2.49	3.69	3.68	3.91	3.28	97	98	95	102	129	118	81	89	120	117	129	149	120	107	156	167	157	128	2.25667	2.72333	2.26667	3.14667	3.04667	3.62333	96.667	116.333	96.667	131.667
Lg12249	--	2500	37.72	12.57	25.52	21.55	19.67	23.92	21.07	32.18	27.29	36.47	16.63	16.34	9.98	22.57	18.86	11.06	16.15	17.88	18.8	322	855	643	551	742	601	768	714	1395	501	457	281	627	556	320	502	491	502	19.88	21.5533	31.98	14.3167	17.4967	17.61	606.667	631.333	959	413
Lg12250	--	1137	38.52	58.65	31.63	25.5	27.79	27.79	34.15	38.23	37.57	35.98	22.19	25.23	35.62	39.57	22.68	21.65	19.73	22.34	25.36	683	482	346	354	392	443	415	447	626	304	321	456	500	304	285	279	279	308	38.5933	29.91	37.26	27.68	27.9667	22.4767	503.667	396.333	496	360.333
Lg12303	TDC2	4225	36.95	7.09	8.04	8.57	7.65	9.58	7.47	5.95	6.04	6.19	4.64	6.68	5.4	7.52	6.67	6.97	5.63	7.46	7.18	307	455	432	362	502	360	240	267	400	236	316	257	353	332	341	296	346	324	7.9	8.23333	6.06	5.57333	7.05333	6.75667	398	408	302.333	269.667
Lg12310	TPS32	1985	38.39	1.13	2.82	2.24	3.51	3.21	4.59	7.81	7.27	5.04	2.59	4.14	2.64	3.35	2.61	3.87	4.7	3.58	3.77	23	75	53	78	79	104	148	151	153	62	92	59	74	61	89	116	78	80	2.06333	3.77	6.70667	3.12333	3.27667	4.01667	50.333	87	150.667	71
Lg12346	10HGO	1548	39.21	35	42.27	54.57	56.91	51.4	63.58	54.07	38.89	55.85	49.64	24.83	36.44	39.12	46.24	39.79	39.95	33.23	33.2	555	877	1008	987	987	1123	799	630	1323	926	430	635	673	844	713	769	565	549	43.9467	57.2967	49.6033	36.97	41.7167	35.46	813.333	1032.33	917.333	663.667
Lg12386	At5g42250	2500	36.88	5.82	13.49	8.11	10.25	8.93	9.36	10.18	14.3	6.54	17.69	22.38	7.75	25.05	22.46	17.76	11.77	15.88	13.48	149	452	242	287	277	267	243	374	250	533	626	218	696	662	514	366	436	360	9.14	9.51333	10.34	15.94	21.7567	13.71	281	277	289	459
Lg12395	GATL10	1404	43.23	12.79	8.29	22.62	2.29	3.62	8.61	3.06	4.22	4.7	2.01	2.29	6.14	2.05	2.54	1.17	1.49	2.01	1.07	184	156	379	36	63	138	41	62	101	34	36	97	32	42	19	26	31	16	14.5667	4.84	3.99333	3.48	1.92	1.52333	239.667	79	68	55.667
Lg12407	--	2455	45.66	15.19	12.67	15.87	25.2	24.49	25.99	18.43	28.65	20.34	20.15	28	22.25	30.24	24.08	20.65	19.78	25.66	24.18	382	417	465	693	746	728	432	736	764	596	769	615	825	697	587	604	692	634	14.5767	25.2267	22.4733	23.4667	24.99	23.2067	421.333	722.333	644	660
Lg12434	APS1	771	35.02	77.12	74.04	75.21	130.12	83.01	90.59	63.58	95.44	48.4	122.38	86.71	87.9	73.99	108.8	109.01	82.71	120.09	136.25	609	765	692	1124	794	797	468	770	571	1137	748	763	634	989	973	793	1017	1122	75.4567	101.24	69.14	98.9967	97.2667	113.017	688.667	905	603	882.667
Lg12507	Cog6	2629	42.6	18.49	20.46	21.52	23.9	24.56	24.47	20.6	24.28	22.72	30.94	31.01	29.56	29.09	29.23	31.77	27.53	29.19	25.64	498	721	675	704	801	734	517	668	914	980	912	875	850	906	967	900	843	720	20.1567	24.31	22.5333	30.5033	30.03	27.4533	631.333	746.333	699.667	922.333
Lg12520	--	1279	36.2	2.67	2.74	3.47	3.14	1.7	1.51	3.11	2.09	2.55	1.3	1.05	1.39	1.69	2.25	1.62	1.57	1.42	0.81	35	47	53	45	27	22	38	28	50	20	15	20	24	34	24	25	20	11	2.96	2.11667	2.58333	1.24667	1.85333	1.26667	45	31.333	38.667	18.333
Lg12522	At4g22030	1442	40.78	2.71	1.91	3.89	0.8	0.39	1.15	0.15	1.13	0.5	0.29	0.56	1.66	0.94	0.53	1.02	1	2.08	0.97	40	37	67	13	7	19	2	17	11	5	9	27	15	9	17	18	33	15	2.83667	0.78	0.593333	0.836667	0.83	1.35	48	13	10	13.667
Lg12526	HMT-2	3066	37.61	22.26	9.32	11.92	13.92	14.38	11.63	14.01	13.87	13.09	7.77	8.89	13.96	12	13.03	9.33	8.5	6.95	7.57	699	383	436	478	547	407	410	445	614	287	305	482	409	471	331	324	234	248	14.5	13.31	13.6567	10.2067	11.4533	7.67333	506	477.333	489.667	358
Lg12541	UGT85A24	2145	44.71	21.98	45.68	43.48	41.28	32.96	33.67	44.73	43.08	54.51	42.71	31.54	19.96	26.72	26.1	16.87	28.94	31.32	29.94	483	1313	1113	992	877	824	916	967	1789	1104	757	482	637	660	419	772	738	686	37.0467	35.97	47.44	31.4033	23.23	30.0667	969.667	897.667	1224	781
Lg12542	UGT85A24	4141	39.97	9.31	16.02	11.09	14.46	15.55	14.56	13	11.93	11.62	17.48	17.81	15.14	21.12	21.4	18.42	14.64	14.2	15.56	395	889	548	671	799	688	514	517	736	872	825	706	972	1045	883	754	646	688	12.14	14.8567	12.1833	16.81	20.3133	14.8	610.667	719.333	589	801
Lg12546	HEMA1	2618	42.06	133.65	150.35	137.7	159.05	169.1	157.23	143.96	120.75	154.92	122.04	98.7	81.19	111.22	94.99	84.46	98.02	114.44	135.5	3584	5275	4302	4665	5492	4697	3598	3308	6206	3850	2891	2393	3236	2932	2560	3191	3291	3789	140.567	161.793	139.877	100.643	96.89	115.987	4387	4951.33	4370.67	3044.67
Lg12599	MT-CYB	4925	42.21	0.81	0.42	0.48	0.89	0.52	0.96	0.98	0.56	0.81	0.37	0.67	1.01	0.42	0.48	0.77	0.31	0.28	0.3	41	28	28	49	32	54	46	29	61	22	37	56	23	28	44	19	15	16	0.57	0.79	0.783333	0.683333	0.556667	0.296667	32.333	45	45.333	38.333
Lg12610	--	1251	40.13	3.75	3.82	3.75	4.99	2.64	5.32	3.27	3.67	1.72	7.89	7.86	7.31	4.46	5.42	9.18	7.33	6.33	6.59	48	64	56	70	41	76	39	48	33	119	110	103	62	80	133	114	87	88	3.77333	4.31667	2.88667	7.68667	6.35333	6.75	56	62.333	40	110.667
Lg12639	--	3191	38.36	6.95	6.78	8.93	5.87	6.37	5.38	6.17	4.55	5.65	4.27	4.59	3.42	3.67	3.72	4.28	3.4	4.08	3.43	227	290	340	210	252	196	188	152	276	164	164	123	130	140	158	135	143	117	7.55333	5.87333	5.45667	4.09333	3.89	3.63667	285.667	219.333	205.333	150.333
Lg12669	RVE8	4728	37.9	25.94	26.1	26	21.43	23.66	20.96	25.37	22.13	24.87	18.27	16.96	13.17	17.36	13.22	13.72	19.19	20.2	18	1256	1654	1467	1135	1388	1131	1145	1095	1799	1041	897	701	912	737	751	1128	1049	909	26.0133	22.0167	24.1233	16.1333	14.7667	19.13	1459	1218	1346.33	879.667
Lg12723	CYP94A1	1802	36.57	19.45	25.59	26.79	31.25	39.9	30.74	31.97	26.94	38.48	20.59	26.88	17.65	24.27	22.31	23.63	32.62	28.34	27.69	359	618	576	631	892	632	550	508	1061	447	542	358	486	474	493	731	561	533	23.9433	33.9633	32.4633	21.7067	23.4033	29.55	517.667	718.333	706.333	449
Lg12724	APF2	2475	45.62	93.37	96.45	90.09	109.85	77.65	107.96	87.56	129.93	76.94	166.18	132.75	134.76	113.39	121.18	170.91	134.55	155.67	158.65	2367	3199	2661	3046	2384	3049	2069	3365	2914	4956	3676	3755	3119	3536	4897	4141	4232	4194	93.3033	98.4867	98.1433	144.563	135.16	149.623	2742.33	2826.33	2782.67	4129
Lg12759	At4g18380	1152	38.98	6.86	2.01	4.51	1.24	1.33	4.18	1.45	2.49	1.65	1.3	0.78	1.62	2.11	1.1	1.27	1.12	1.42	1.06	81	31	62	16	19	55	16	30	29	18	10	21	27	15	17	16	18	13	4.46	2.25	1.86333	1.23333	1.49333	1.2	58	30	25	16.333
Lg12760	Pus1	2344	43.86	20.83	18.81	19.13	22.2	24.73	22.92	25.96	26.95	28.33	28.89	30.05	28.5	22.26	26.99	36.74	30.36	31.81	27.44	500	591	535	583	719	613	581	661	1016	816	788	752	580	746	997	885	819	687	19.59	23.2833	27.08	29.1467	28.6633	29.87	542	638.333	752.667	785.333
Lg12762	HSL2	3345	41.64	2.54	2.01	3.36	2.83	3.71	4.98	6.64	5.26	9.94	1.81	1.68	2.68	3.39	4.08	4.73	4.62	4.16	4.28	87	90	134	106	154	190	212	184	509	73	63	101	126	161	183	192	153	153	2.63667	3.84	7.28	2.05667	4.06667	4.35333	103.667	150	301.667	79
Lg12822	WDL3	4211	36.17	15.23	17.79	20	18.84	17.65	19.63	17.81	21.15	18.24	25.48	22.97	19.76	23.14	22.58	23.53	26.83	27.07	27.97	657	1004	1005	889	922	943	716	932	1175	1293	1082	937	1083	1121	1147	1405	1252	1258	17.6733	18.7067	19.0667	22.7367	23.0833	27.29	888.667	918	941	1104
Lg12864	GSVIVT00023967001	1348	39.39	134.13	102.8	82.31	50.06	71.94	81.79	119.51	92.23	122.61	54.18	42.63	50.28	52.87	72.99	63.31	90.74	70.85	54.11	1852	1857	1324	756	1203	1258	1538	1301	2529	880	643	763	792	1160	988	1521	1049	779	106.413	67.93	111.45	49.03	63.0567	71.9	1677.67	1072.33	1789.33	762
Lg12895	SMR5	607	37.56	8.52	7.99	11.04	3.23	3.59	3.47	2.93	2.52	2.26	2.6	3.83	4.54	3.41	2.79	4.55	3.18	3.9	1.7	53	65	80	22	27	24	17	16	21	19	26	31	23	20	32	24	26	11	9.18333	3.43	2.57	3.65667	3.58333	2.92667	66	24.333	18	25.333
Lg12931	CEL1	1572	46.76	24.1	23.16	22.82	27.03	19.43	22.24	23.32	29.18	15.92	32.68	28.54	32.38	29.19	20.99	35.55	38.01	41.41	45.8	388	488	428	476	379	399	350	480	383	619	502	573	510	389	647	743	715	769	23.36	22.9	22.8067	31.2	28.5767	41.74	434.667	418	404.333	564.667
Lg12977	IRX7	2417	41.79	62.65	42.33	35.88	24.74	25.11	24.47	46.28	33.21	31.93	18.88	24.78	34.03	19.4	18.67	18.62	27.75	20.15	19.29	1551	1371	1035	670	753	675	1068	840	1181	550	670	926	521	532	521	834	535	498	46.9533	24.7733	37.14	25.8967	18.8967	22.3967	1319	699.333	1029.67	715.333
Lg12993	TBL39	1625	38.28	27.76	34.81	27.69	38.23	39.29	39.32	30.49	25.52	28.23	30.9	40.04	27.82	61.08	43.17	38.01	39.05	39.16	42.58	462	758	537	696	792	729	473	434	702	605	728	509	1103	827	715	789	699	739	30.0867	38.9467	28.08	32.92	47.42	40.2633	585.667	739	536.333	614
Lg13008	COMT1	1264	41.22	0.54	1.3	0.8	1.98	1.15	1.73	1.08	1.89	1.34	2.95	3.39	1.97	1.85	1.95	5.74	4.64	3.6	4.15	7	22	12	28	18	25	13	25	26	45	48	28	26	29	84	73	50	56	0.88	1.62	1.43667	2.77	3.18	4.13	13.667	23.667	21.333	40.333
Lg13027	GT6	1601	43.04	8.6	7.64	9.11	9.98	12.54	9.85	7.72	7.22	9.18	9.33	15.3	11.04	13.71	13.62	13.7	13.16	13.59	12.81	141	164	174	179	249	180	118	121	225	180	274	199	244	257	254	262	239	219	8.45	10.79	8.04	11.89	13.6767	13.1867	159.667	202.667	154.667	217.667
Lg13057	AS	3037	40.17	428.49	192.6	224.3	228.65	220.14	246.81	234.19	211.9	209.19	107.28	106.1	208.88	106.42	174.08	103.81	147.86	116.19	144.49	13329	7839	8129	7780	8294	8553	6790	6734	9721	3926	3605	7142	3592	6233	3650	5584	3876	4687	281.797	231.867	218.427	140.753	128.103	136.18	9765.67	8209	7748.33	4891
Lg13079	WAKL1	2500	37.6	19.37	32.27	39.89	26.74	31.47	32.22	32.56	27.56	46.48	28.38	25.31	16.73	23.21	17.91	22.01	29.46	32.23	29.55	496	1081	1190	749	976	919	777	721	1778	855	708	471	645	528	637	916	885	789	30.51	30.1433	35.5333	23.4733	21.0433	30.4133	922.333	881.333	1092	678
Lg13082	CYP734A1	4859	38.79	24.17	20.29	21.88	20.46	21.65	20.53	21.58	15.38	20.42	11.02	10.8	16.09	14.11	13.81	12.53	14.03	9.95	11.45	1203	1321	1269	1114	1305	1138	1001	782	1518	645	587	880	762	791	705	848	531	594	22.1133	20.88	19.1267	12.6367	13.4833	11.81	1264.33	1185.67	1100.33	704
Lg13086	BAG3	1268	36.99	12.78	16.48	15.27	28.3	25.49	22.53	13.63	20.65	13.45	22.71	33.62	33.48	32.57	39.67	25.48	20.17	25.56	23.85	166	280	231	402	401	326	165	274	261	347	477	478	459	593	374	318	356	323	14.8433	25.44	15.91	29.9367	32.5733	23.1933	225.667	376.333	233.333	434
Lg13117	--	972	40.33	2.31	2.23	4.91	0.92	0.75	0.54	0.86	0.88	1.08	0.68	1.29	0.46	1.02	0.7	0.98	0.25	0.37	1.16	23	29	57	10	9	6	8	9	16	8	14	5	11	8	11	3	4	12	3.15	0.736667	0.94	0.81	0.9	0.593333	36.333	8.333	11	9
Lg13118	--	911	39.52	16.18	16.96	44.61	3.72	4.96	7.41	5.75	6.82	4.52	1.91	1.47	3.51	3.06	2.42	2.65	2.65	3	1.95	151	207	485	38	56	77	50	65	63	21	15	36	31	26	28	30	30	19	25.9167	5.36333	5.69667	2.29667	2.71	2.53333	281	57	59.333	24
Lg13131	--	2490	38.43	67.13	65.48	68.45	51.65	57.92	62.65	60.66	53.23	50.71	45.86	46.2	56.65	52.43	45.78	44.92	59.33	47.6	47.68	1712	2185	2034	1441	1789	1780	1442	1387	1932	1376	1287	1588	1451	1344	1295	1837	1302	1268	67.02	57.4067	54.8667	49.57	47.71	51.5367	1977	1670	1587	1417
Lg13158	NAC100	2018	38.95	7.31	3.85	2.49	6.68	5.39	8.16	8.05	4.03	10.36	2.02	3.01	5.99	5.44	5.34	4.24	3.51	3.11	2.88	151	104	60	151	135	188	155	85	320	49	68	136	122	127	99	88	69	62	4.55	6.74333	7.48	3.67333	5.00667	3.16667	105	158	186.667	84.333
Lg13169	At1g11050	2316	41.15	0.42	0.97	0.8	1.35	1.15	0.91	1.54	1.61	3.36	1.97	0.81	1.11	1.4	1.06	0.67	1.25	0.79	0.73	10	30	22	35	33	24	34	39	119	55	21	29	36	29	18	36	20	18	0.73	1.13667	2.17	1.29667	1.04333	0.923333	20.667	30.667	64	35
Lg13171	DCR	1626	47.6	0.6	2.25	2.83	2.74	1.88	2.59	5.15	1.94	3.34	1.38	0.71	0.6	0.28	0.26	0.8	0.84	0.34	0.12	10	49	55	50	38	48	80	33	83	27	13	11	5	5	15	17	6	2	1.89333	2.40333	3.47667	0.896667	0.446667	0.433333	38	45.333	65.333	17
Lg13172	At3g50280	1713	47.46	5.64	7.84	31.06	21.57	19.48	40.11	58.34	34.87	84.81	2.18	2.4	4.77	7.09	6.68	6.76	10.28	8.24	7.49	99	180	635	414	414	784	954	625	2223	45	46	92	135	135	134	219	155	137	14.8467	27.0533	59.34	3.11667	6.84333	8.67	304.667	537.333	1267.33	61
Lg13189	COL16	2399	36.93	15.1	6.81	5.31	8.15	5.07	7.09	6.33	3.78	5.01	7.54	12.41	23.14	10.43	10.89	15.84	17.13	9.53	13.54	371	219	152	219	151	194	145	95	184	218	333	625	278	308	440	511	251	347	9.07333	6.77	5.04	14.3633	12.3867	13.4	247.333	188	141.333	392
Lg13191	--	1500	40.27	6.64	5.47	5.25	5.89	7.36	5.73	7.96	6.75	10.54	3.76	5.06	5.09	4.08	4.52	3.63	5.74	5.46	3.81	102	110	94	99	137	98	114	106	242	68	85	86	68	80	63	107	90	61	5.78667	6.32667	8.41667	4.63667	4.07667	5.00333	102	111.333	154	79.667
Lg13196	PCR2	1211	37.99	95.29	94.77	116.94	69.65	68.49	71.57	70.58	70.31	76.25	68.8	63.92	73.2	75.04	58.27	61.7	65.67	78.79	79.25	1182	1538	1690	945	1029	989	816	891	1413	1004	866	998	1010	832	865	989	1048	1025	102.333	69.9033	72.38	68.64	65.0033	74.57	1470	987.667	1040	956
Lg13201	--	1377	38.05	19.43	8.24	9.74	4.6	6.79	8.66	6.16	4.93	7.45	3.07	4.41	6.71	4.31	5.67	6.84	5.49	6.08	7.62	274	152	160	71	116	136	81	71	157	51	68	104	66	92	109	94	92	112	12.47	6.68333	6.18	4.73	5.60667	6.39667	195.333	107.667	103	74.333
Lg13202	--	713	41.23	26.15	23.76	27.38	9.64	10.85	12.17	8.96	8.31	11.92	6.29	5.52	15.57	7.07	17.61	5.82	7.78	5.49	6.43	191	227	233	77	96	99	61	62	130	54	44	125	56	148	48	69	43	49	25.7633	10.8867	9.73	9.12667	10.1667	6.56667	217	90.667	84.333	74.333
Lg13212	--	2431	38.96	16.1	16.33	17.27	6.28	9.05	8.62	11.33	7.98	9.46	4.16	4.85	8.51	6.66	4.64	5.05	7.21	5.69	7.05	401	532	501	171	273	239	263	203	352	122	132	233	180	133	142	218	152	183	16.5667	7.98333	9.59	5.84	5.45	6.65	478	227.667	272.667	162.333
Lg13228	--	837	53.52	4.2	5.62	4.81	0.21	3.37	0.52	1.13	0	3.75	1.09	1.92	2.76	2.37	0.91	0.93	0.58	0.11	0.45	36	63	48	2	35	5	9	0	48	11	18	26	22	9	9	6	1	4	4.87667	1.36667	1.62667	1.92333	1.40333	0.38	49	14	19	18.333
Lg13229	agtA	1395	38.06	8.82	10.59	14.12	9.6	8.84	10.49	6.76	7.4	5.01	13.03	18.26	11.59	14.25	8.63	11.95	16.43	15.27	9.26	126	198	235	150	153	167	90	108	107	219	285	182	221	142	193	285	234	138	11.1767	9.64333	6.39	14.2933	11.61	13.6533	186.333	156.667	101.667	228.667
Lg13236	CAT1	4801	37.05	59.07	122.85	101.15	52.71	75.25	58.58	94.49	74.69	109.67	78.81	90.03	31.4	74.03	78.35	43.92	47.82	60.34	73.99	2905	7904	5795	2835	4482	3209	4331	3752	8057	4559	4836	1697	3950	4435	2441	2855	3182	3794	94.3567	62.18	92.95	66.7467	65.4333	60.7167	5534.67	3508.67	5380	3697.33
Lg13265	--	692	46.39	21.16	25.77	27.97	22.96	21.9	18.36	18.16	22.37	15.87	33.34	32.42	22.08	19.76	27.7	37.32	37.42	34.34	31.66	150	239	231	178	188	145	120	162	168	278	251	172	152	226	299	322	261	234	24.9667	21.0733	18.8	29.28	28.26	34.4733	206.667	170.333	150	233.667
Lg13275	NPR5	2885	41.39	2.88	3.34	5.23	7.12	7.01	6.65	8.21	8.22	6.59	3.65	4.18	4.22	5.68	4.76	3.83	5.35	5.27	4.19	85	129	180	230	251	219	226	248	291	127	135	137	182	162	128	192	167	129	3.81667	6.92667	7.67333	4.01667	4.75667	4.93667	131.333	233.333	255	133
Lg13280	--	2143	40.13	24.19	17.37	16.11	6.45	8.8	8.71	13.88	9.45	10.52	5.65	7.75	11.56	6.92	6.61	7.3	10.32	6.71	7.58	530.93	498.83	411.99	154.75	233.98	212.97	283.93	211.84	344.88	145.99	185.79	278.86	164.91	167	181	274.97	158	173.59	19.2233	7.98667	11.2833	8.32	6.94333	8.20333	480.583	200.567	280.217	203.547
Lg13318	HIR1	3039	42.88	5.27	7.34	3.97	7.96	6.02	6.78	5.76	6.79	4.21	10.79	12.18	9.09	6.93	6.81	12.93	10.8	10.87	10.32	164	299	144	271	227	235	167	216	196	395	414	311	234	244	455	408	363	335	5.52667	6.92	5.58667	10.6867	8.89	10.6633	202.333	244.333	193	373.333
Lg13345	NRPC1	5201	40.2	5.58	5.16	6.53	6.47	5.8	6.86	7.49	7.85	7.82	8.2	10.55	8.06	7.13	7.42	10.66	8.6	9.1	8.42	297	360	405	377	374	407	372	427	622	514	614	472	412	455	642	556	520	468	5.75667	6.37667	7.72	8.93667	8.40333	8.70667	354	386	473.667	533.333
Lg13368	EXL5	2559	48.34	66.69	104.07	109.27	50.44	52.29	49.83	73.64	87.72	61.73	70.57	58.61	37.94	57.74	48.29	37.7	46.92	44.93	33.04	1748	3569	3337	1446	1660	1455	1799	2349	2417	2176	1678	1093	1642	1457	1117	1493	1263	903	93.3433	50.8533	74.3633	55.7067	47.91	41.63	2884.67	1520.33	2188.33	1649
Lg13393	DTX40	1956	40.24	6.59	8.24	6.81	9.35	6.8	6	9.75	11.92	14.67	6.28	6.31	6.58	8.1	5.12	6.18	5.84	5.91	7.13	132	216	159	205	165	134	182	244	439	148	138	145	176	118	140	142	127	149	7.21333	7.38333	12.1133	6.39	6.46667	6.29333	169	168	288.333	143.667
Lg13412	At5g14050	2528	42.01	6.76	6.43	8.22	9.82	11.19	13.21	11.06	12.44	11.74	12.21	13.08	13.04	11.53	12.35	16.95	14.19	14.48	12.22	175	218	248	278	351	381	267	329	454	372	370	371	324	368	496	446	402	330	7.13667	11.4067	11.7467	12.7767	13.61	13.63	213.667	336.667	350	371
Lg13426	PAT1	3041	39.16	21.22	25.99	28.74	26.89	28.44	25.3	19.01	20.87	19.47	32.8	30.71	28.24	31.28	31.32	34.88	24.62	27.42	28.2	661	1059	1043	916	1073	878	552	664	906	1202	1045	967	1057	1123	1228	931	916	916	25.3167	26.8767	19.7833	30.5833	32.4933	26.7467	921	955.667	707.333	1071.33
Lg13501	--	3934	39.32	12.38	10.01	10.99	7.53	7.48	5.73	9.13	9.55	7.72	7.02	7.07	8.2	5.79	6.92	6.96	8.73	6.94	6.59	499	528	516	332	365	257	343	393	465	333	311	363	253	321	317	427	300	277	11.1267	6.91333	8.8	7.43	6.55667	7.42	514.333	318	400.333	335.667
Lg13542	BSPA	1197	40.27	9.38	7.17	7.84	13.57	11.78	11.35	8.14	11.02	8.3	16.36	14.64	7.94	13.31	11.41	12.84	8.4	18.79	26.59	115	115	112	182	175	155	93	138	152	236	196	107	177	161	178	125	247	340	8.13	12.2333	9.15333	12.98	12.52	17.9267	114	170.667	127.667	179.667
Lg13548	YLS3	770	41.82	1.14	0.19	0.54	1.97	2.3	1.48	1.5	3.6	3.39	4.74	1.97	4.73	0.93	3.41	1.57	1.25	2.25	1.09	9	2	5	17	22	13	11	29	40	44	17	41	8	31	14	12	19	9	0.623333	1.91667	2.83	3.81333	1.97	1.53	5.333	17.333	26.667	34
Lg13562	COL15	1593	48.71	5.82	4.78	7.42	8.57	7.64	8.14	5.98	6.66	6.28	14.69	11.45	11.6	10.96	12.46	11.82	13.33	12.8	9.05	95	102	141	153	151	148	91	111	153	282	204	208	194	234	218	264	224	154	6.00667	8.11667	6.30667	12.58	11.7467	11.7267	112.667	150.667	118.333	231.333
Lg13631	AVT1H	1801	38.76	0.27	1.24	1.21	0.89	3.54	1.41	1.63	2.12	3.48	3.09	5.61	1.28	4.95	2.03	2.3	1.03	2.98	4.78	5	30	26	18	79	29	28	40	96	67	113	26	99	43	48	23	59	92	0.906667	1.94667	2.41	3.32667	3.09333	2.93	20.333	42	54.667	68.667
Lg13655	RER4	1119	42.18	16.49	24.54	16.85	23.85	22.55	27.1	21.44	28.95	18.92	36.04	30.75	27.62	37.15	37.07	36.74	25.44	31.81	34.81	189	368	225	299	313	346	229	339	324	486	385	348	462	489	476	354	391	416	19.2933	24.5	23.1033	31.47	36.9867	30.6867	260.667	319.333	297.333	406.333
Lg13656	--	567	46.38	34.95	43.3	38.72	53.84	39.81	48.22	42.12	59.16	41.38	82.55	82.92	49.5	81.57	82.28	63.37	63.4	71.77	63.41	203	329	262	342	280	312	228	351	359	564	526	316	514	550	416	447	447	384	38.99	47.29	47.5533	71.6567	75.74	66.1933	264.667	311.333	312.667	468.667
Lg13672	LDHA	1557	42.39	33.17	33.79	47.31	62.6	56.69	62.36	41.58	61.38	55.66	96.9	77.78	65.09	85.41	69.95	96.64	85.43	92.91	117.86	529	705	879	1092	1095	1108	618	1000	1326	1818	1355	1141	1478	1284	1742	1654	1589	1960	38.09	60.55	52.8733	79.9233	84	98.7333	704.333	1098.33	981.333	1438
Lg13674	HHO3	2774	37.24	11.61	13.21	12.02	7.82	10	8.72	13.18	9.61	11.19	5.62	5.61	9.22	6.29	9.54	7.1	7.62	5.84	7.76	330	491	398	243	344	276	349	279	475	188	174	288	194	312	228	263	178	230	12.28	8.84667	11.3267	6.81667	7.64333	7.07333	406.333	287.667	367.667	216.667
Lg13722	LACS2	3788	38.25	19.74	20.68	22.85	18.57	16.41	17.58	13.55	20.69	16.39	23.7	25.15	18.48	20.81	15.85	22.46	24.16	23.26	27.02	766	1050	1033	788	771	760	490	820	950	1082	1066	788	876	708	985	1138	968	1093	21.09	17.52	16.8767	22.4433	19.7067	24.8133	949.667	773	753.333	978.667
Lg13749	LOG4	1954	35.82	3.5	6.61	4.16	2.74	3.05	2.74	3.7	2.2	3.24	0.98	2.52	3.14	1.93	2.3	1.72	1.07	0.75	1.2	70	173	97	60	74	61	69	45	97	23	55	69	42	53	39	26	16	25	4.75667	2.84333	3.04667	2.21333	1.98333	1.00667	113.333	65	70.333	49
Lg13797	UGT86A1	2230	41.57	5.38	7.53	6.88	9.49	7.59	8.29	8.55	8.96	5.36	11.13	11.38	9.96	10.29	9.74	9.41	8.69	10.86	7.35	123	225	183	237	210	211	182	209	183	299	284	250	255	256	243	241	266	175	6.59667	8.45667	7.62333	10.8233	9.81333	8.96667	177	219.333	191.333	277.667
Lg13799	UKL3	4645	39.78	56.41	61.29	56.21	24.81	34.83	31.51	48.03	34.61	42.15	40.88	36.31	28.55	34.5	33.09	29.42	28.06	31.05	36.48	2684	3815	3116	1291	2007	1670	2130	1682	2996	2288	1887	1493	1781	1812	1582	1620.72	1584	1810	57.97	30.3833	41.5967	35.2467	32.3367	31.8633	3205	1656	2269.33	1889.33
Lg13815	FKBP70	2684	41.65	48.38	70.06	68.09	110.44	112.23	131.42	84.34	100.48	99.44	137.72	123.65	107.85	127.86	145.24	150.36	114.33	143.34	119.65	1330	2520	2181	3321	3737	4025	2161	2822	4084	4454	3713	3259	3814	4596	4672	3816	4226	3430	62.1767	118.03	94.7533	123.073	141.153	125.773	2010.33	3694.33	3022.33	3808.67
Lg13833	--	4856	40.18	1.93	2.86	2.07	1.91	1.05	1.35	1.32	2.32	1.12	3.11	3.48	2.23	1.72	2.5	3.42	2.62	3.84	2.7	96	186	120	104	63	75	61	118	83	182	189	122	93	143	192	158	205	140	2.28667	1.43667	1.58667	2.94	2.54667	3.05333	134	80.667	87.333	164.333
Lg13838	At1g16860	2334	43.92	20.96	16.53	16.3	26.16	28.39	26.88	14.36	22.4	16.63	27.73	29.98	30.18	27.6	30.78	26.39	28.74	28.28	27	501	517	454	684	822	716	320	547	594	780	783	793	716	847	713	834	725	673	17.93	27.1433	17.7967	29.2967	28.2567	28.0067	490.667	740.667	487	785.333
Lg13839	At1g16860	2439	43.62	16.41	20.65	19.69	29.35	28.72	25.91	17.82	26.02	17.58	29.77	32.98	26.37	27.56	28.06	31.66	29.97	28.41	29.37	410	675	573	802	869	721	415	664	656	875	900	724	747	807	894	909	761	765	18.9167	27.9933	20.4733	29.7067	29.0933	29.25	552.667	797.333	578.333	833
Lg13900	RE1	2545	42.24	4.49	2.05	1.22	1.82	1.39	2.86	2.14	1.31	0.64	0.55	0.49	0.94	1.03	1.63	0.78	0.88	0.82	0.77	117	70	37	52	44	83	52	35	25	17	14	27	29	49	23	28	23	21	2.58667	2.02333	1.36333	0.66	1.14667	0.823333	74.667	59.667	37.333	19.333
Lg13961	mtnN	1236	41.67	124.88	127.08	86.51	99.58	57.07	51.26	41.27	58.07	28.87	123.01	156.49	176.71	65.3	94.08	160.81	69.1	78.59	113.32	1581	2105	1276	1379	875	723	487	751	546	1832	2164	2459	897	1371	2301	1062	1067	1496	112.823	69.3033	42.7367	152.07	106.73	87.0033	1654	992.333	594.667	2151.67
Lg13968	--	1426	46.21	39.5	36.58	36.61	31.92	34.48	30.24	28.57	28.55	25.39	33.06	32.28	26.1	28.02	24.57	32.83	41.84	40.41	46.62	577	699	623	510	610	492	389	426	554	568	515	419	444	413	542	742	633	710	37.5633	32.2133	27.5033	30.48	28.4733	42.9567	633	537.333	456.333	500.667
Lg13972	--	906	44.7	209.59	191.41	213.93	150.44	93.69	101.76	118.16	165.82	62.68	338.55	226.21	275.49	168.64	213.92	276.96	248	274.63	269.1	1945	2324	2313	1527	1053	1052	1022	1572	869	3696	2293	2810	1698	2285	2905	2794	2733	2604	204.977	115.297	115.553	280.083	219.84	263.91	2194	1210.67	1154.33	2933
Lg14009	CPN60B2	2666	42.46	252.06	290.92	261.26	276.91	282.4	306.11	280.77	337.57	335.15	483.42	425.98	364.72	334.27	371.73	461.51	339.22	367.41	338.16	6883	10394	8312	8271	9340	9312	7146	9417	13672	15530	12706	10947	9904	11684	14244	11246	10759	9629	268.08	288.473	317.83	424.707	389.17	348.263	8529.67	8974.33	10078.3	13061
Lg14028	INT1	270	43.7	14.1	12.99	8.38	6.61	8.36	7.14	4.66	5.31	8.23	3.38	2.65	3.95	4.67	5.97	7.04	6.55	2.7	1.39	39	47	27	20	28	22	12	15	34	11	8	12	14	19	22	22	8	4	11.8233	7.37	6.06667	3.32667	5.89333	3.54667	37.667	23.333	20.333	10.333
Lg14079	ATXR6	1515	42.77	2.84	4.73	2.88	5.77	4.63	4.34	4.7	6.31	3.19	8.55	7.2	6.45	3.27	5.82	7.75	6.53	9.67	5.75	44	96	52	98	87	75	68	100	74	156	122	110	55	104	136	123	161	93	3.48333	4.91333	4.73333	7.4	5.61333	7.31667	64	86.667	80.667	129.333
Lg14107	GRP23	3228	44.73	8.92	9.11	9.81	13.69	11.61	14.8	12.46	15.45	15.2	21.06	17.89	15.19	16.03	18.13	17.9	19.43	17.15	15.37	295	394	378	495	465	545	384	522	751	819	646	552	575	690	669	780	608	530	9.28	13.3667	14.37	18.0467	17.3533	17.3167	355.667	501.667	552.333	672.333
Lg14156	GAE1	1631	45.92	113.31	125.27	130.71	36.56	42.41	49	35.96	48.52	26.69	37.25	58.58	72.38	44.91	44.57	39.67	33.28	39.13	36.8	1893	2738	2544	668	858	912	560	828	666	732	1069	1329	814	857	749	675	701	641	123.097	42.6567	37.0567	56.07	43.05	36.4033	2391.67	812.667	684.667	1043.33
Lg14176	rpsO	2911	41.26	5.3	6.51	5.58	7.14	6.59	8.46	6.37	9.13	8.08	11.4	9.36	8.27	7.14	8.22	10.68	9.75	8.69	8.27	158	254	194	233	238	281	177	278	360	400	305	271	231	282	360	353	278	257	5.79667	7.39667	7.86	9.67667	8.68	8.90333	202	250.667	271.667	325.333
Lg14222	Acot8	2810	38.93	5.77	6.69	6.53	8.8	7.54	8.76	11.89	10.27	14.7	8.06	9.03	8.22	8.68	7.76	7.93	6.78	8.68	7.96	166	252	219	277	263	281	319	302	632	273	284	260	271	257	258	237	268	239	6.33	8.36667	12.2867	8.43667	8.12333	7.80667	212.333	273.667	417.667	272.333
Lg14243	SPA3	4298	39.27	29.6	38.14	38.35	34.14	35.86	33.03	38.92	33.98	40.93	24.83	33.46	23.35	23.8	24.12	21.42	28.72	30.31	28.56	1303	2197	1967	1644	1912	1620	1597	1528	2692	1286	1609	1130	1137	1222	1066	1535	1431	1311	35.3633	34.3433	37.9433	27.2133	23.1133	29.1967	1822.33	1725.33	1939	1341.67
Lg14250	At3g56230	3423	37.57	13.35	12.1	12.9	11.06	11.54	10.24	11.63	8.71	11.17	7.76	9.11	9.76	8.2	9.29	9.13	9.54	8.64	8.4	468	555	527	424	490	400	380	312	585	320	349	376	312	375	362	406	325	307	12.7833	10.9467	10.5033	8.87667	8.87333	8.86	516.667	438	425.667	348.333
Lg14295	--	597	34.84	14.88	15.25	10.11	8.52	7.29	6.61	10.53	7.68	8.54	6.95	6.89	6.84	7.69	5.54	6.51	9.29	6.56	11.45	91	122	72	57	54	45	60	48	78	50	46	46	51	39	45	69	43	73	13.4133	7.47333	8.91667	6.89333	6.58	9.1	95	52	62	47.333
Lg14323	--	2117	43.08	37.68	48.99	58.66	50	58.98	58.12	63.28	45.68	66.4	37.99	35.63	15.15	34.94	33.66	21.87	31.64	39.99	40.6	817	1390	1482	1186	1549	1404	1279	1012	2151	969	844	361	822	840	536	833	930	918	48.4433	55.7	58.4533	29.59	30.1567	37.41	1229.67	1379.67	1480.67	724.667
Lg14329	GBF4	4453	40.94	1.58	1.78	1.58	1.9	1.25	1.36	1.46	1.95	1.44	2.87	2.39	2.25	2.1	2.5	2.41	2.93	2.74	3.13	72	106	84	95	69	69	62	91	98	154	119	113	104	131	124	162	134	149	1.64667	1.50333	1.61667	2.50333	2.33667	2.93333	87.333	77.667	83.667	128.667
Lg14341	GPAT3	1841	36.83	5.2	6.73	4.42	2.52	1.36	1.19	1.37	1.97	0.71	2.34	2.62	3.52	1.32	2.81	2.58	1.79	2.32	1.22	98	166	97	52	31	25	24	38	20	52	54	73	27	61	55	41	47	24	5.45	1.69	1.35	2.82667	2.23667	1.77667	120.333	36	27.333	59.667
Lg14392	--	1308	44.11	238.03	223.4	199.82	165.34	175.27	161.07	202.05	162.93	171.83	142.18	144.46	170.38	141.16	146.75	149.45	181.86	151.46	143.09	3189	3916	3119	2423	2844	2404	2523	2230	3439	2241	2114	2509	2052	2263	2263	2958	2176	1999	220.417	167.227	178.937	152.34	145.787	158.803	3408	2557	2730.67	2288
Lg14418	--	1565	47.67	1.43	1.91	1.93	0.51	0.62	0.28	0.33	1.4	0.75	0.05	0	0	0	0	0	0	0.06	0	23	40	36	9	12	5	5	23	18	1	0	0	0	0	0	0	1	0	1.75667	0.47	0.826667	0.0166667	0.001	0.02	33	8.667	15.333	0.333
Lg14419	--	1981	40.13	5.37	5.24	4.48	6.26	5.82	5.88	3.81	5.74	3.76	10.39	8.98	5.43	6.59	5.78	7.19	6.66	9.93	7.09	109	139	106	139	143	133	72	119	114	248	199	121	145	135	165	164	216	150	5.03	5.98667	4.43667	8.26667	6.52	7.89333	118	138.333	101.667	189.333
Lg14478	TSO1	3565	40.9	9.39	11.81	10.08	10.42	6.22	7.99	8.96	14.4	6.62	16.43	16.95	14.1	9.89	10.52	18.39	12.9	16.22	16.89	343	564	429	416	275	325	305	537	361	706	676	566	392	442	759	572	635	643	10.4267	8.21	9.99333	15.8267	12.9333	15.3367	445.333	338.667	401	649.333
Lg14487	ACT	1774	41.26	15.52	10.22	12.66	13.48	16.54	16.8	22.02	15.03	20.34	6.64	6.45	7.66	14.46	10.33	13.54	15.91	14.93	15.2	282	243	268	268	364	340	373	279	552	142	128	153	285	215.97	278	351	291	288	12.8	15.6067	19.13	6.91667	12.7767	15.3467	264.333	324	401.333	141
Lg14502	YAB1	2201	40.3	26.75	26.48	20.79	16.26	16.19	18.44	15.8	20.36	12.86	22.28	26.76	28.85	19.34	21.35	27.79	24.55	27.05	24.46	603	781	546	401	442	463	332	469	433	591	659	715	473	554	708	672	654	575	24.6733	16.9633	16.34	25.9633	22.8267	25.3533	643.333	435.333	411.333	655
Lg14508	--	959	38.37	37.46	29.1	70.34	6.98	16.73	24.49	15.51	20.03	14.52	9.61	9.51	11.67	15.95	8.49	10.99	10.82	12.53	17.18	368	374	805	75	199	268	142	201	213	111	102	126	170	96	122	129	132	176	45.6333	16.0667	16.6867	10.2633	11.81	13.51	515.667	180.667	185.333	113
Lg14542	TMM	1642	41.35	7.08	16.72	6.02	6.69	5.74	6.35	3.7	3.72	3.14	8.29	10.12	12.82	7.51	9.76	11.57	6.81	7.76	7.58	119	368	118	123	117	119	58	64	79	164	186	237	137	189	220	139	140	133	9.94	6.26	3.52	10.41	9.61333	7.38333	201.667	119.667	67	195.667
Lg14544	dna2	4751	40.73	1.91	3.94	2.82	2.63	2.27	2.01	2.78	2.86	1.46	4.12	5.27	3.89	2.42	2.87	5.4	3.86	4.46	3.84	93	251	160	140	134	109	126	142	106	236	280	208	128	161	297	228	233	195	2.89	2.30333	2.36667	4.42667	3.56333	4.05333	168	127.667	124.667	241.333
Lg14563	--	1239	36.24	7.8	9.64	11.09	4.68	4.68	4.53	10.06	6.56	10.92	5.09	5.55	3.8	3.41	3.35	4.11	5.13	4.26	4.69	99	160	164	65	72	64	119	85	207	76	77	53	47	49	59	79	58	62	9.51	4.63	9.18	4.81333	3.62333	4.69333	141	67	137	68.667
Lg14589	At5g67200	2862	39.87	11.36	12.28	13.03	13.29	12.31	10.72	12.33	16.23	7.72	19.14	26.3	15.92	15.66	12.3	21.55	19.58	22.01	17.8	333	471	445	426	437	350	337	486	338	660	842	513	498	415	714	697	692	544	12.2233	12.1067	12.0933	20.4533	16.5033	19.7967	416.333	404.333	387	671.667
Lg14620	HHT1	1758	40.78	2.72	2.55	2.38	5.48	3.03	3.49	0.89	3.37	2.45	8.17	7.93	6.82	9.11	6.51	10.17	11.62	11.55	21.41	49	60	50	108	66	70	15	62	66	173	156	135	178	135	207	254	223	402	2.55	4	2.23667	7.64	8.59667	14.86	53	81.333	47.667	154.667
Lg14628	TPS13	3050	36.36	59.51	30.21	41.4	101.69	55.5	82.72	17.38	39.61	28.76	75.12	74.35	68.93	81.72	73.64	93.8	66.71	102.59	91.88	1859	1235	1507	3475	2100	2879	506	1264	1342	2761	2537	2367	2770	2648	3312	2530	3437	2993	43.7067	79.97	28.5833	72.8	83.0533	87.06	1533.67	2818	1037.33	2555
Lg14642	XTH24	1257	38.58	4.35	4.45	2.73	0.71	0.71	0.56	1.5	1.67	1.04	0.73	0.64	1.55	0.93	0.74	0.34	1.02	0.65	1.64	56	75	41	10	11	8	18	22	20	11	9	22	13	11	5	16	9	22	3.84333	0.66	1.40333	0.973333	0.67	1.10333	57.333	9.667	20	14
Lg14648	--	506	46.84	28.94	33.77	38.09	31.4	32.02	27.19	39.33	33.05	52.57	69.38	43.45	37.21	46.77	50.79	40.29	38.46	36.7	36.82	150	229	230	178	201	157	190	175	407	423	246	212	263	303	236	242	204	199	33.6	30.2033	41.65	50.0133	45.95	37.3267	203	178.667	257.333	293.667
Lg14659	SVP	2382	36.4	9.59	9.4	10.52	10.19	10.25	10.34	7.7	7.86	7.82	9.76	12.5	11.75	11.94	12.14	12.98	12.39	13.15	10.1	234	300	299	272	303	281	175	196	285	280	333	315	316	341	358	367	344	257	9.83667	10.26	7.79333	11.3367	12.3533	11.88	277.667	285.333	218.667	309.333
Lg14707	--	650	43.08	4.66	3.79	5.93	3.16	3.84	3.1	2.42	3.38	2.21	1.79	1.38	1.23	0.83	2.22	1.73	1.73	1.4	1.58	31	33	46	23	31	23	15	23	22	14	10	9	6	17	13	14	10	11	4.79333	3.36667	2.67	1.46667	1.59333	1.57	36.667	25.667	20	11
Lg14737	--	508	49.41	6.73	4.85	3.63	6.5	4.76	7.59	12.78	10.91	23.67	4.08	4.4	4.2	4.25	6.68	5.1	4.59	4.3	4.98	35	33	22	37	30	44	62	58	184	25	25	24	24	40	30	29	24	27	5.07	6.28333	15.7867	4.22667	5.34333	4.62333	30	37	101.333	24.667
Lg14751	Os11g0599500	3317	41.42	19.34	17.97	21.57	24.51	22.33	25.84	26.65	32.7	27.5	28.87	32.82	26.16	27.64	29.38	32.5	32.58	33.76	33.7	657	799	854	910.99	919	978	844	1135	1396	1154	1218	977	1019	1149	1248	1344	1230	1194	19.6267	24.2267	28.95	29.2833	29.84	33.3467	770	935.997	1125	1116.33
Lg14767	Os01g0295700	1637	43.13	8.65	12.67	19.71	7.69	10.54	8.83	7.93	8.17	8.22	6.59	6.82	7.65	7.37	6.22	4.06	6.09	7.4	6.01	145	278	385	141	214	165	124	140	206	130	125	141	134	120	77	124	133	105	13.6767	9.02	8.10667	7.02	5.88333	6.5	269.333	173.333	156.667	132
Lg14768	PHS1	3755	41.57	4.76	5.52	5.58	7.65	7.69	8.31	7.5	8.78	5.85	11.76	12.02	9.63	9.73	10.28	12.91	11.48	10.91	9.9	183	278	250	322	358	356	269	345	336	532	505	407	406	455	561	536	450	397	5.28667	7.88333	7.37667	11.1367	10.9733	10.7633	237	345.333	316.667	481.333
Lg14814	At5g39840	3920	39.18	1.34	1.58	2.29	2.14	1.85	2.66	2.11	2.97	2.92	3.75	4.35	2.52	3.44	3.18	4.78	4.31	4.27	3.85	54	83	107	94	90	119	79	122	175	177	191	111	150	147	217	210	184	161	1.73667	2.21667	2.66667	3.54	3.8	4.14333	81.333	101	125.333	159.667
Lg14843	ACT1	1052	62.07	0.28	0	0.24	0.59	0.69	0.17	0.3	0.27	0.37	4.26	0.68	1.1	0.17	0.32	0	0.54	0.09	0.09	3	0	3	7	9	2	3	3	6	54	8	13	2	4	0	7	1	1	0.173333	0.483333	0.313333	2.01333	0.163333	0.24	2	6	4	25
Lg14864	MIOX1	1193	41.58	6.96	6.5	4.71	2.47	2.43	5.14	1.05	0.48	0.6	1.88	1.35	2.9	1.06	1.14	1.09	1.62	0.61	1.26	85	104	67	33	36	70	12	6	11	27	18	39	14	16	15	24	8	16	6.05667	3.34667	0.71	2.04333	1.09667	1.16333	85.333	46.333	9.667	28
Lg14866	LAX3	1864	38.09	12.57	12.05	11.78	16.14	10.68	13.59	10.51	15.53	10.2	21.86	21.72	22.4	19.84	14.2	21.64	16.7	22.17	28.03	240	301	262	337	247	289	187	303	291	491	453	470	411	312	467	387	454	558	12.1333	13.47	12.08	21.9933	18.56	22.3	267.667	291	260.333	471.333
Lg14900	At5g23170	1526	37.81	4.16	4.74	4.06	5.67	4.28	5.05	4.19	5.64	3.43	6.63	8.32	7.39	6.55	5.11	7.75	7.11	7.34	7.73	65	97	74	97	81	88	61	90	80	122	142	127	111	92	137	135	123	126	4.32	5	4.42	7.44667	6.47	7.39333	78.667	88.667	77	130.333
Lg14921	FLN2	2406	40.57	5.48	7.04	5.85	5.56	4.93	6.52	6.4	7.9	6.44	12.62	11.74	10.23	6.73	8.53	13.57	9.06	9.46	9.42	135	227	168	150	147	179	147	199	237	366	316	277	180	242	378	271	250	242	6.12333	5.67	6.91333	11.53	9.61	9.31333	176.667	158.667	194.333	319.667
Lg14927	LIS	3291	37.13	60.64	85.39	40.97	54.73	65.59	67.19	49.46	61.18	65.41	44.33	75.91	32.12	92.44	48.12	57.9	67.2	82.22	123.1	2044	3766	1609	2018	2678	2523	1554	2107	3294	1758	2795	1190	3381	1867	2206	2750	2972	4327	62.3333	62.5033	58.6833	50.7867	66.1533	90.84	2473	2406.33	2318.33	1914.33
Lg14934	BBX24	1688	39.93	134.82	200.74	187.9	156.36	164.04	152.27	215.64	172.73	227.11	148.33	116.23	93.35	114.77	117.33	96.77	121.63	119.57	121.69	2331	4541	3785	2957	3435	2933	3475	3051	5866	3017	2195	1774	2153	2335	1891	2553	2217	2194	174.487	157.557	205.16	119.303	109.623	120.963	3552.33	3108.33	4130.67	2328.67
Lg14968	AIR9	5795	42.31	16.66	14.72	16.7	18.33	15.89	17.58	19.09	24.21	16.9	20.83	25.02	21.23	17.81	18.95	23.7	22.91	23.24	22.27	989	1143.52	1154.77	1190	1142.47	1162.55	1056.01	1468.17	1498.46	1454.28	1622.02	1384.9	1147.25	1294.44	1590.1	1650.97	1479	1378.55	16.0267	17.2667	20.0667	22.36	20.1533	22.8067	1095.76	1165.01	1340.88	1487.07
Lg14981	--	1395	63.58	1.26	0.48	0.48	1.47	0.69	0.25	0.23	0.75	0.47	4.28	1.41	2.29	0.71	0.79	0.56	0.52	0.2	0	18	9	8	23	12	4	3	11	10	72	22	36	11	13	9	9	3	0	0.74	0.803333	0.483333	2.66	0.686667	0.24	11.667	13	8	43.333
Lg15051	GGCT2;3	5045	36.04	5.53	4.54	4.75	2.99	3.95	3.23	3.74	3.45	3.93	2.07	3.17	4.01	2.46	2.45	3.3	2.73	3.1	3.6	286	307	286	169	247	186	180	182	303	126	179	228	138	146	193	171	172	194	4.94	3.39	3.70667	3.08333	2.73667	3.14333	293	200.667	221.667	177.667
Lg15110	PNAE	1318	38.01	23.63	26.89	20.54	40.16	22.87	35.71	11.52	25.89	15.67	24.56	48.01	26.75	39.12	29.02	52.23	36.91	46.28	65.85	319	475	323	593	374	537	145	357	316	390	708	397	573	451	797	605	670	927	23.6867	32.9133	17.6933	33.1067	40.1233	49.68	372.333	501.333	272.667	498.333
Lg15158	--	919	39.39	11.47	19.73	13.68	16.71	14.3	12.49	19.83	22.98	16.5	7.31	18.97	14.01	14.98	12.18	14.47	11.64	12.88	11.92	108	243	150	172	163	131	174	221	232	81	195	145	153	132	154	133	130	117	14.96	14.5	19.77	13.43	13.8767	12.1467	167	155.333	209	140.333
Lg15218	CPN60-2	2222	43.2	37.52	45.23	46.31	63.35	57.94	73.91	57.32	64.21	55.68	108.5	82.3	71.67	70.99	80.43	108.11	68.15	83.01	69.65	854	1347	1228	1577	1597	1874	1216	1493	1893	2905	2046	1793	1753	2107	2781	1883	2026	1653	43.02	65.0667	59.07	87.49	86.51	73.6033	1143	1682.67	1534	2248
Lg15223	MYB73	2041	44.73	92.32	105.77	104.7	33.1	35.19	38.6	66.26	60.21	51.49	35.29	38.58	47.74	34.43	36.2	28.02	32.86	30.87	24.27	1930	2893	2550	757	891	899	1291	1286	1608	868	881	1097	781	871	662	834	692	529	100.93	35.63	59.32	40.5367	32.8833	29.3333	2457.67	849	1395	948.667
Lg15243	--	1270	34.33	3.77	3	2.18	0.56	0.63	0.69	1.65	0.98	0.77	0.26	1.27	1.05	0.28	0.4	0.95	0.76	0.72	0.29	49	51	33	8	10	10	20	13	15	4	18	15	4	6	14	12	10	4	2.98333	0.626667	1.13333	0.86	0.543333	0.59	44.333	9.333	16	12.333
Lg15246	At3g50280	1364	41.64	28.85	38.29	50.38	42.21	32.68	52.81	38.78	48.06	39.05	41.98	41.94	22.47	70.58	35.57	35.59	47.99	68.41	74.27	403	700	820	645	553	822	505	686	815	690	640	345	1070	572	562	814	1025	1082	39.1733	42.5667	41.9633	35.4633	47.2467	63.5567	641	673.333	668.667	558.333
Lg15344	AZG2	1930	42.8	0.76	0.73	1.48	2.73	1.17	2.18	7.33	6.68	10.87	2.41	4.45	2.81	1.49	1.85	2.46	3.83	2.74	1.65	15	19	34	59	28	48	135	135	321	56	96	61	32	42	55	92	58	34	0.99	2.02667	8.29333	3.22333	1.93333	2.74	22.667	45	197	71
Lg15377	--	827	45.59	57.61	42.05	44.28	39.07	39.18	33.17	38	38.94	29.56	32.41	28.53	34.8	26.66	38.77	40.53	41.33	30.93	30.57	488	466	437	362	402	313	300	337	374	323	264	324	245	378	388	425	281	270	47.98	37.14	35.5	31.9133	35.32	34.2767	463.667	359	337	303.667
Lg15444	At5g39450	3025	39.17	23.01	22.57	27.54	23.13	23.53	25	28.36	26.54	27.78	19.18	21.98	21.02	19.63	20.05	18.45	21.37	19.86	18.97	713	915	994	784	883	863	819	840	1286	699	744	716	660	715	646	804	660	613	24.3733	23.8867	27.56	20.7267	19.3767	20.0667	874	843.333	981.667	719.667
Lg15467	GATL3	1737	45.37	46.03	61.69	56.06	40.49	42	38.9	49.75	57.6	36.83	48.54	63.96	58.29	53.87	46.19	40.13	36.25	36.06	31.86	819	1436	1162	788	905	771	825	1047	979	1016	1243	1140	1040	946	807	783	688	591	54.5933	40.4633	48.06	56.93	46.73	34.7233	1139	821.333	950.333	1133
Lg15483	CGL160	1446	42.32	18.03	23.43	19.47	18.95	22.08	16.97	20.36	21.88	18.12	27.72	29.86	22.11	27.26	26.51	29.63	22.75	21.91	28.17	267	454	336	307	396	280	281	331	401	483	483	360	438	452	496	409	348	435	20.31	19.3333	20.12	26.5633	27.8	24.2767	352.333	327.667	337.667	442
Lg15492	SCL3	2418	39.41	8.72	13.39	14.69	10	14.33	12.03	18.54	13.36	15.95	9.51	10.72	8.71	10.64	11.54	7.93	11.27	10.09	7.94	216	434	424	271	430	332	428	338	590	277	290	237	286	329	222	339	268	205	12.2667	12.12	15.95	9.64667	10.0367	9.76667	358	344.333	452	268
Lg15514	At4g39010	2050	43.27	6.76	4.19	5.44	7.66	5.19	5.98	4.19	7.13	4.11	15.26	12.82	9.36	7.46	9.52	14.62	10.24	15.72	14.3	142	115	133	176	132	140	82	153	129	377	294	216	170	230	347	261	354	313	5.46333	6.27667	5.14333	12.48	10.5333	13.42	130	149.333	121.333	295.667
Lg15531	At5g53970	3264	38.02	18.43	10.26	7.7	6.4	4.96	5.18	7.83	5.53	6.57	5.49	4.19	7.18	5.18	5.92	4.21	5.15	5.1	5.82	616	449	300	234	201	193	244	189	328	216	153	264	188	228	159	209	183	203	12.13	5.51333	6.64333	5.62	5.10333	5.35667	455	209.333	253.667	211
Lg15590	--	629	34.34	58.36	41.64	48.23	47.4	53.7	38.87	40.13	44.97	34.7	36.28	43.91	31.91	27.75	36.41	67.02	62.65	58.62	50.61	376	351	362	334	419	279	241	296	334	275	309	226	194	270	488	490	405	340	49.41	46.6567	39.9333	37.3667	43.7267	57.2933	363	344	290.333	270
Lg15659	KEA3	5751	37.92	14.46	18.71	19.82	16.45	17.6	15.91	18.4	16.3	18.33	13.81	15.77	11.43	15.22	13.75	10.38	11.61	13.65	13.61	851.97	1441.95	1360	1059.99	1255.9	1043.99	1009.96	980.97	1612.98	957	1014.97	740	972.97	931.99	691	830	862	835.98	17.6633	16.6533	17.6767	13.67	13.1167	12.9567	1217.97	1119.96	1201.3	903.99
Lg15701	DMT1	5134	41.59	5.7	7.37	5.66	6.99	5.04	5.84	6.79	8.93	4.65	9.44	11.8	8.43	6.99	6.62	10.8	8.88	9.61	8.35	300	507	347	402	321	342	333	480	365	584	678	487	399	401	642	567	542	458	6.24333	5.95667	6.79	9.89	8.13667	8.94667	384.667	355	392.667	583
Lg15704	At2g20710	2500	39	2.07	1.7	2.25	2.32	1.93	3.26	2.35	3.59	3.11	4.45	4.18	3.62	2.77	4.24	5.29	4.66	4.33	4.27	53	57	67	65	60	93	56	94	119	134	117	102	77	125	153	145	119	114	2.00667	2.50333	3.01667	4.08333	4.1	4.42	59	72.667	89.667	117.667
Lg15719	--	1390	38.49	0.91	1.66	1.33	2.44	2.38	2.27	1.66	2.96	2.4	4.36	4.5	2.94	7.7	6.41	4.78	2.95	4.19	3.57	13	31	22	38	41	36	22	43	51	73	70	46	119	105	77	51	64	53	1.3	2.36333	2.34	3.93333	6.29667	3.57	22	38.333	38.667	63
Lg15723	NPF1.2	2268	39.02	4	2.14	5.06	4.05	3.02	4.95	8.13	6.4	11.41	4.28	6.23	3.92	4.32	4.64	5.14	4.4	5.18	5.57	93	65	137	103	85	128	176	152	396	117	158	100	109	124	135	124	129	135	3.73333	4.00667	8.64667	4.81	4.7	5.05	98.333	105.333	241.333	125
Lg15732	At2g30020	1720	42.15	23.27	15	17.83	4.93	4.31	8	6.15	7.11	3.75	4.73	6.65	8.09	4.6	3.7	5.27	5.14	5.66	5.99	410	345.7	366	95	92	157	101	128	98.71	98	128	156.72	88	75	105	110	107	110	18.7	5.74667	5.67	6.49	4.52333	5.59667	373.9	114.667	109.237	127.573
Lg15733	At1g07160	1733	41.72	10.53	6.56	7.3	1.6	2.09	3.69	1.75	3.75	1.52	0.67	1.34	3.19	1.25	1.62	1.5	1.25	2.1	1.67	187	152.3	151	31	45	73	29	68	40.29	14	26	62.28	24	33	30	27	40	31	8.13	2.46	2.34	1.73333	1.45667	1.67333	163.433	49.667	45.763	34.093
Lg15777	--	1364	39.96	2.15	3.99	5.47	3.01	3.37	3.21	4.99	4.9	7	3.59	3.21	3.26	1.98	2.49	2.66	2.77	3.07	2.75	30	73	89	46	57	50	65	70	146	59	49	50	30	40	42	47	46	40	3.87	3.19667	5.63	3.35333	2.37667	2.86333	64	51	93.667	52.667
Lg15802	PHL5	1854	39.27	3.26	3.7	3.16	2.89	4.57	4.68	4.92	4.9	5.96	5.1	6.36	6.23	6.99	5.22	5.08	4.42	3.68	4.6	62	92	70	60	105	99	87	95	169	114	132	130	144	114	109	102	75	91	3.37333	4.04667	5.26	5.89667	5.76333	4.23333	74.667	88	117	125.333
Lg15852	INVA	5434	39.86	14.57	9.5	6.91	6.59	6.81	7.52	8.21	6.77	7.16	4.72	6.68	7.01	6.51	6.51	5.69	6.19	6.87	6.27	811	692	448	401	459	466	426	385	595	309	406	429	393	417	358	418	410	364	10.3267	6.97333	7.38	6.13667	6.23667	6.44333	650.333	442	468.667	381.333
Lg15853	MORF8	3212	39.88	31.34	32.38	29.64	37.32	33.1	41.96	35.25	43.74	36.93	78.6	52.51	51.27	48.97	55.22	61.56	56.33	57.2	52.09	1031	1394	1136	1343	1319	1538	1081	1470	1815	3042	1887	1854	1748	2091	2289	2250	2018	1787	31.12	37.46	38.64	60.7933	55.25	55.2067	1187	1400	1455.33	2261
Lg15902	--	830	37.23	12	12.41	9.49	9.03	8.94	4.75	7.32	8.98	6.38	3.4	4.52	8.03	5.75	5.21	3.33	7.46	4.94	5.64	102	138	94	84	92	45	58	78	81	34	42	75	53	51	32	77	45	50	11.3	7.57333	7.56	5.31667	4.76333	6.01333	111.333	73.667	72.333	50.333
Lg15910	At1g32780	7224	38.34	7.85	11.79	9.15	10.39	9.13	9.83	9.82	13.53	9.56	17.53	17.68	9.87	19.44	21.47	16.03	11.94	12.77	15.23	581	1141	789	841	818	810	677	1023	1057	1526	1429	803	1561	1829	1341	1073	1013	1175	9.59667	9.78333	10.97	15.0267	18.98	13.3133	837	823	919	1252.67
Lg15924	ACO3	2204	36.48	103.57	145.34	104.25	61.47	83.79	113.4	127.94	105.54	129.46	76.66	44.73	65.73	83.37	50.84	47.77	74.72	69.4	56.03	2338	4293	2742	1518	2291	2852	2692	2434	4366	2036	1103	1631	2042	1321	1219	2048	1680	1319	117.72	86.22	120.98	62.3733	60.66	66.7167	3124.33	2220.33	3164	1590
Lg15971	At3g05675	2534	39.27	2.7	4.71	4.4	4.12	5.6	5.33	6.12	4.9	6.5	4.42	4.41	2.42	4.62	3.58	3.58	3.94	3.13	2.81	70	160	133	117	176	154	148	130	252	135	125	69	130	107	105	124	87	76	3.93667	5.01667	5.84	3.75	3.92667	3.29333	121	149	176.667	109.667
Lg16032	--	919	32.86	3.72	1.14	1.19	0.78	1.4	0.48	1.48	1.35	0.92	0	0.19	0.58	0.59	0.37	0.75	0.61	0.59	0.92	35	14	13	8	16	5	13	13	13	0	2	6	6	4	8	7	6	9	2.01667	0.886667	1.25	0.256667	0.57	0.706667	20.667	9.667	13	2.667
Lg16089	CMT2	4905	39	5.49	5.98	4.97	6.01	5.65	4.81	5.19	8.01	4.81	6.56	9.71	8.19	7.41	7.3	9.23	7.82	8.15	9.68	276	393	291	330	344	269	243	411	361	388	533	452	404	422	524	477	439	507	5.48	5.49	6.00333	8.15333	7.98	8.55	320	314.333	338.333	457.667
Lg16113	ARP1	2087	40.97	6.64	9.58	6.83	10.52	11.28	9.36	8.18	11.63	3.32	16.7	16.62	13.49	8.23	6.34	8.32	5.2	8.72	5.88	142	268	170	246	292	223	163	254	106	420	388	317	190.79	156	201	135	200	131	7.68333	10.3867	7.71	15.6033	7.63	6.6	193.333	253.667	174.333	375
Lg16134	VTE4	1738	38.72	902.94	688.62	651.38	498.3	437.14	475.75	529.7	584.4	452.7	595.58	589.46	661.51	612.1	573.87	749.72	622.24	592.81	727.73	16074	16039	13510	9703	9425	9435	8789	10628	12039	12473	11462	12944	11823	11759	15085	13448	11317	13509	747.647	470.397	522.267	615.517	645.23	647.593	15207.7	9521	10485.3	12293
Lg16216	YUC10	1496	40.64	1.7	2.44	2.52	1.97	1.29	1.58	2.45	3.96	1.62	5.21	4.6	3.56	3.73	2.72	5.77	3.06	3.96	5.7	26	49	45	33	24	27	35	62	37	94	77	60	62	48	100	57	65	91	2.22	1.61333	2.67667	4.45667	4.07333	4.24	40	28	44.667	77
Lg16237	ABCG7	2879	39.53	33.1	38.26	36.76	24.68	25.14	22.25	33.65	25.06	31.03	25.54	26.67	28.69	18.91	24.48	23.82	29.47	21.66	21.59	976	1476	1263	796	898	731	925	755	1367	886	859	930	605	831	794	1055	685	664	36.04	24.0233	29.9133	26.9667	22.4033	24.24	1238.33	808.333	1015.67	891.667
Lg16311	--	1517	39.62	13.9	23.32	18.62	12.06	15.3	14.79	21.68	16.51	23.74	22.92	21.62	15.87	20.58	22.64	18.62	19.88	20.88	18.08	216	474	337	205	288	256	314	262	551	419	367	271	347	405	327	375	348	293	18.6133	14.05	20.6433	20.1367	20.6133	19.6133	342.333	249.667	375.667	352.333
Lg16312	--	1191	41.9	1.23	1.44	1.9	0.9	1.02	0.52	0.79	0.4	0.38	0.49	0	0.37	0.45	0.21	0.51	0.47	0.23	1.42	15	23	27	12	15	7	9	5	7	7	0	5	6	3	7	7	3	18	1.52333	0.813333	0.523333	0.286667	0.39	0.706667	21.667	11.333	7	4
Lg16396	CESA1	578	47.06	68.92	78.49	84.96	134.66	138.07	129.48	86.08	114.08	94.07	148.89	147.68	145.99	160.19	170.08	104.61	96.14	109.31	91.52	408	608	586	872	990	854	475	690	832	1037	955	950	1029	1159	700	691	694	565	77.4567	134.07	98.0767	147.52	144.96	98.99	534	905.333	665.667	980.667
Lg16399	--	657	40.18	7.58	2.39	4.08	3.12	1.72	3.73	3.03	1.6	2.69	0.13	0.95	2.03	0	2.84	0.66	0.49	0.28	0.43	51	21	32	23	14	28	19	11	27	1	7	15	0	22	5	4	2	3	4.68333	2.85667	2.44	1.03667	1.16667	0.4	34.667	21.667	19	7.667
Lg16432	NAC098	1503	40.59	0.32	0	0.11	0.71	1.5	0.87	0.14	1.65	1.09	2.48	1.01	1.89	0.18	1.64	0.29	0.37	1.88	0.44	5	0	2	12	28	15	2	26	25	45	17	32	3	29	5	7	31	7	0.143333	1.02667	0.96	1.79333	0.703333	0.896667	2.333	18.333	17.667	31.333
Lg16472	BHLH148	1433	42.01	20.03	23.9	15.26	10.28	11.48	12.11	19.88	17.14	12.5	8.51	10.1	14.07	9.17	9.23	9.16	8.92	11.82	11.5	294	459	261	165	204	198	272	257	274	147	162	227	146	156	152	159	186	176	19.73	11.29	16.5067	10.8933	9.18667	10.7467	338	189	267.667	178.667
Lg16473	FBL3	4987	40.85	10.67	13.21	13.02	16.43	16.29	15.38	13.95	13.78	12.58	13.73	13.32	12.47	11.91	12.13	12.04	13.79	14.37	11.02	545	883	775	918	1008	875	664	719	960	825	743	700	660	713	695	855	787	587	12.3	16.0333	13.4367	13.1733	12.0267	13.06	734.333	933.667	781	756
Lg16491	MOS14	3747	38.7	99.06	91.33	95.78	74.89	88.29	76.78	105.05	80.85	104.84	53.04	76.21	77.37	61.81	60.12	67.91	80.93	73.09	62.87	3802	4586	4283	3144	4104	3283	3758	3170	6011	2395	3195	3264	2574	2656	2946	3771	3008	2516	95.39	79.9867	96.9133	68.8733	63.28	72.2967	4223.67	3510.33	4313	2951.33
Lg16496	NAC083	1995	39.3	74.38	75.89	66.45	30.29	29.17	25.52	75.29	44.69	45.24	25.33	29.35	35.4	21.78	25.34	26.84	38.98	32.77	26.84	1520	2029	1582	677	722	581	1434	933	1381	609	655	795	483	596	620	967	718	572	72.24	28.3267	55.0733	30.0267	24.6533	32.8633	1710.33	660	1249.33	686.333
Lg16500	TBL41	1456	39.42	7.51	10.1	10.59	14.41	11.68	12.22	11.29	15.95	13.78	16.42	22.28	12.57	22.56	15.61	19.46	16.24	21.32	21.09	112	197	184	235	211	203	157	243	307	288	363	206	365	268	328	294	341	328	9.4	12.77	13.6733	17.09	19.21	19.55	164.333	216.333	235.667	285.667
Lg16512	--	1026	40.25	6.57	3.56	4.17	6.09	6.13	8.29	5.1	6.89	6.24	5.18	4.09	4.33	5.61	3.8	4.13	2.19	1.69	3.83	69	49	51	70	78	97	50	74	98	64	47	50	64	46	49	28	19	42	4.76667	6.83667	6.07667	4.53333	4.51333	2.57	56.333	81.667	74	53.667
Lg16575	GLP4	1214	42.09	9.17	9.71	9.39	12.57	8.57	12.2	11.04	16.61	17.98	20.99	20.98	13.9	13.34	16.91	17.43	12.78	11.47	13.88	114	158	136	171	129	169	128	211	334	307	285	190	180	242	245	193	153	180	9.42333	11.1133	15.21	18.6233	15.8933	12.71	136	156.333	224.333	260.667
Lg16618	GAPC	5376	41.07	54.79	57.08	61.77	77.45	61.06	75.19	65.51	87.05	62.12	124.24	97.27	79.56	84.47	89.59	109.41	84.81	98.71	86.09	3016.99	4112.62	3962.77	4664.61	4072.48	4612.74	3362.03	4897.07	5110.15	8048.41	5850.29	4815.71	5046.98	5678.65	6809.4	5669.99	5828.92	4943.52	57.88	71.2333	71.56	100.357	94.49	89.87	3697.46	4449.94	4456.42	6238.14
Lg16619	PHB3	1517	49.51	42.41	47.34	42.38	65.39	55.77	69.97	59.1	70.43	58.02	110.05	73.34	64.6	67.2	77.4	95.69	79.73	84.56	70.7	659.01	962.38	767.23	1111.39	1049.52	1211.26	855.97	1117.93	1346.85	2011.59	1244.71	1103.29	1133.02	1384.35	1680.6	1504.01	1409.08	1145.48	44.0433	63.71	62.5167	82.6633	80.0967	78.33	796.207	1124.06	1106.92	1453.2
Lg16672	At3g47570	3410	38.74	3.24	3.28	3.98	2.91	5.13	4.83	6.45	3.81	4.5	1.48	1.21	2.5	3.06	1.09	2.51	2.33	1.52	2.09	113	150	162	111	217	188	210	136	235	61	46	96	116	44	99	99	57	76	3.5	4.29	4.92	1.73	2.22	1.98	141.667	172	193.667	67.667
Lg16685	HIPP20	1276	33.86	2.75	4.21	5.39	0.63	2.84	1.44	1.23	1.42	1.69	0.85	0.91	0.9	0.85	0.93	1.49	1.2	1.71	0.95	36	72	82	9	45	21	15	19	33	13	13	13	12	14	22	19	24	13	4.11667	1.63667	1.44667	0.886667	1.09	1.28667	63.333	25	22.333	13
Lg16717	At3g05950	1029	40.04	6.74	8.85	10.42	13.18	17.86	18.57	11.5	11.52	14.1	13.31	16.59	17.44	14.25	13.02	12.59	13.29	13.36	11.56	71	122	128	152	228	218	113	124	222	165	191	202	163	158	150	170	151	127	8.67	16.5367	12.3733	15.78	13.2867	12.7367	107	199.333	153	186
Lg16724	FUB4	1185	38.06	8.07	13.29	7.71	8.06	8.5	8.87	4.07	6.94	3.86	8.96	15.16	7.72	9.57	9.16	12.54	10.52	8.45	9.17	98	211	109	107	125	120	46	86	70	128	201	103	126	128	172	155	110	116	9.69	8.47667	4.95667	10.6133	10.4233	9.38	139.333	117.333	67.333	144
Lg16758	SHKB	4524	38.22	49.29	55.6	52.81	53.25	55.04	54.55	41.35	46.77	43.42	60.37	70.65	59.72	91.33	65.66	63.41	54.62	61.6	65.44	2284	3371	2850.99	2698.99	3089	2816	1786	2214	3006	3291	3576	3041.99	4592	3502	3321	3073	3060.99	3162	52.5667	54.28	43.8467	63.58	73.4667	60.5533	2835.33	2868	2335.33	3303
Lg16806	IQM4	2016	41.87	4.94	3.78	5.69	1.55	2.08	2.43	3.43	2.42	1.98	2.1	1.82	2.16	2.77	1.72	2.53	1.99	1.67	2.04	102	102	137	35	52	56	66	51	61	51	41	49	62	41	59	50	37	44	4.80333	2.02	2.61	2.02667	2.34	1.9	113.667	47.667	59.333	47
Lg16810	--	2974	36.72	7.22	6.87	6.28	11.64	13.34	8.84	16.48	15.39	14.85	5.55	10.52	8.84	8.8	8.53	10.02	9.09	11.02	11.3	220	274	223	388	492	300	468	479	676	199	350	296	291	299	345	336	360	359	6.79	11.2733	15.5733	8.30333	9.11667	10.47	239	393.333	541	281.667
Lg16839	TUBG2	2096	40.98	14.95	13.49	14.03	15.07	15.58	16.14	14.89	20.84	14.47	23.2	25.24	20.21	18.72	18.29	25.59	23.4	23.89	23	321	379	351	354	405	386	298	457	464	586	592	477	436	452	621	610	550	515	14.1567	15.5967	16.7333	22.8833	20.8667	23.43	350.333	381.667	406.333	551.667
Lg16846	--	1145	36.33	6.22	5.8	7.9	2.73	3.38	4.59	4.3	7.09	4.34	2.25	1.95	2.33	4.79	2.15	2.79	3.44	5.09	4.25	73	89	108	35	48	60	47	85	76	31	25	30	61	29	37	49	64	52	6.64	3.56667	5.24333	2.17667	3.24333	4.26	90	47.667	69.333	28.667
Lg16850	TCP14	1676	44.45	8.68	9.88	7.5	6.82	5.58	6.27	4.75	6.04	3.94	14.16	11.09	11.08	8.38	8.96	10.31	8.35	9.29	8.71	149	222	150	128	116	120	76	106	101	286	208	209	156	177	200	174	171	156	8.68667	6.22333	4.91	12.11	9.21667	8.78333	173.667	121.333	94.333	234.333
Lg16875	RAD5B	3719	42.22	1.5	2.51	2.05	3.34	2.41	2.17	2.45	3.42	2	5.29	4.76	3.75	2.32	3.01	5.39	4.87	5.46	4.76	57	125	91	139	111	92	87	133	114	237	198	157	96	132	232	225	223	189	2.02	2.64	2.62333	4.6	3.57333	5.03	91	114	111.333	197.333
Lg16877	Tbl3	997	46.04	8.42	7.18	9.75	10.34	10.67	11.43	11.87	13.52	10.95	21.56	16.94	14.88	14.53	15.48	19.15	15	20.36	15.59	86	96	116	115.5	132	130	113	141	167	259	189	167	161	182	221	186	223	166	8.45	10.8133	12.1133	17.7933	16.3867	16.9833	99.333	125.833	140.333	205
Lg16972	ORP4B	1567	40.27	7.91	5.29	4.49	3.93	4.48	5.37	6.42	7.38	8.93	6.14	4.91	4.53	6.14	4.22	3.36	4.46	5.05	3.88	127	111	84	69	87	96	96	121	214	116	86	80	107	78	61	87	87	65	5.89667	4.59333	7.57667	5.19333	4.57333	4.46333	107.333	84	143.667	94
Lg16986	--	757	39.76	43.08	40.22	33.32	45.39	42.7	44.11	28.09	30.68	28.83	43.08	55.61	81.78	49.57	70.14	65.27	47.06	52.07	40.94	334	408	301	385	401	381	203	243	334	393	471	697	417	626	572	443	433	331	38.8733	44.0667	29.2	60.1567	61.66	46.69	347.667	389	260	520.333
Lg16987	--	820	40.24	157.88	213.3	161.05	143.03	147.85	155.18	139.62	131.93	132.7	116.18	111.94	128.58	113.46	133.74	134.2	139.06	123.24	100.25	1326	2344	1576	1314	1504	1452	1093	1132	1665	1148	1027	1187	1034	1293	1274	1418	1110	878	177.41	148.687	134.75	118.9	127.133	120.85	1748.67	1423.33	1296.67	1120.67
Lg17100	FIGL1	3426	40.34	4.56	6.53	4.13	4.72	4.42	5.09	4.77	6.36	4.22	7.02	8.69	7.1	5.07	6.21	9.23	7.68	8.29	7.52	160	300	169	181	188	199	156	228	221	290	333	274	193	251	366	327	312	275	5.07333	4.74333	5.11667	7.60333	6.83667	7.83	209.667	189.333	201.667	299
Lg17164	AVT6A	4628	36.26	22.61	23.44	25.01	32.4	32.24	34.9	32.23	32.11	31.63	22.13	24.16	26.6	25.35	30.55	22.27	24.6	24.02	19.32	1072	1454	1381	1680	1851	1843	1424	1555	2240	1234	1251	1386	1304	1667	1193	1416	1221	955	23.6867	33.18	31.99	24.2967	26.0567	22.6467	1302.33	1791.33	1739.67	1290.33
Lg17357	Solyc04g005320	1242	38.73	3.77	5.83	6.68	10.28	11.36	11.71	25.13	19.93	23.68	1.27	0.72	1.57	2.9	1.02	0.9	1.49	1.25	0.53	48	97	99	143	175	166	298	259	450	19	10	22	40	15	13	23	17	7	5.42667	11.1167	22.9133	1.18667	1.60667	1.09	81.333	161.333	335.667	17
Lg17379	--	1320	41.14	12.94	10.23	14.35	16.16	14.11	16.93	14.68	13.03	15.35	30.05	22.48	20.46	26.65	21.53	28.07	24.13	22.48	26.81	175	181	226	239	231	255	185	180	310	478	332	304	391	335	429	396	326	378	12.5067	15.7333	14.3533	24.33	25.4167	24.4733	194	241.667	225	371.333
Lg17528	CYP707A2	2330	42.53	10.39	20.91	15.61	23.67	20.14	16.25	25.31	20.34	24.94	13.82	14.23	9.84	20.47	13.76	6.45	9.77	11.57	13.54	248	653	434	618	582	432	563	496	889	388	371	258	530	378	174	283	296	337	15.6367	20.02	23.53	12.63	13.56	11.6267	445	544	649.333	339
Lg17539	RDR3	6586	37.15	9.09	6.95	11.67	12.77	13.48	14.64	17.88	22.24	13.55	13.62	17.76	13.81	10.67	12.34	21.44	23	23.78	20.53	613	613	917	942	1101	1100	1124	1533	1366	1081	1309	1024	781	958	1635	1884	1720	1444	9.23667	13.63	17.89	15.0633	14.8167	22.4367	714.333	1047.67	1341	1138
Lg17572	FTIP1	3364	41.32	29.75	29.7	33.43	43.65	39.44	39.42	39.51	44.2	31.28	46.53	52.21	47	43.3	48.01	51.95	50.42	48.96	46.28	1025	1339	1342	1645	1646	1513	1269	1556	1610	1886	1965	1780	1619	1904	2023	2109	1809	1663	30.96	40.8367	38.33	48.58	47.7533	48.5533	1235.33	1601.33	1478.33	1877
Lg17577	At1g51550	2790	43.08	17.43	15.43	17.81	14.36	16.41	13.6	15.21	14.45	13.63	11.84	11.66	10.79	10.51	10.49	11.52	13.98	13.12	11.34	498	577	593	449	568	433	405	422	582	398	364	339	326	345	372	485	402	338	16.89	14.79	14.43	11.43	10.84	12.8133	556	483.333	469.667	367
Lg17596	PATL6	2372	42.07	26.14	26.74	28.05	28.15	18.93	22.61	18.99	29.57	17.39	39.64	41.3	35.95	23.44	29	44.86	42.65	46.25	36.95	635	850	794	748	557	612	430	734	631	1133	1096	960	618	811	1232	1258	1205	936	26.9767	23.23	21.9833	38.9633	32.4333	41.95	759.667	639	598.333	1063
Lg17613	GLB3	2944	34.65	5.97	5.09	4.87	6.18	7.39	6.73	7.15	6.85	6.62	3.75	5.31	4.59	4.34	5.01	4.52	4.53	5.2	4.52	180	201	171	204	270	226	201	211	298	133	175	152	142	174	154	166	168	142	5.31	6.76667	6.87333	4.55	4.62333	4.75	184	233.333	236.667	153.333
Lg17618	TPC1A	6851	36.78	17.53	17.2	15.53	13.45	14.34	12.67	13.64	11.64	11.97	7.48	9.82	11.62	10.62	11.97	8.69	9.79	9.62	9.92	1230	1578.8	1270.08	1032.34	1218.35	990.53	891.93	834.52	1255.31	617.11	752.59	895.95	808.91	966.87	688.85	834.38	723.82	725.87	16.7533	13.4867	12.4167	9.64	10.4267	9.77667	1359.63	1080.41	993.92	755.217
Lg17688	ABCG36	5860	40.31	4.37	2.97	3.1	3.87	4.5	4.91	4.2	5.19	6.99	6.49	6.07	5.2	4.84	6.54	4.75	5.12	5.87	5.45	262	233	217	254	327	328	235	318	627	458	398	343	315	452	322	373	378	341	3.48	4.42667	5.46	5.92	5.37667	5.48	237.333	303	393.333	399.667
Lg17691	--	1059	40.98	20.74	23.18	16.7	17.62	21.24	18.95	18.69	22.65	18.08	18.81	29.29	20.72	18.69	17.78	31.16	28.02	27.34	29.09	225	329	211	209	279	229	189	251	293	240	347	247	220	221.97	382	369	318	329	20.2067	19.27	19.8067	22.94	22.5433	28.15	255	239	244.333	278
Lg17782	At5g44400	2041	36.35	9.47	9.98	12.07	18.76	19.87	18.33	16.53	21.68	15.34	14.03	12.92	11.58	11.24	12.09	15.66	15.48	15.52	16.56	198	273	294	429	503	427	322	463	479	345	295	266	255	291	370	393	348	361	10.5067	18.9867	17.85	12.8433	12.9967	15.8533	255	453	421.333	302
Lg17842	--	2111	35.39	0.79	0.32	1.39	3.04	1.72	3.57	3.08	6.11	4.27	3.58	7.92	1.64	13.47	5.58	4.79	5.45	6.94	9.23	17	9	35	72	45	86	62	135	138	91	187	39	316	139	117	143	161	208	0.833333	2.77667	4.48667	4.38	7.94667	7.20667	20.333	67.667	111.667	105.667
Lg17847	KING1	1791	40.26	62.63	30.79	26.58	11.21	11.57	13.06	28.37	17.72	21.24	8.57	8.23	19.94	11.8	14.78	8.34	15.27	7.47	8.94	1149	739	568	225	257	267	485	332	582	185	165	402	234.96	312	173	340	147	171	40	11.9467	22.4433	12.2467	11.64	10.56	818.667	249.667	466.333	250.667
Lg17921	UBA1	4659	42.35	51.61	51.64	58.28	74.95	75.07	80.24	70.08	73.8	76.95	84.72	76.93	81.2	81.5	84.05	82.34	85.22	80.04	73.89	2463	3224	3240	3912	4339	4266	3117	3598	5486	4756	4010	4259	4220	4617	4441	4937	4096	3677	53.8433	76.7533	73.61	80.95	82.63	79.7167	2975.67	4172.33	4067	4341.67
Lg17945	NET4A	2071	40.46	7.21	12.18	7.53	10.04	9.15	9.82	7.23	9.09	5.71	11.62	16.31	10.85	9.51	9.5	14.72	12.97	14.24	14.6	153	338	186	233	235	232	143	197	181	290	378	253	219	232	353	334	324	323	8.97333	9.67	7.34333	12.9267	11.2433	13.9367	225.667	233.333	173.667	307
Lg17946	NET4A	2025	40.84	6.36	9.14	5.05	8.82	6.77	7.31	6.41	7.88	3.45	10.16	12.4	8.82	7.38	6.99	12.24	10.68	11.28	9.25	132	248	122	200	170	169	124	167	107	248	281	201	166	167	287	269	251	200	6.85	7.63333	5.91333	10.46	8.87	10.4033	167.333	179.667	132.667	243.333
Lg17956	RBK2	2212	38.88	1.32	2.19	1.29	1.57	1.35	1.27	1.33	0.69	0.65	2.21	2.59	2.37	1.26	1.42	2.73	2.25	1.77	2.96	30	65	34	39	37	32	28	16	22	59	64	59	31	37	70	62	43	70	1.6	1.39667	0.89	2.39	1.80333	2.32667	43	36	22	60.667
Lg17959	At3g53190	1637	45.27	13.84	13.9	13.97	14.89	13.54	13.76	18.11	21.72	10.98	24.64	22.77	21.22	17.42	15.23	26.65	21.71	24.3	22.59	232	305	273	273	275	257	283	372	275	486	417	391	317	294	505	442	437	395	13.9033	14.0633	16.9367	22.8767	19.7667	22.8667	270	268.333	310	431.333
Lg17968	GUCA2A	1307	41.85	6.05	0	8.21	15.37	9.5	4.22	7.93	6.14	7.15	3.05	3.49	0.75	5.85	10.84	6.41	4.12	3.55	4.51	81	0	128	225	154	63	99	84	143	48	51	11	85	167	97	67	51	63	4.75333	9.69667	7.07333	2.43	7.7	4.06	69.667	147.333	108.667	36.667
Lg18001	MLO4	2744	38.52	3.45	3.37	4.12	2.76	3.17	3.55	1.87	2.51	2.33	4.36	4.79	4.37	3.12	3.65	2.93	4.54	4.28	4.81	97	124	135	85	108	111	49	72	98	144	147	135	95	118	93	155	129	141	3.64667	3.16	2.23667	4.50667	3.23333	4.54333	118.667	101.333	73	142
Lg18002	HAC1	1454	36.66	10.61	12.62	12.1	9.33	10.64	9.28	10.73	13.34	12.63	7.93	8.42	6.54	5.26	6.42	6.53	8.9	10.58	11.85	158	246	210	152	192	154	149	203	281	139	137	107	85	110	110	161	169	184	11.7767	9.75	12.2333	7.63	6.07	10.4433	204.667	166	211	127.667
Lg18033	SCPL35	1714	42.01	59.52	55.29	57.4	64.73	53.99	65.65	63.37	79.62	62	82.89	93.08	72.86	70.56	73.49	88.8	79.81	88.92	85.92	1045	1270	1174	1243	1148	1284	1037	1428	1626	1712	1785	1406	1344	1485	1762	1701	1674	1573	57.4033	61.4567	68.33	82.9433	77.6167	84.8833	1163	1225	1363.67	1634.33
Lg18043	At1g71250	1690	36.04	9.47	16.73	7.93	9.35	7.77	8.14	5.27	6.56	3.67	9.18	8.41	11.3	5.96	7.78	11.24	11.42	11.37	11.8	164	379	160	177	163	157	85	116	95	187	159	215	112	155	220	240	211	213	11.3767	8.42	5.16667	9.63	8.32667	11.53	234.333	165.667	98.667	187
Lg18101	UBC2	453	39.07	96.57	94.17	94.06	97.48	95.2	99.91	83.71	97.04	64.72	70.61	54.12	77.84	67.14	78.66	72.02	84.27	72.15	76.29	448.06	571.7	508.49	494.72	535	516.42	362	460	448.63	385.44	274.31	397	338	420.11	377.68	474.7	359	369.14	94.9333	97.53	81.8233	67.5233	72.6067	77.57	509.417	515.38	423.543	352.25
Lg18116	HSFB2C	1794	44.15	25.14	40.51	25.27	31.05	33.03	33.66	21.78	24.45	21.2	27.52	27.45	46.84	31.4	33.38	31.34	28.11	32.43	32.46	462	974	541	624	735	689	373	459	582	595	551	946	626	706	651	627	639	622	30.3067	32.58	22.4767	33.9367	32.04	31	659	682.667	471.333	697.333
Lg18135	At1g78140	1633	41.58	13.03	17.41	15.5	17.22	17.33	15.13	12.64	17.38	15.53	22.26	24.9	20.34	27.99	24.93	27.08	21.27	26.93	22.65	218	381	302	315	351	282	197	297	388	438	455	374	508	480	512	432	483	395	15.3133	16.56	15.1833	22.5	26.6667	23.6167	300.333	316	294	422.333
Lg18205	CSE	2832	37.46	17.24	11.41	13.02	14.94	11.64	12.01	12.69	16.27	11.4	12.54	17.3	15.68	15.22	13.54	16.07	17.55	18.9	19.7	500	433	440	474	409	388	343	482	494	428	548	500	479	452	527	618	588	596	13.89	12.8633	13.4533	15.1733	14.9433	18.7167	457.667	423.667	439.667	492
Lg18230	CAB13	330	38.79	18.34	24.19	17.78	22.99	28.34	22.31	15.87	17.09	17.23	11.82	11.38	6.46	16.09	10.28	7.59	10.48	8.83	21.28	62	107	70	85	116	84	50	59	87	47	42	24	59	40	29	43	32	75	20.1033	24.5467	16.73	9.88667	11.32	13.53	79.667	95	65.333	37.667
Lg18257	At4g37920	2966	37.56	5.79	4.38	5.28	5.09	4.57	5.14	5.9	6.06	6.32	9.79	10.37	8.5	7.1	8.95	10.25	7.94	9.98	7.32	176	174	187	169	168	174	167	188	287	350	344	284	234	313	352	293	325	232	5.15	4.93333	6.09333	9.55333	8.76667	8.41333	179	170.333	214	326
Lg18278	PAB2	2554	43.77	40.33	46.22	44.69	50.6	44.25	54.04	48.76	56.76	49.72	86.69	71.53	58.67	52.46	56.65	81.78	65.24	70.86	61.11	1054.98	1581.96	1362	1448	1401.96	1575	1189	1516.97	1943	2667.99	2044	1687	1489	1705.95	2418	2071.98	1988	1666.99	43.7467	49.63	51.7467	72.2967	63.63	65.7367	1332.98	1474.99	1549.66	2133
Lg18322	AVT6C	373	48.53	10.99	12.8	23.81	11.01	20.96	20.68	14.6	8.71	8.59	5.12	2.16	9.05	9.17	16.15	3.47	6.68	3.42	6.78	42	64	106	46	97	88	52	34	49	23	9	38	38	71	15	31	14	27	15.8667	17.55	10.6333	5.44333	9.59667	5.62667	70.667	77	45	23.333
Lg18351	--	1588	42.51	6.52	6.34	5.8	4.83	2.74	4.19	3.23	3.73	1.07	5.49	6.81	8.17	3.91	4.59	9.03	5.72	5.85	6.84	106	135	110	86	54	76	49	62	26	105	121	146	69	86	166	113	102	116	6.22	3.92	2.67667	6.82333	5.84333	6.13667	117	72	45.667	124
Lg18365	BGLU12	1805	39.67	118.92	107.25	118.84	128.61	75.82	91.65	73	112.98	69.33	96.82	89.41	92.95	94.41	86.54	106.04	122.73	132.85	171.48	2198.52	2594.28	2559.83	2600.9	1697.77	1887.69	1258	2133.92	1914.87	2105.93	1805.69	1888.92	1893.83	1841.69	2215.87	2754.81	2633.83	3305.87	115.003	98.6933	85.1033	93.06	95.6633	142.353	2450.88	2062.12	1768.93	1933.51
Lg18397	At2g01630	1663	45.94	84.95	93.46	87.02	102.14	63.84	88.01	85.73	109.36	47.9	165.88	171.4	134.01	109.84	107.92	182.47	141.25	169.76	154.66	1447	2083	1727	1903	1317	1670	1361	1903	1219	3324	3189	2509	2030	2116	3513	2921	3101	2747	88.4767	84.6633	80.9967	157.097	133.41	155.223	1752.33	1630	1494.33	3007.33
Lg18420	CLC-E	5054	38.94	22.45	26.62	25.2	17.34	19.19	14.44	22.74	18.64	18.97	9.59	13.92	10.51	11.77	11.48	8.87	10.39	13.06	13.26	1162	1803	1520	982	1203	833	1097	986	1467	584	787	598	661	684	519	653	725	716	24.7567	16.99	20.1167	11.34	10.7067	12.2367	1495	1006	1183.33	656.333
Lg18421	--	1974	35.97	1.73	0.91	1.27	0.63	0.82	0.84	1.75	1.6	1.69	0.29	0.45	0.4	0.41	0.21	0.48	0.77	0.74	0.33	35	24	30	14	20	19	33	33	51	7	10	9	9	5	11	19	16	7	1.30333	0.763333	1.68	0.38	0.366667	0.613333	29.667	17.667	39	8.667
Lg18422	--	1919	35.9	1.53	1.75	1.62	0.93	1.51	1.37	2.95	2.89	2.32	0.61	1.35	1.11	1.03	0.8	0.63	1.13	0.43	0.54	30	45	37	20	36	30	54	58	68	14	29	24	22	18	14	27	9	11	1.63333	1.27	2.72	1.02333	0.82	0.7	37.333	28.667	60	22.333
Lg18431	ARB_01444	2816	41.83	16.47	21.89	18.57	12.46	16.95	14.63	17.45	12.56	19.7	9.87	9.46	23.97	11.47	12.86	10.74	12.39	8.44	8.28	475	826	624	393	592	470	469	370	849	335	298	760	359	427	350	434	261	249	18.9767	14.68	16.57	14.4333	11.69	9.70333	641.667	485	562.667	464.333
Lg18444	KUA1	2201	38.57	106.01	107.13	102.95	86.82	106.36	96.44	118.5	110.07	132.19	76.65	84.95	57.83	81.93	69.25	63.73	94.56	95.71	95.41	2390	3160	2704	2141	2904	2422	2490	2535	4452	2033	2092	1433	2004	1797	1624	2588	2314	2243	105.363	96.54	120.253	73.1433	71.6367	95.2267	2751.33	2489	3159	1852.67
Lg18499	--	2634	36.94	11.49	11.47	8.84	10.54	10.5	9.08	7.2	8.64	8.11	11.12	12.79	10.79	11.31	9.34	12.43	11.6	10.51	12.23	310	405	278	311	343	273	181	238	327	353	377	320	331	290	379	380	304	344	10.6	10.04	7.98333	11.5667	11.0267	11.4467	331	309	248.667	350
Lg18525	PSAO	944	40.57	659.83	687.62	509.97	483.53	497.4	441.62	582.66	419.72	454.36	477.36	333.75	418.42	455.33	390.49	371.23	396.46	378.15	481.82	6380	8699	5745	5114	5825	4757	5251	4146	6563	5430	3525	4447	4777	4346	4057	4654	3921	4858	619.14	474.183	485.58	409.843	405.683	418.81	6941.33	5232	5320	4467.33
Lg18562	MYB77	1252	42.57	41.64	32.36	31.12	8.63	11.65	9.87	15.14	20.15	13.05	7.56	12.35	17.45	12.65	13.14	7.18	8.48	8.94	6.88	534	543	465	121	181	141	181	264	250	114	173	246	176	194	104	132	123	92	35.04	10.05	16.1133	12.4533	10.99	8.1	514	147.667	231.667	177.667
Lg18632	HIDM	2561	40.57	5.53	5.42	4.02	2.54	2.52	2.7	4.42	3.51	3.9	2.4	2.83	2.08	2.46	1.99	2.19	3.71	2.56	2.63	145	186	123	73	80	79	108	94	153	74	81	60	70	60	65	118	72	72	4.99	2.58667	3.94333	2.43667	2.21333	2.96667	151.333	77.333	118.333	71.667
Lg18633	HIDM	1184	39.78	10.06	9.08	7.5	7.76	8.24	6.59	8.05	6.7	7.84	4.42	4.68	5.93	5.09	4.8	5.84	6.66	5.69	5.38	122	144	106	103	121	89	91	83	142	63	62	79	67	67	80	98	74	68	8.88	7.53	7.53	5.01	5.24333	5.91	124	104.333	105.333	68
Lg18690	--	1663	39.45	4.17	8.35	5.79	6.44	8.48	6.75	10.77	9.02	13.87	15.97	14.89	8.33	13.04	13.31	5.45	5.95	8.49	11.94	71	186	115	120	175	128	171	157	353	320	277	156	241	261	105	123	155	212	6.10333	7.22333	11.22	13.0633	10.6	8.79333	124	141	227	251
Lg18717	KLCR2	2318	41.98	2.11	2.16	2.46	3.39	2.68	3.52	2.98	5.15	3.52	4.87	4.94	4.48	4.31	4.87	6.74	5.9	5.73	3.96	50	67	68	88	77	93	66	125	125	136	128	117	111	133	181	170	146	98	2.24333	3.19667	3.88333	4.76333	5.30667	5.19667	61.667	86	105.333	127
Lg18731	CAMRLK	2627	41.15	16.39	27.33	37.32	17.57	23.87	21.82	29.71	26.56	35.82	19.24	18.2	16.5	18.32	18.79	17.79	22.93	22.18	19.89	441	962	1170	517	778	654	745	730	1440	609	535	488	535	582	541	749	640	558	27.0133	21.0867	30.6967	17.98	18.3	21.6667	857.667	649.667	971.667	544
Lg18746	SPL4	961	40.17	23.57	26.56	36.1	25.17	29.02	27.63	25.07	32.62	24.96	27.98	17.11	14.6	11.89	15.53	18.61	17.49	16.77	17.34	232	342	414	271	346	303	230	328	367	324	184	158	127	176	207	209	177	178	28.7433	27.2733	27.55	19.8967	15.3433	17.2	329.333	306.667	308.333	222
Lg18748	EXPA2	1198	42.74	103.33	36.13	31.83	64.45	46.09	42.21	30.43	52.81	36.06	57.7	41.48	53.6	31.32	30.51	34.46	42.42	62.01	105.19	1268	580	455	865	685	577	348	662	661	833	556	723	417	431	478	632	816	1346	57.0967	50.9167	39.7667	50.9267	32.0967	69.8733	767.667	709	557	704
Lg18811	HIPP26	2179	39.61	7.84	11.37	11.08	20.93	20.31	25.26	11.68	13.68	15.33	28.22	17.88	27.76	27.54	37.8	28.3	24.51	25.57	24.06	175	332	288	511	549	628	243	312	511	741	436	681	667	971	714	664	612	560	10.0967	22.1667	13.5633	24.62	31.2133	24.7133	265	562.667	355.333	619.333
Lg18850	NFD3	1256	40.68	4.74	5.53	6.4	6.82	6.61	5.93	6.92	8.29	6.4	11.3	11.39	11.31	7.95	8.71	15.61	11.46	10.8	8.8	61	93	96	96	103	85	83	109	123	171	160	160	111	129	227	179	149	118	5.55667	6.45333	7.20333	11.3333	10.7567	10.3533	83.333	94.667	105	163.667
Lg18921	DOF5.4	1264	44.46	57.31	105.55	98.98	111.08	121.11	108.58	111.38	105.85	127.6	82.99	66.19	74.84	81.51	104.82	82.04	87.73	81.46	75.78	742	1788	1493	1573	1899	1566	1344	1400	2468	1264	936	1065	1145	1562	1200.57	1379	1131	1023	87.28	113.59	114.943	74.6733	89.4567	81.6567	1341	1679.33	1737.33	1088.33
Lg18927	H2AV	908	38.33	30.43	38.21	30.92	33.62	26.46	29.73	25.49	31.89	25.55	47.71	35.93	30.03	32.21	36.8	47.66	36.75	39.4	40.83	283	465	335	342	298	308	221	303	355	522	365	307	325	394	501	415	393	396	33.1867	29.9367	27.6433	37.89	38.89	38.9933	361	316	293	398
Lg18951	PNC1	996	42.17	0.78	0	0.5	0.9	1.05	1.14	2.73	2.69	7.68	2	1.62	1.25	0.27	2.55	2.25	2.1	1.37	0.47	8	0	6	10	13	13	26	28	117	24	18	14	3	30	26	26	15	5	0.426667	1.03	4.36667	1.62333	1.69	1.31333	4.667	12	57	18.667
Lg18963	HSP17.4B	6064	40.19	5.83	4.9	5.5	6.71	6.86	7.12	6.62	7.6	6.63	7.88	9.73	9.42	7.92	8.18	10.95	9.14	8.69	7.5	362	398	398	456	516	493	383	482	615	576	660	643	534	585	769	689	579	486	5.41	6.89667	6.95	9.01	9.01667	8.44333	386	488.333	493.333	626.333
Lg19047	BAM3	4264	37.66	26.54	31.46	16.57	11.99	14.1	13.11	15.72	17.73	17.01	33.07	44.12	33.1	39.21	34.95	23.03	28.76	30.36	37	1159	1798	843	573	746	638	640	791	1110	1699	2105	1589	1858	1757	1137	1525	1422	1685	24.8567	13.0667	16.82	36.7633	32.3967	32.04	1266.67	652.333	847	1797.67
Lg19049	At5g18500	2763	39.49	9.01	11.48	8.86	11.5	13.71	12.4	10.69	13.04	9.56	16.7	20.02	15.98	18.53	14.64	17.48	13.27	14.7	14.37	255	425	292	356	470	391	282	377	404	556	619	497	569	477	559	456	446	424	9.78333	12.5367	11.0967	17.5667	16.8833	14.1133	324	405.667	354.333	557.333
Lg19051	--	3918	35.94	6.11	5.92	5.26	5.08	6.15	5.82	6.9	5.17	5.75	3.47	4.7	5.46	4.34	5.09	3.77	3.86	4.51	3.87	245	311	246	223	299	260	258	212	345	164	206	241	189	235	171	188	194	162	5.76333	5.68333	5.94	4.54333	4.4	4.08	267.333	260.667	271.667	203.667
Lg19056	UGT73C5	1771	40.77	134.9	163.73	172.23	178.41	165	182.2	215.59	193.62	247.39	155.53	151.31	109.54	172.39	153.83	147.3	163.65	165.58	163.67	2447	3886	3640	3540	3625	3682	3645	3588	6704	3319	2998	2184	3393	3212	3020	3604	3221	3096	156.953	175.203	218.867	138.793	157.84	164.3	3324.33	3615.67	4645.67	2833.67
Lg19128	--	1041	44	116.29	48.46	55.06	88.57	76.04	82.84	75.06	51.87	67.49	30.61	44.22	88.48	56.27	65.92	61.9	62.42	34.19	33.19	1240	676	684	1033	982	984	746	565	1075	384	515	1037	651	809	746	808	391	369	73.27	82.4833	64.8067	54.4367	61.3633	43.2667	866.667	999.667	795.333	645.333
Lg19188	AOP1.2	1780	38.6	4.83	8.13	5.27	9.13	7.56	8.07	13.71	10.79	9.25	3.17	1.81	2.25	7.58	5.48	5.92	7.32	5.37	8.52	88	194	112	182	167	164	233	201	252	68	36	45	150	115	122	162	105	162	6.07667	8.25333	11.25	2.41	6.32667	7.07	131.333	171	228.667	49.667
Lg19227	GLR3.3	7882	40.65	122.17	201	165.06	120.57	155.04	130.43	164.67	143.96	192.97	187.37	154.05	79.68	153.18	138.43	95.1	103.68	126.23	133.03	9863	21232	15526	10647	15160	11731	12391	11873	23274	17796	13585	7071	13418	12864	8678	10162	10929	11199	162.743	135.347	167.2	140.367	128.903	120.98	15540.3	12512.7	15846	12817.3
Lg19272	AATL1	1697	44.08	3.91	3.39	2.22	5.42	6.37	8.62	5.93	10.02	6.74	3.62	3.42	3.4	5.62	2.55	3.41	11.33	14.7	18.37	68	77	45	103	134	167	96	178	175	74	65	65	106	51	67	239	274	333	3.17333	6.80333	7.56333	3.48	3.86	14.8	63.333	134.667	149.667	68
Lg19299	NOC2L	3604	38.93	1.54	1.1	1.44	1.63	1.34	2.19	2.06	2.55	2.41	3.34	3.42	2.74	2.32	3.34	5.01	3.68	4.27	2.88	57	53	62	66	60	90	71	96	133	145	138	111	93	142	209	165	169	111	1.36	1.72	2.34	3.16667	3.55667	3.61	57.333	72	100	131.333
Lg19311	SCAI	4509	39.94	15.65	13.55	15.3	11.72	12.66	11.97	13.29	13.14	12.17	10.16	12.33	11.09	12.35	11.08	12.22	12.89	13.06	12.48	723	819	823	592	708	616	572	620	840	552	622	563	619	589	638	723	647	601	14.8333	12.1167	12.8667	11.1933	11.8833	12.81	788.333	638.667	677.333	579
Lg19336	--	876	39.04	36.78	38.84	28.6	27.92	17.3	22.81	18.41	29.46	11.27	26.72	43.26	35.29	16.95	23.33	48.71	31.76	31.7	39.22	330	456	299	274	188	228	154	270	151	282	424	348	165	241	494	346	305	367	34.74	22.6767	19.7133	35.09	29.6633	34.2267	361.667	230	191.667	351.333
Lg19348	--	3910	36.14	5.34	2.52	2.81	2.58	2.35	2.31	3.08	1.66	2.57	1.29	2.19	2.77	1.29	1.21	1.7	2.2	1.21	0.84	214	132	131	113	114	103	115	68	154	61	96	122	56	56	77	107	52	35	3.55667	2.41333	2.43667	2.08333	1.4	1.41667	159	110	112.333	93
Lg19357	rplY	1131	43.41	4.58	4.02	3.93	5.52	4.92	5.89	6.11	7.35	5.66	7.48	12.09	5.89	7.24	6.9	10.39	9.1	9.26	8.44	53	61	53	70	69	76	66	87	98	102	153	75	91	92	136	128	115	102	4.17667	5.44333	6.37333	8.48667	8.17667	8.93333	55.667	71.667	83.667	110
Lg19381	--	1686	38.32	6.95	8.72	7.8	5.51	6.12	6.71	4.41	6.75	5	8.12	7.69	5.85	8.86	8.85	9.43	7.58	9.99	10.05	120	197	157	104	128	129	71	119	129	165	145	111	166	176	184	159	185	181	7.82333	6.11333	5.38667	7.22	9.04667	9.20667	158	120.333	106.333	140.333
Lg19387	RBP2	2121	41.25	47.64	43.31	47.61	34.59	36.18	33.63	37.63	31.13	33.86	30.68	29.54	36.48	27.28	32.55	29.85	36.51	31.89	27.46	1035	1231	1205	822	952	814	762	691	1099	784	701	871	643	814	733	963	743	622	46.1867	34.8	34.2067	32.2333	29.8933	31.9533	1157	862.667	850.667	785.333
Lg19397	PERK1	2109	44.29	2.36	2.34	2.19	2.75	2.75	2.95	2.33	3.26	1.33	5.12	4.28	3.79	2.56	3.62	5.28	4.16	3.28	3.55	51	66	55	65	72	71	47	72	43	130	101	90	60	90	129	109	76	80	2.29667	2.81667	2.30667	4.39667	3.82	3.66333	57.333	69.333	54	107
Lg19469	ALG10	2911	39.16	3.96	4.41	4.46	6.9	6.98	7.65	5.79	6.63	7.39	7.41	7.22	6.87	7.36	7.66	6.91	6.99	8.35	6.98	118	172	155	225	252	254	161	202	329	260	235	225	238	263	233	253	267	217	4.27667	7.17667	6.60333	7.16667	7.31	7.44	148.333	243.667	230.667	240
Lg19502	ALY3	1857	38.61	24.55	21.7	23.47	16.58	21.23	18.26	19.18	16.62	15.2	14.61	17.23	18.94	16.57	16.99	16	17.23	15.69	15.88	467	540	520	345	489	387	340	323	432	327	358	396	342	372	344	397.96	320	314.88	23.24	18.69	17	16.9267	16.52	16.2667	509	407	365	360.333
Lg19575	APG	1299	43.19	50.66	58.36	58.12	48.58	41.02	41.63	29.59	39.36	28.07	54.94	62.2	40	48.14	35.13	55.59	53.3	56.14	60.9	674	1016	901	707	661	617	367	535	558	860	904	585	695	538	836	861	801	845	55.7133	43.7433	32.34	52.38	46.2867	56.78	863.667	661.667	486.667	783
Lg19576	APG	1370	41.24	92	79.79	91.93	103.39	99.2	64.03	55.51	72.69	65.54	88.32	87.49	77.15	96.68	67.11	92.37	89.52	88.45	109.07	1291	1465	1503	1587	1686	1001	726	1042	1374	1458	1341	1190	1472	1084	1465	1525	1331	1596	87.9067	88.8733	64.58	84.32	85.3867	95.68	1419.67	1424.67	1047.33	1329.67
Lg19584	GT6	2022	40.21	9.51	13.54	15.46	10.15	9.13	8.89	12.38	7.61	13.96	10.06	8.88	7.51	3.69	7.13	5.47	7.4	6.66	4.45	197	367	373	230	229	205	239	161	432	245	201	171	83	170	128	186	148	96	12.8367	9.39	11.3167	8.81667	5.43	6.17	312.333	221.333	277.333	205.667
Lg19626	PID	1986	44.41	9	5.22	7.76	9.17	5.93	7.94	6.49	8.61	5.3	13.33	12.96	7.56	9.38	7.69	12.05	10.85	12.93	9.85	183	139	184	204	146	180	123	179	161	319	288	169	207	180	277	268	282	209	7.32667	7.68	6.8	11.2833	9.70667	11.21	168.667	176.667	154.333	258.667
Lg19662	HSP70-14	3948	43.34	42.56	60.14	59.56	85.75	89	94.65	69.14	73.59	74.64	90.09	85.8	77.35	81.18	86.99	87.8	81.54	87.17	76.43	1721	3182	2806	3793	4359	4264	2606	3040	4509	4286	3790	3438	3562	4049	4013	4003	3780	3223	54.0867	89.8	72.4567	84.4133	85.3233	81.7133	2569.67	4138.67	3385	3838
Lg19665	--	666	37.39	6.6	3.47	2.14	0.67	0.48	0.92	2.04	1.87	0.88	1	0.27	1.73	1.08	0.89	0.65	0.48	0.55	0.56	45	31	17	5	4	7	13	13	9	8	2	13	8	7	5	4	4	4	4.07	0.69	1.59667	1	0.873333	0.53	31	5.333	11.667	7.667
Lg19745	--	2710	36.31	6.59	4.24	4.58	6.59	8.63	6.4	5.53	3.81	6.08	3.71	3.63	4.16	4.81	3.79	5.23	5.52	4.74	5.7	183	154	148	200	290	198	143	108	252	121	110	127	145	121	164	186	141	165	5.13667	7.20667	5.14	3.83333	4.61	5.32	161.667	229.333	167.667	119.333
Lg19783	CYP707A1	2180	38.58	1.66	6.4	8.15	2.7	1.77	2.69	4.13	3.16	4.26	2.4	3.94	3.5	2.06	1.13	1.47	1.4	1.5	1.16	37	187	212	66	48	67	86	72	142	63	96	86	50	29	37	38	36	27	5.40333	2.38667	3.85	3.28	1.55333	1.35333	145.333	60.333	100	81.667
Lg19798	CYP86A7	1760	62.44	0.39	0.34	0.29	0.76	0.37	0.9	0	0	0.11	3.49	1.07	1.06	0.26	1.25	0.34	0.37	0	0.16	7	8	6	15	8	18	0	0	3	74	21	21	5	26	7	8	0	3	0.34	0.676667	0.0366667	1.87333	0.616667	0.176667	7	13.667	1	38.667
Lg19875	--	631	35.82	26.92	39.26	32.4	21.5	19.29	17.92	23.74	21.66	23.72	13.02	18.56	17.17	17.68	17.21	17.66	16.95	20.34	20.48	174	332	244	152	151	129	143	143	229	99	131	122	124	128	129	133	141	138	32.86	19.57	23.04	16.25	17.5167	19.2567	250	144	171.667	117.333
Lg19903	SOC1	3020	35.3	7.05	6.1	8.21	6.53	7.34	5.54	5.93	5.57	6.6	3.63	5.68	6.32	3.58	3.96	4.72	5.65	5.37	4.31	218	247	296	221	275	191	171	176	305	132	192	215	120	141	165	212	178	139	7.12	6.47	6.03333	5.21	4.08667	5.11	253.667	229	217.333	179.667
Lg19915	XYL1	3184	40.7	28.95	32.69	29.53	35.99	26.13	28.57	27.63	38.06	22.11	46.47	53.73	43.66	39.93	35.46	55.34	40.71	45.23	50.02	944	1395	1122	1284	1032	1038	840	1268	1077	1783	1914	1565	1413	1331	2040	1612	1582	1701	30.39	30.23	29.2667	47.9533	43.5767	45.32	1153.67	1118	1061.67	1754
Lg19980	SOQ1	4019	41.01	42.71	49.35	44.02	29.72	35.68	29.85	44.28	41.3	44.43	36.4	37.38	30.79	33.25	32.52	28.03	32.61	30.6	35.53	1758	2658	2111	1338	1779	1369	1699	1737	2732	1763	1681	1393	1485	1541	1304	1630	1351	1525	45.36	31.75	43.3367	34.8567	31.2667	32.9133	2175.67	1495.33	2056	1612.33
Lg20115	At1g54730	5367	35.38	50.1	41.4	37.22	28.57	35.39	30.49	37.22	28.42	30.72	17.94	22.68	30.42	28.53	25.92	26.97	26.67	25.41	25.52	2754	2978	2384	1718	2356	1867	1907	1596	2523	1160	1362	1838	1702	1640	1676	1780	1498	1463	42.9067	31.4833	32.12	23.68	27.14	25.8667	2705.33	1980.33	2008.67	1453.33
Lg20161	At1g77330	1138	38.58	4.55	3.93	3.24	4.24	3.54	3.16	5.25	3.61	2.81	1.53	1.73	1.4	1.42	1.79	2.81	1.63	2	1.4	53	60	44	54	50	41	57	43	49	21	22	18	18	24	37	23	25	17	3.90667	3.64667	3.89	1.55333	2.00667	1.67667	52.333	48.333	49.667	20.333
Lg20190	BSK5	2122	42.84	7.41	7.38	6.28	9.4	10.75	7.78	6.32	7.88	5.36	12.63	12.51	9.57	9.2	7.51	8.83	7.96	6.69	6.4	161	210	159	223.46	283	188.42	128	175	174	323	297	228.71	217	188	217	210	156	145	7.02333	9.31	6.52	11.57	8.51333	7.01667	176.667	231.627	159	282.903
Lg20235	Bp10	448	39.73	6.54	12.33	9.54	15.94	11.88	10.95	12.16	16	9.34	14.45	26.14	19.83	15.47	13.06	17.93	14.9	18.7	20.27	30	74	51	80	66	56	52	75	64	78	131	100	77	69	93	83	92	97	9.47	12.9233	12.5	20.14	15.4867	17.9567	51.667	67.333	63.667	103
Lg20259	ABCG32	6390	39.3	28.34	26.5	25.39	18.1	19.25	15.32	18.93	23.09	21.36	16.26	20.55	17.04	20.39	15.94	18.53	20.46	20.89	27.88	1855	2269	1936	1296	1526	1117	1155	1544	2089	1252	1469	1226	1448	1201	1371	1626	1466	1903	26.7433	17.5567	21.1267	17.95	18.2867	23.0767	2020	1313	1596	1315.67
Lg20302	RAD50	5263	39.2	7.31	5.63	6.45	6.14	6.71	6.66	8.76	8.93	8.28	9.57	10.99	10.09	8.29	8.72	10.75	10.67	10.36	9.55	394	397	405	362	438	400	440	492	667	607	647	598	485	541	655	698	599	537	6.46333	6.50333	8.65667	10.2167	9.25333	10.1933	398.667	400	533	617.333
Lg20333	ABA4	3042	40.73	9.27	6	6.08	4.37	5.53	3.79	5.27	4.59	4.51	3.08	3.82	4.79	3.75	2.8	3.89	3.46	4.28	5.35	288.84	244.74	220.62	148.86	208.8	131.49	153	146	209.75	113.04	130	164	126.75	100.48	137	131	143	173.86	7.11667	4.56333	4.79	3.89667	3.48	4.36333	251.4	163.05	169.583	135.68
Lg20374	HSP70-17	4841	40.16	10.25	11.62	10.61	13.02	11.77	13.29	11.4	15.54	13.46	19.87	20.57	16.82	16.71	18.87	23.52	17.77	19.75	19.09	508	754	613	706	707	734	527	787	997	1159	1114	917	899	1077	1318	1070	1050	987	10.8267	12.6933	13.4667	19.0867	19.7	18.87	625	715.667	770.333	1063.33
Lg20491	XLT2	2290	45.2	7.12	5.44	7.87	13.91	8.73	11.79	8.83	12.35	7.96	11.81	12.88	10.08	13.32	13.33	12.03	11.27	15.23	13.33	167	167	215	357	248	308	193	296	279	326	330	260	339	360	319	321	383	326	6.81	11.4767	9.71333	11.59	12.8933	13.2767	183	304.333	256	305.333
Lg20516	CYP75B2	1698	39.93	2.07	1.54	2.96	4.47	3.8	4.08	6.48	9.06	13.47	1.71	1.21	2.62	1.43	3	2.14	3.17	2.36	1.32	36	35	60	85	80	79	105	161	350	35	23	50	27	60	42	67	44	24	2.19	4.11667	9.67	1.84667	2.19	2.28333	43.667	81.333	205.333	36
Lg20528	--	1818	43.73	14.34	15.39	16.27	10.26	5.76	7.62	7.09	6.68	4.24	14.15	12.93	14.17	13.36	14.93	15.54	19.46	14.17	16.48	267	375	353	209	130	158	123	127	118	310	263	290	270	320	327	440	283	320	15.3333	7.88	6.00333	13.75	14.61	16.7033	331.667	165.667	122.667	287.667
Lg20615	--	2154	40.06	2.18	2.77	3.5	3.4	3.29	4.8	4.28	4.17	3.85	5.32	5.85	5.53	3.76	4.06	7.3	5.26	6.3	5.48	48	80	90	82	88	118	88	94	127	138	141	134	90	103	182	141	149	126	2.81667	3.83	4.1	5.56667	5.04	5.68	72.667	96	103	137.667
Lg20652	--	1963	40.55	5.82	5.44	6.4	8.46	7.84	9.91	8.16	9.93	10.29	13.78	11.43	11.36	9.53	12.18	16.63	15.28	14.28	12.31	117	143	150	186	191	222	153	204	309	326	251	251	208	282	378	373	308	258	5.88667	8.73667	9.46	12.19	12.78	13.9567	136.667	199.667	222	276
Lg20663	PATL3	2521	42.84	41.4	47.8	46.3	39.87	50.36	44.11	56.05	58.38	49.25	32.26	48.82	35.97	41.44	30.04	42.49	39.87	39.15	35.36	1069	1615	1393	1126	1575	1269	1349	1540	1900	980	1377	1021	1161	893	1240	1250	1084	952	45.1667	44.78	54.56	39.0167	37.99	38.1267	1359	1323.33	1596.33	1126
Lg20681	--	2139	37.35	26.79	38.69	25.46	20.53	23.97	26.92	39.57	19.75	31.29	14.86	16.84	25.7	28.52	26.29	16.15	16.65	12.9	9.98	587	1109	650	492	636	657	808	442	1024	383	403	619	678	663	400	443	303	228	30.3133	23.8067	30.2033	19.1333	23.6533	13.1767	782	595	758	468.333
Lg20771	--	1406	38.98	108.81	52.7	51.32	50.91	49.19	52.73	39.11	37.45	36.72	35.77	39.29	43.78	42.94	39.33	37.84	40.78	37.23	37.02	1567	993	861	802	858	846	525	551	790	606	618	693	671	652	616	713	575	556	70.9433	50.9433	37.76	39.6133	40.0367	38.3433	1140.33	835.333	622	639
Lg20785	FLN1	2125	44.28	12.5	18.58	11.59	10.88	15.82	14.43	16.81	17.36	18.27	23.82	23.89	21.36	18.97	19	21.63	19.19	16.67	19.3	272	529	294	259	417	350	341	386	594	610	568	511	448	476	532	507	389	438	14.2233	13.71	17.48	23.0233	19.8667	18.3867	365	342	440.333	563
Lg20799	--	605	39.34	26.47	37	20.64	15.79	7.33	7.82	30.47	8.53	10.15	5.9	8.13	21.14	1.78	4.07	4.43	10.9	6.47	5.42	164	300	149	107	55	54	176	54	94	43	55	144	12	29	31	82	43	35	28.0367	10.3133	16.3833	11.7233	3.42667	7.59667	204.333	72	108	80.667
Lg20826	Os07g0190000	2521	42.28	37.41	74.94	48.13	54.17	34.47	45.64	50.36	71.61	39.2	96.19	111.65	54.43	108.5	116.98	86.82	61.44	70.24	75.17	966	2532	1448	1530	1078	1313	1212	1889	1512	2922	3149	1545	3040	3477	2534	1926	1945	2024	53.4933	44.76	53.7233	87.4233	104.1	68.95	1648.67	1307	1537.67	2538.67
Lg20862	At2g17570	4041	35.83	19.86	21.35	20.24	14.22	19.91	16.35	24.44	20.46	23.87	13.47	17.92	15.03	15.48	12.49	15.82	18.51	15.61	17.91	822	1156	976	644	998	754	943	865	1476	656	810	684	695	595	740	930	693	773	20.4833	16.8267	22.9233	15.4733	14.5967	17.3433	984.667	798.667	1094.67	716.667
Lg20907	CAB40	1042	42.71	178.3	128.26	92.32	161.04	226.28	115.73	117.01	123.17	76.2	100.35	91.95	78	96.37	62.68	97.74	62.59	91.22	178.99	1903	1791	1148	1880	2925	1376	1164	1343	1215	1260	1072	915	1116	770	1179	811	1044	1992	132.96	167.683	105.46	90.1	85.5967	110.933	1614	2060.33	1240.67	1082.33
Lg20933	--	629	38.63	25.92	24.68	17.19	17.45	16.66	15.19	26.64	31.6	51.74	90.38	78.72	79.08	45.63	85.36	34.74	42.06	34.88	49.27	167	208	129	123	130	109	160	208	498	685	554	560	319	633	253	329	241	331	22.5967	16.4333	36.66	82.7267	55.2433	42.07	168	120.667	288.667	599.667
Lg20943	PLP2	1323	41.95	1.03	2.71	3.17	2.16	4.27	1.66	6.33	12.28	16	1.19	0.2	1.81	5.44	0.19	1.31	2.01	1.38	0.64	14	48	50	32	70	25	80	170	324	19	3	27	80	3	20	33	20	9	2.30333	2.69667	11.5367	1.06667	2.31333	1.34333	37.333	42.333	191.333	16.333
Lg20945	PLP2	1450	42.62	20.94	27.74	21.44	45.43	53.37	54.15	40.89	36.91	57.74	23.58	21.76	29.95	50.14	47.96	32.53	37.49	27.31	24.02	311	539	371	738	959.94	896	566	560	1281	412	353	489	808	819.96	546	676	434.94	372	23.3733	50.9833	45.18	25.0967	43.5433	29.6067	407	864.647	802.333	418
Lg20952	--	2388	38.94	1.35	1.47	1.58	2.13	1.72	2.31	2.72	2.6	2.9	3.96	3.29	2.83	2.3	3.34	3.73	3.3	3.35	2.23	33	47	45	57	51	63	62	65	106	114	88	76	61	94	103	98	88	57	1.46667	2.05333	2.74	3.36	3.12333	2.96	41.667	57	77.667	92.667
Lg21047	--	3321	39.27	5.97	6.47	7.32	8.63	7.45	6.7	4.6	7.31	4.59	6.85	10.31	9.28	8.64	7.61	10.9	9.03	10.53	9.7	203	288	290	321	307	254	146	254	233	274	383	347	319	298	419	373	384	344	6.58667	7.59333	5.5	8.81333	9.05	9.75333	260.333	294	211	334.667
Lg21065	ROA2	4046	41.32	29.68	39.32	27.96	31.11	24.35	28.24	25.55	37.37	18.96	57.6	54.34	48.65	33.36	37.55	52.86	44.96	47.3	42.46	1230	2132	1350	1410	1222	1304	987	1582	1174	2808	2460	2216	1500	1791	2476	2262	2102	1835	32.32	27.9	27.2933	53.53	41.2567	44.9067	1570.67	1312	1247.67	2494.67
Lg21082	GRF1	2033	42.5	7.88	9.47	8.74	8.08	6.54	6.64	6.8	8.41	3.6	13.8	11.83	11.93	6.82	9.05	12.07	11.51	13.66	10.13	164	258	212	184	165	154	132	179	112	338	269	273	154	217	284	291	305	220	8.69667	7.08667	6.27	12.52	9.31333	11.7667	211.333	167.667	141	293.333
Lg21099	BURP12	1263	35.47	110.08	159.4	139.2	245.01	310.76	236.96	221.77	167.15	168.53	125.83	209.05	342.84	342.68	403.14	140.75	85.77	102.14	62.12	1424	2698	2098	3467	4869	3415	2674	2209	3257	1915	2954	4875	4810	6003	2058	1347	1417	838	136.227	264.243	185.817	225.907	295.523	83.3433	2073.33	3917	2713.33	3248
Lg21100	TBL16	2622	40.01	2.53	3.5	3.07	4.94	3.69	4.88	4.59	4.81	4.29	4.84	5.66	5.05	4.67	4.37	5.67	5.06	4.37	5.28	68	123	96	145	120	146	115	132	172	153	166	149	136	135	172	165	126	148	3.03333	4.50333	4.56333	5.18333	4.90333	4.90333	95.667	137	139.667	156
Lg21101	TBL16	2857	39.17	3.93	6.4	5.1	8.03	7.45	6.66	6.86	6.32	8.1	9.73	8.04	8.92	7.78	7.21	6.74	8.05	7.11	7.34	115	245	174	257	264	217	187	189	354	335	257	287	247	243	223	286	223	224	5.14333	7.38	7.09333	8.89667	7.24333	7.5	178	246	243.333	293
Lg21136	ERF061	1701	38.51	1.78	3.25	3.79	2.62	3.32	5.98	2.71	3.03	3.15	2.59	3.52	3.55	2.43	3.29	2.44	1.61	1.02	1.21	31	74	77	50	70	116	44	54	82	53	67	68	46	66	48	34	19	22	2.94	3.97333	2.96333	3.22	2.72	1.28	60.667	78.667	60	62.667
Lg21146	NAT6	3189	40.58	24.86	24.12	23.62	24.15	22.24	22.29	21.48	25.35	19.16	26.49	30.44	28.41	27.23	29.23	30.47	31.8	30.49	30.56	812	1031	899	863	880	811	654	846	935	1018	1086	1020	965	1099	1125	1261	1068	1041	24.2	22.8933	21.9967	28.4467	28.9767	30.95	914	851.333	811.667	1041.33
Lg21203	DUT	910	42.86	1.5	4.43	1.38	4.02	2.3	2.22	2.76	3.36	1.58	4.38	4.13	3.12	1.98	2.98	3.99	4.33	6	6.79	14	54	15	41	26	23	24	32	22	48	42	32	20	32	42	49	60	66	2.43667	2.84667	2.56667	3.87667	2.98333	5.70667	27.667	30	26	40.667
Lg21204	DUT	1088	42.28	10.68	15.29	7.55	15.18	7.56	11.6	9.15	14.58	6.91	18.15	19.14	15.35	9.76	12.71	21.91	18.48	20.08	20.05	119	223	98	185	102	144	95	166	115	238	233	188	118	163	276	250	240	233	11.1733	11.4467	10.2133	17.5467	14.7933	19.5367	146.667	143.667	125.333	219.667
Lg21216	--	3469	39.12	29.04	19.17	14.69	12.58	13.57	10.51	10.54	8.87	7.71	6.48	6.75	17.21	10.97	13.84	8.89	8.72	7.45	6.83	1032	891	608	489	584	416	349	322	409	271	262	672	423	566	357	376	284	253	20.9667	12.22	9.04	10.1467	11.2333	7.66667	843.667	496.333	360	401.667
Lg21401	TCX2	2746	40.64	12.51	16.33	12.36	13.78	15.53	14.36	13.01	12.95	10.38	13.72	18.13	14.94	13.43	12.32	16.29	17.37	18.67	15.41	352	601	405	424	529	450	341	372	436	454	557	462	410	399	518	593	563	452	13.7333	14.5567	12.1133	15.5967	14.0133	17.15	452.667	467.667	383	491
Lg21467	TENA_E	2392	37.04	7.06	4.49	5.01	3.36	3.27	2.34	3.68	3.68	4.04	1.94	1.83	3.79	1.99	2.34	3.76	3.43	2.55	2.23	173	144	143	90	97	64	84	92	148	56	49	102	53	66	104	102	67	57	5.52	2.99	3.8	2.52	2.69667	2.73667	153.333	83.667	108	69
Lg21468	BJSP-2	2506	47.96	0	0.33	0	3.06	3.54	8.46	0	0	0.37	0.07	0.25	0	0	0	0	4.59	0	0	0	11	0	86	110	242	0	0	14	2	7	0	0	0	0	143	0	0	0.11	5.02	0.123333	0.106667	0.001	1.53	3.667	146	4.667	3
Lg21469	mettl13	3219	40.48	2.58	2.69	2.58	3.38	3.03	3.24	3.19	4.01	3.9	4.85	4.8	4.33	4.39	4.03	6.36	5.15	5.52	4.6	85	116	99	122	121	119	98	135	192	188	173	157	157	153	237	206	195	158	2.61667	3.21667	3.7	4.66	4.92667	5.09	100	120.667	141.667	172.667
Lg21475	FPGS1	2705	39.56	51.14	43.36	45.72	35.7	34.6	31.78	42.29	38.12	38.73	28.65	33.87	36.51	28.11	28.72	33.4	32.29	29.52	29.49	1417	1572	1476	1082	1161	981	1092	1079	1603	934	1025	1112	845	916	1046	1086	877	852	46.74	34.0267	39.7133	33.01	30.0767	30.4333	1488.33	1074.67	1258	1023.67
Lg21583	--	1200	49.83	13.42	12.75	12.5	19.56	16.59	14.83	13.79	19.35	8.6	11.13	8.42	9.99	11.47	9.12	11.66	15.15	15.63	15.29	165	205	179	263	247	203	158	243	158	161	113	135	153	129	162	226	206	196	12.89	16.9933	13.9133	9.84667	10.75	15.3567	183	237.667	186.333	136.333
Lg21667	IAA26	3621	37.7	22.54	17.15	21.87	27.71	28.09	28.46	31.16	28.58	27.6	18.17	23.23	26.25	21.72	24.69	24.76	22.39	23.31	18.38	836	832	945	1124	1262	1176	1077	1083	1529	793	941	1070	874	1054	1038	1008	927	711	20.52	28.0867	29.1133	22.55	23.7233	21.36	871	1187.33	1229.67	934.667
Lg21755	AATL1	4236	39.05	7.51	7.19	8.8	9.33	8.18	8.4	6.43	9.36	5.28	13.13	14.56	10.46	9.2	9.99	14.23	12.49	12.66	13.5	326	408	445	443	430	406	260	415	342	670	690	499	433	499	698	658	589	611	7.83333	8.63667	7.02333	12.7167	11.14	12.8833	393	426.333	339	619.667
Lg21788	At1g56190	6317	40.07	119.55	152.84	143.56	117.05	135.51	111.79	153.7	132.42	160.46	154.98	120.13	91.72	130.13	119.07	95.03	98.95	110.94	120.69	7735	12939	10822	8284	10619	8058	9269	8753	15510	11797	8490	6523	9136	8868	6950	7773	7698	8143	138.65	121.45	148.86	122.277	114.743	110.193	10498.7	8987	11177.3	8936.67
Lg21827	ABA2	4214	38.7	102.91	134.22	142.58	101.86	125.79	116.77	132.74	119.13	163.35	85.08	109.68	57.37	103.79	77.49	59.94	86.14	100.87	109.82	4442	7580	7170	4809	6576	5615	5340	5253	10533	4320	5171	2722	4861	3850	2924	4514	4668.99	4943	126.57	114.807	138.407	84.0433	80.4067	98.9433	6397.33	5666.67	7042	4071
Lg21847	MYB108	1338	42.15	0.66	1.17	1.06	1.2	0.78	1.38	3.21	1.57	9.92	1.05	1.14	1.73	1.14	1.39	1.23	1.26	0.82	0.77	9	21	17	18	13	21	41	22	203	17	17	26	17	22	19	21	12	11	0.963333	1.12	4.9	1.30667	1.25333	0.95	15.667	17.333	88.667	20
Lg21880	Os08g0130500	1528	42.47	235.64	242.81	221.01	277.82	252.27	293.54	307.59	330.35	308.33	328.48	384.54	344.77	285.84	287.48	427.65	314.93	348.85	308.09	3688	4972	4030	4756	4782	5118	4486.99	5282	7209	6048	6574	5930.99	4854	5179	7564.99	5984	5855	5028	233.153	274.543	315.423	352.597	333.657	323.957	4230	4885.33	5659.33	6184.33
Lg21898	PAE9	4212	37.39	2.97	5.4	4.14	4.41	5.95	4.85	5.52	5.38	7.03	1.99	3.82	3.31	4.49	2.44	2.09	2.56	2.53	2.45	128	305	208	208	311	233	222	237	452.96	101	180	157	210	121	102	134	117	110	4.17	5.07	5.97667	3.04	3.00667	2.51333	213.667	250.667	303.987	146
Lg21899	PAE9	947	39.07	1.03	3.31	3.27	4.05	4.6	4.63	4.53	6.56	7.04	2.02	2.55	3.28	3.99	1.88	1.82	2.97	1.92	1.58	10	42	37	43	54	50	41	65	102.04	23	27	35	42	21	20	35	20	16	2.53667	4.42667	6.04333	2.61667	2.56333	2.15667	29.667	49	69.347	28.333
Lg21900	CHR25	3423	41.69	1.4	1.72	1.54	1.56	2.17	2.15	1.41	1.81	1.66	3.1	3.39	2.72	2.1	2.5	3.26	2.42	3.38	2.76	49	79	63	60	92	84	46	65	87	128	130	105	80	101	129	103	127	101	1.55333	1.96	1.62667	3.07	2.62	2.85333	63.667	78.667	66	121
Lg21935	--	1661	40.04	3.23	3.86	5.7	3.28	3.69	2.95	2.65	3.85	2.68	4.95	4.09	2.83	3.2	2.09	4.78	4.79	5.7	8.62	55	86	113	61	76	56	42	67	68	99	76	53	59	41	92	99	104	153	4.26333	3.30667	3.06	3.95667	3.35667	6.37	84.667	64.333	59	76
Lg21936	CYP76A2	2041	42.33	70.89	153.33	92.01	125.55	91.27	111.55	125.17	179.1	89.69	211.6	260.61	106.27	289.16	254.54	242.76	161.74	166.29	183.68	1482	4194	2241	2871	2311	2598	2439	3825	2801	5204	5951	2442	6559	6125	5736	4105	3728	4004	105.41	109.457	131.32	192.827	262.153	170.57	2639	2593.33	3021.67	4532.33
Lg21999	SOD	893	43.45	8.42	5.35	4.97	3.1	4.78	3.14	2.93	1.07	1.83	1.12	1.9	3.18	3.12	2.28	3.29	2.16	2.14	1.36	77	64	53	31	53	32	25	10	25	12	19	32	31	24	34	24	21	13	6.24667	3.67333	1.94333	2.06667	2.89667	1.88667	64.667	38.667	20	21
Lg22025	--	1045	39.33	4.67	1.29	3.37	6.58	5.48	7.55	6.62	2.38	2.31	10.01	5.65	5.61	9.73	15.83	22.15	10.47	10.8	5.29	50	18	42	77	71	90	66	26	37	126	66	66	113	195	268	136	124	59	3.11	6.53667	3.77	7.09	15.9033	8.85333	36.667	79.333	43	86
Lg22027	APUM24	2782	41.01	3.93	4.69	5	5.42	4.23	5.39	6.97	7.59	6.23	10.47	10.12	7.63	6.47	7.68	14.66	10.87	8.77	8.88	112	175	166	169	146	171	185	221	265	351	315	239	200	252	472	376	268	264	4.54	5.01333	6.93	9.40667	9.60333	9.50667	151	162	223.667	301.667
Lg22048	SHM4	1982	45.56	72.16	102.37	96.69	171.8	160.28	159.58	95.66	131.73	108.38	239.04	215.02	176.3	239.57	258.91	250.81	154.63	190.03	165.05	1465	2719	2287	3815	3941	3609	1810	2732	3287	5709	4768	3934	5277	6050	5755	3811	4137	3494	90.4067	163.887	111.923	210.12	249.763	169.903	2157	3788.33	2609.67	4803.67
Lg22072	--	1707	39.72	50.45	30.25	31.81	19.09	26.21	24.44	33.26	22.9	25.15	13.13	24.82	28.51	21.24	23.85	23.73	24.17	21.07	25.12	882	692	648	365	555	476	542	409	657	270	474	548	403	480	469	513	395	458	37.5033	23.2467	27.1033	22.1533	22.94	23.4533	740.667	465.333	536	430.667
Lg22094	At2g40140	3008	41.62	179.39	152.79	298.28	79.61	96.72	123.39	98.13	100.52	100.05	65.86	61.3	66.35	84	72.47	65.13	69.94	72.55	63.84	5527	6159	10707	2683	3609	4235	2818	3164	4605	2387	2063	2247	2808	2570	2268	2616	2397	2051	210.153	99.9067	99.5667	64.5033	73.8667	68.7767	7464.33	3509	3529	2232.33
Lg22113	--	1593	37.85	4.47	4.17	4.26	7	5.31	6.16	5.92	8.04	4.76	9.43	7.74	6.52	7.51	7.45	10.68	8.33	8.69	9.7	73	89	81	125	105	112	90	134	116	181	138	117	133	140	197	165	152	165	4.3	6.15667	6.24	7.89667	8.54667	8.90667	81	114	113.333	145.333
Lg22132	BGAL8	3639	39.46	10.54	13.08	12.83	11.5	10.03	8.74	8.41	9.59	7.72	13.25	14.96	15.08	12.54	12.56	15.33	12.82	13.06	16.31	393	638	557	469	453	363	292	365	430	581	609	618	507	539	646	580	522	634	12.15	10.09	8.57333	14.43	13.4767	14.0633	529.333	428.333	362.333	602.667
Lg22174	--	1694	46.1	33.72	39.42	48.73	49.42	43.4	47.44	38.21	46.09	31.06	55.16	55.35	43.78	54.98	45.66	48.39	54.92	52.72	57.54	585	895	985	938	912	917	618	817	805	1126	1049	835	1035	912	949	1157	981	1041	40.6233	46.7533	38.4533	51.43	49.6767	55.06	821.667	922.333	746.667	1003.33
Lg22199	ZAR1	2665	41.69	4.07	4.34	4.72	4.55	2.93	3.32	4.83	4.16	2.43	6.91	6.94	5.83	2.73	5.09	8.14	6.52	7.17	6.11	111	155	150	136	97	101	123	116	99	222	207	175	81	160	251	216	210	174	4.37667	3.6	3.80667	6.56	5.32	6.6	138.667	111.333	112.667	201.333
Lg22218	SCPL45	1246	39.25	6.9	7.01	6.93	13.53	11.06	13.29	12.15	10.89	9.44	12.05	13.41	10.76	12.48	10.88	12.17	12.2	12.71	8.79	88	117	103	188.81	171	189	144.55	142	180	180.88	187	151	172.82	159.82	175.54	189	174	117	6.94667	12.6267	10.8267	12.0733	11.8433	11.2333	102.667	182.937	155.517	172.96
Lg22279	At1g17710	1239	40.6	5.75	26.5	9.33	14.05	23.62	17.9	18.01	16.43	19.52	10.38	11.83	5.66	13.94	10.75	6.27	6.17	6.98	14.66	73	440	138	195	363	253	213	213	370	155	164	79	192	157	90	95	95	194	13.86	18.5233	17.9867	9.29	10.32	9.27	217	270.333	265.333	132.667
Lg22284	RBG3	1560	41.6	10.83	14.3	14.93	17.85	15.81	20.22	18.67	19.24	18.22	27.72	24.64	20.16	17.82	23.54	26.8	24.02	26.61	21.01	173	299	278	312	306	360	278	314	435	521	430	354	309	433	484	466	456	350	13.3533	17.96	18.71	24.1733	22.72	23.88	250	326	342.333	435
Lg22344	--	1749	38.48	141.28	104.65	122.56	148.1	168.96	171.82	188.23	155.45	140.23	83.13	116.57	134.78	116.89	131.04	106.73	148.47	123.68	112.36	2531	2453	2558	2902	3666	3429	3143	2845	3753	1752	2281	2654	2272	2702	2161	3229	2376	2099	122.83	162.96	161.303	111.493	118.22	128.17	2514	3332.33	3247	2229
Lg22400	RVE1	4042	38.35	7.56	6.89	4.21	3.27	3.19	3.19	3.6	3.05	2.46	4.5	6.24	9.65	4.81	5.29	5.43	7.76	4.55	6.32	313	373	203	148	160	147	139	129	152	219	282	439	216	252	254	390	202	273	6.22	3.21667	3.03667	6.79667	5.17667	6.21	296.333	151.667	140	313.333
Lg22443	At1g43650	2273	36.65	1.16	1.41	1.44	0.55	0.82	0.96	1.8	1.68	2.42	0.84	0.67	0.59	0.63	0.71	1.03	0.88	0.72	1.07	27	43	39	14	23	25	39	40	84	23	17	15	16	19	27	25	18	26	1.33667	0.776667	1.96667	0.7	0.79	0.89	36.333	20.667	54.333	18.333
Lg22505	SAMS1	3119	39.98	201.08	255.32	311.63	476.1	442.92	479.91	293.89	365.93	336.99	579.43	444.38	403.93	645.15	612.33	476.84	361.17	439.27	388.58	6424	10672	11599	16637	17138	17080	8751	11943	16083	21777	15507	14184	22363	22517	17218	14008	15049	12945	256.01	466.31	332.27	475.913	578.107	396.34	9565	16951.7	12259	17156
Lg22544	typA	1165	46.7	9.13	8.01	9.35	11.19	9.83	10.91	11.24	14.03	12.96	19.59	14.5	13.49	11.59	13.83	19.43	17.39	15.94	13.98	109	125	130	146	142	145	125	171	231	275	189	177	150	190	262	252	204	174	8.83	10.6433	12.7433	15.86	14.95	15.77	121.333	144.333	175.667	213.667
Lg22564	HY5	3531	37.58	3.21	8.96	8.52	24.32	22.97	25.56	9.34	7.96	15.07	12.72	11.52	11.32	10.29	16.24	10.32	8.43	10.73	9.94	116	424	359	962	1006	1030	315	294	814	541	455	450	404	676	422	370	416	375	6.89667	24.2833	10.79	11.8533	12.2833	9.7	299.667	999.333	474.333	482
Lg22596	--	1774	36.13	11.23	10.68	12.94	10.11	6.82	7.11	8.68	9.54	4.97	13.24	14.96	12.77	8.72	9.8	13.73	13.24	13.5	10.71	204	254	274	201	150	144	147	177	135	283	297	255	172	205	282	292	263	203	11.6167	8.01333	7.73	13.6567	10.75	12.4833	244	165	153	278.333
Lg22598	Os03g0690000	681	36.71	43.87	45.14	39.5	58.06	54.33	55.59	35.84	47.29	45.49	74.7	58.27	57.91	66.72	74.23	81.81	62.23	63.77	68.33	306	412	321	443	459	432	233	337	474	613	444	444	505	596	645	527	477	497	42.8367	55.9933	42.8733	63.6267	74.2533	64.7767	346.333	444.667	348	500.333
Lg22631	FFC	5111	38.19	24.93	22.12	22.3	14.67	14.05	12.43	20.45	17.31	17.79	15.88	16.95	19.08	11.14	12.78	13.76	15.8	12.99	14.11	1305	1515	1360	840	891	725	998	926	1391	978	969	1098	633	770	814	1004	729	770	23.1167	13.7167	18.5167	17.3033	12.56	14.3	1393.33	818.667	1105	1015
Lg22652	MAKR6	1377	38.13	21.98	44.44	29.27	22.69	27.46	22.08	38.03	28.32	32.89	22.96	26.74	20.13	23.13	23.96	19.95	24.06	22.81	22.3	310	820	481	350	469	347	500	408	693	381	412	312	354	389	318	412	345	328	31.8967	24.0767	33.08	23.2767	22.3467	23.0567	537	388.667	533.667	368.333
Lg22668	NTF6	1552	40.21	4.47	5.67	4.27	5.06	3.12	4.24	4.32	4.43	2.65	7.91	8.52	7.04	4.81	4.04	9.91	6.79	7.8	6.64	71	118	79	88	60	75	64	72	63	148	148	123	83	74	178	131	133	110	4.80333	4.14	3.8	7.82333	6.25333	7.07667	89.333	74.333	66.333	139.667
Lg22675	POT1	2877	39.9	3.16	3.61	3.58	5.71	3.87	4.08	11.47	4.29	19.81	1.99	3.51	3.7	2.19	3.39	2.34	3.55	2.75	2.25	93	139	123	184	138	134	315	129	872	69	113	120	70	115	78	127	87	69	3.45	4.55333	11.8567	3.06667	2.64	2.85	118.333	152	438.667	100.667
Lg22774	--	1005	38.31	44.3	39.57	42.52	28.24	36.01	28.08	43.98	44.5	50.66	27.42	49.8	29.78	37.78	23.46	30.94	35.13	32.25	32.42	456	533	510	318	449	322	422	468	779	332	560	337	422	278	360	439	356	348	42.13	30.7767	46.38	35.6667	30.7267	33.2667	499.667	363	556.333	409.667
Lg22876	GT19	1766	40.6	15.37	21.46	24.82	14.51	15.75	17.22	24.85	21.16	25.57	15.41	17.01	11.82	15.79	16.28	14.92	17.99	15.16	16.01	278	508	523	287	345	347	419	391	691	328	336	235	310	339	305	395	294	302	20.55	15.8267	23.86	14.7467	15.6633	16.3867	436.333	326.333	500.333	299.667
Lg22890	--	5525	34.77	13.77	12.86	11.92	7.8	9.24	6.93	12.89	10.85	11.21	5.86	11.42	12.11	8.57	7.75	8.18	9.62	7.83	8.61	779	952	786	483	633	437	680	627	948	390	706	753	526	505	523	661	475	508	12.85	7.99	11.65	9.79667	8.16667	8.68667	839	517.667	751.667	616.333
Lg22903	--	1004	45.62	17.11	14.79	21.45	11.91	14.53	15.8	13.25	12.47	12.37	11.08	11.48	11.41	15.59	17.15	11.18	14.66	10.7	11.47	176	199	257	134	181	181	127	131	190	134	129	129	174	203	130	183	118	123	17.7833	14.08	12.6967	11.3233	14.64	12.2767	210.667	165.333	149.333	130.667
Lg22945	--	562	35.94	17.72	12.35	9.84	5.56	3.73	5.61	7.83	3.57	6.05	2.66	1.75	8.22	4.96	1.96	1.08	5.29	1.3	3.5	102	93	66	35	26	36	42	21	52	18	11	52	31	13	7	37	8	21	13.3033	4.96667	5.81667	4.21	2.66667	3.36333	87	32.333	38.333	27
Lg22963	At5g63180	1388	41.35	12.17	18.55	18.84	15.24	8.36	10.67	6.04	8.54	3.77	24.75	19	13.05	16.6	13.38	17.86	19.24	16.53	20.24	173	345	312	237	144	169	80	124	80	414	295	204	256	219	287	332	252	300	16.52	11.4233	6.11667	18.9333	15.9467	18.67	276.667	183.333	94.667	304.333
Lg22979	--	8710	36.29	15.85	11.38	12.35	5.69	5.62	4.91	10.87	5.68	6.99	3.81	6.01	8.48	2.99	4.62	5.06	5.53	3.28	3.78	1414	1328	1284	555	607	488	904	518	932	400	586	832	289	474	510	599	314	352	13.1933	5.40667	7.84667	6.1	4.22333	4.19667	1342	550	784.667	606
Lg23047	--	1718	45.63	10.57	16.55	16.39	11.07	8.73	7.6	17.07	11.29	17.23	8.02	5.93	8.58	7.91	10.66	9.9	13.86	11.45	7.47	186	381	336	213	186	149	280	203	453	166	114	166	151	216	197	296	216	137	14.5033	9.13333	15.1967	7.51	9.49	10.9267	301	182.667	312	148.667
Lg23153	GH3.11	3907	41.44	19.34	11.12	11.28	18.18	19.31	21.08	19.54	20.13	12.39	7.94	9.01	14.78	9.83	15.83	10.66	11.84	10.6	10.3	774	582	526	796	936	940	729	823	741	374	394	650	427	729	482	575	455	430	13.9133	19.5233	17.3533	10.5767	12.1067	10.9133	627.333	890.667	764.333	472.667
Lg23192	SAP5	1231	40.21	59.88	46.37	51.26	39.08	51.6	51.04	46.46	36.64	38.54	28.92	29.91	43.22	31.72	40.51	31.51	27.37	26.99	25.78	755	765	753	539	788	717	546	472	726	429	412	599	434	588	449	419	365	339	52.5033	47.24	40.5467	34.0167	34.58	26.7133	757.667	681.333	581.333	480
Lg23253	--	2089	40.64	40.94	137.45	105.82	63.96	87.4	73.54	113.82	104.67	135.12	61.97	66.66	52.34	72.15	74.38	44.45	87.85	67.77	52.17	876	3848	2638	1497	2265	1753	2270	2288	4319	1560	1558	1231	1675	1832	1075	2282	1555	1164	94.7367	74.9667	117.87	60.3233	63.66	69.2633	2454	1838.33	2959	1449.67
Lg23255	COL7	1437	45.58	0.82	0.78	1.28	1.37	1.23	2.01	0.95	1.73	2.14	3.23	5.16	3.15	3.57	3.66	3.19	2.74	4.18	3.91	12	15	22	22	22	33	13	26	47	56	83	51	57	62	53	49	66	60	0.96	1.53667	1.60667	3.84667	3.47333	3.61	16.333	25.667	28.667	63.333
Lg23256	COL6	1627	44.62	15.48	14.45	16.64	12.67	14.12	14.33	15.32	19.44	14.66	20.56	27.63	23.31	21.79	19.39	24.47	24.61	23.5	27.68	258	315	323	231	285	266	238	331	365	403	503	427	394	372	461	498	420	481	15.5233	13.7067	16.4733	23.8333	21.8833	25.2633	298.667	260.667	311.333	444.333
Lg23267	DRG2	3033	40.75	34.83	28.56	29.84	24.84	24.82	25.08	31.77	26.72	26.7	22.49	22.87	23.96	18.57	22.26	21.87	27.55	22.18	20.5	1082	1161	1080	844	934	868	920	848	1239	822	776	818	626	796	768	1039	739	664	31.0767	24.9133	28.3967	23.1067	20.9	23.41	1107.67	882	1002.33	805.333
Lg23307	At1g02150	2114	39.59	19.3	21.71	22.83	25.92	31.57	27.15	28.19	28.66	28.47	34.23	37.67	30.17	30.48	32.98	40.94	31.73	29.33	30.96	418	615	576	614	828	655	569	634	921	872	891	718	716	822	1002	834	681	699	21.28	28.2133	28.44	34.0233	34.8	30.6733	536.333	699	708	827
Lg23316	--	2542	39.06	50.04	31.32	17.9	14.75	13.1	16.48	13.35	13.23	7.61	8.39	9.21	21.24	10.62	10.41	9.58	10.6	8.17	11.2	1303	1067	543	420	413	478	324	352	296	257	262	608	300	312	282	335	228	304	33.0867	14.7767	11.3967	12.9467	10.2033	9.99	971	437	324	375.667
Lg23357	noc3l	2738	41.34	8.77	8.53	9.92	12.13	10.78	13.28	11.32	15.39	11.41	15.76	16.52	14.5	13.54	14.53	19.34	15.95	16.56	13.47	246	313	324	372	366	415	296	441	478	520	506	447	412	469	613	543	498	394	9.07333	12.0633	12.7067	15.5933	15.8033	15.3267	294.333	384.333	405	491
Lg23385	LYK3	5032	37.88	6.36	6.94	7.93	11.21	13.1	11.3	8.28	9.51	7.6	8.72	13.52	11.67	9.92	13.74	11.84	10.77	9.68	8.99	328	468	476	632	818	649	398	501	585	529	761	661	555	815	690	674	535	483	7.07667	11.87	8.46333	11.3033	11.8333	9.81333	424	699.667	494.667	650.333
Lg23427	rbcL	3071	42.66	24.07	32.61	44.64	28.05	22.26	27.77	31.76	17.27	35.52	10.86	17.06	27.85	20.86	20.58	24.75	12.91	20.48	13.75	757	1342	1636	965	848	973	931	555	1669	402	586	963	712	745	880	493	691	451	33.7733	26.0267	28.1833	18.59	22.0633	15.7133	1245	928.667	1051.67	650.333
Lg23429	DOX1	2307	44.91	2.2	3.69	2.58	3.21	4.02	4.03	8.76	10.77	8.73	3.99	1.7	4.35	6.94	3.49	4.49	3.42	5.33	3.86	52	114	71	83	115	106	193	260	308	111	44	113	178	95	120	98	135	95	2.82333	3.75333	9.42	3.34667	4.97333	4.20333	79	101.333	253.667	89.333
Lg23490	KTI2	854	38.29	73.85	22.19	15.99	29.16	24.26	22.99	44.03	21.6	75.07	5.25	3.66	15.19	12.12	10.83	6.57	8.1	6.61	17.87	646	254	163	279	257	224	359	193	981	54	35	146	115	109	65	86	62	163	37.3433	25.47	46.9	8.03333	9.84	10.86	354.333	253.333	511	78.333
Lg23504	PGDH1	3233	43.83	17.58	20.8	20.84	27.64	31.76	33.45	25.01	29.94	24.54	46.46	31.93	28.54	38.52	41.61	43.68	35.2	33.57	28.26	582	901	804	1001	1274	1234	772	1013	1214	1810	1155	1039	1384	1586	1635	1415	1192	976	19.74	30.95	26.4967	35.6433	41.27	32.3433	762.333	1169.67	999.667	1334.67
Lg23531	CYP71A1	2579	38.66	12.87	35.99	38.11	33.4	48.17	45.86	51.08	44.47	58.79	68.7	47.65	31.73	55.37	59.39	63.1	74.46	60.39	41.1	340	1244	1173	965	1541	1349.54	1257.56	1200.19	2320	2135	1375	921.18	1587	1805.88	1884	2388	1710.64	1132	28.99	42.4767	51.4467	49.36	59.2867	58.65	919	1285.18	1592.58	1477.06
Lg23551	ABCC8	5588	38.87	13.17	12.33	12.07	16.77	18.05	18.71	19.85	20.03	29.39	9.98	13.28	10.57	11.3	14.88	9.74	14.64	10.49	8.61	754	923	805	1050	1251	1193	1059	1171	2513	672	830	665	702	980	630	1017	644	514	12.5233	17.8433	23.09	11.2767	11.9733	11.2467	827.333	1164.67	1581	722.333
Lg23557	--	3101	37.44	3.31	4.24	4.59	4.89	4.86	5.57	4.15	6.44	5.73	8.06	6.77	9.11	8.12	10.75	7.27	6.41	5.99	6.01	105	176	170	170	187	197	123	209	272	301	235	318	280	393	261	247	204	199	4.04667	5.10667	5.44	7.98	8.71333	6.13667	150.333	184.667	201.333	284.667
Lg23564	CAMBP25	2444	37.48	27.84	23.87	25.96	9.82	13.23	14.14	11.23	12.59	10.24	11.41	11.41	14.9	10.75	10.03	12.58	12.14	11.66	10.08	697	781.83	757	269	401	394.23	262	322	382.96	336	312	410	292	289	356	369	313	263	25.89	12.3967	11.3533	12.5733	11.12	11.2933	745.277	354.743	322.32	352.667
Lg23566	PR-1	852	42.49	8.48	9.55	7.28	10.16	6.81	7.1	6.02	8.86	5.75	13.34	11.33	9.38	10.24	8.66	15.21	12.18	15.81	15.6	74	109	74	97	72	69	49	79	75	137	108	90	97	87	150	129	148	142	8.43667	8.02333	6.87667	11.35	11.37	14.53	85.667	79.333	67.667	111.667
Lg23598	--	532	56.2	13.76	2.38	6.46	8.05	2.58	10.05	6.69	14.73	4.3	2.03	5.04	4.34	3.21	4.78	2.11	3.17	3.25	2.99	75	17	41	48	17	61	34	82	35	13	30	26	19	30	13	21	19	17	7.53333	6.89333	8.57333	3.80333	3.36667	3.13667	44.333	42	50.333	23
Lg23665	--	665	43.01	3.82	4.49	3.65	2.01	0.97	2.24	5.36	3.16	1.28	1.12	1.34	1.74	2.03	1.4	2.6	2.54	2.33	1.83	26	40	29	15	8	17	34	22	13	9	10	13	15	11	20	21	17	13	3.98667	1.74	3.26667	1.4	2.01	2.23333	31.667	13.333	23	10.667
Lg23704	--	1702	36.78	17.95	20.82	21.71	11.01	9.05	11.74	18.4	9.32	12.63	11.75	15.07	15.34	8.04	10.37	13.4	11.76	10.86	7.65	313	475	441	210	191	228	299	166	329	241	287	294	152	208	264	249	203	139	20.16	10.6	13.45	14.0533	10.6033	10.09	409.667	209.667	264.667	274
Lg23756	At1g54610	4587	39.24	9.19	10.25	11.27	7.98	8.79	8.1	11.35	11.6	11.43	8.39	10.15	7.92	7.55	6.82	8.32	8.96	8.24	8.47	432	630	617	410	500	424	497	557	802	464	521	409	385	369	442	511	415	415	10.2367	8.29	11.46	8.82	7.56333	8.55667	559.667	444.667	618.667	464.667
Lg23790	--	4553	42.04	3.17	3.1	4.42	4.43	4.25	5.45	5.59	6.49	5.48	9.35	8.36	6.36	5.97	7.06	10.32	8.35	8.5	6.85	148	189	240	226	240	283	243	309	382	513	426	326	302	379	544	473	425	333	3.56333	4.71	5.85333	8.02333	7.78333	7.9	192.333	249.667	311.333	421.667
Lg23840	At5g05200	5292	38.93	8.54	9.73	9.33	10.02	12.08	11.24	10.41	10.71	10.56	14.52	15.35	12.71	13.45	12.81	14.77	12.63	13.32	12.54	463	690	589	594	793	679	526	593	855	926	909	757	791	799	905	830.95	774	709	9.2	11.1133	10.56	14.1933	13.6767	12.83	580.667	688.667	658	864
Lg23906	At2g27500	4261	35.67	13.54	20.21	16.22	12.57	14.15	11.66	16.27	13.39	14.03	7.19	12.84	16.68	12.1	11.76	10.32	10.85	11.37	10.57	591	1154	825	600	748	567	662	597	915	369	612	800	573	591	509	575	532	481	16.6567	12.7933	14.5633	12.2367	11.3933	10.93	856.667	638.333	724.667	593.667
Lg23934	RCOM_1506700	6683	36.99	6.59	5.27	5.84	3.82	5.13	4.64	6.19	5.81	6.13	3.74	4.85	5.03	4.13	4.48	5.04	5.18	4.52	4.1	450.98	472.3	465.88	285.88	425.71	354.21	395.01	406.19	626.68	301.19	362.29	378.16	306.72	352.6	389.6	430.78	331.82	292.81	5.9	4.53	6.04333	4.54	4.55	4.6	463.053	355.267	475.96	347.213
Lg23959	atpI	1140	35.26	3.17	3.86	3.53	2.82	3.04	2.46	3.12	2.1	3.27	1.09	1.57	1.95	1.42	1.64	2.8	1.98	2	1.81	37	59	48	36	43	32	34	25	57	15	20	25	18	22	37	28	25	22	3.52	2.77333	2.83	1.53667	1.95333	1.93	48	37	38.667	20
Lg24062	--	939	37.91	80.55	117.38	95.5	56.5	77.08	67.08	78.07	74.76	81.39	60.66	66.33	39.01	52.42	59.11	38.49	55.94	57.33	60.61	774.72	1477.12	1070.11	594.4	897.89	718.75	699.88	734.59	1169.44	686.41	696.81	412.39	547.04	654.4	418.46	653.24	591.32	607.84	97.81	66.8867	78.0733	55.3333	50.0067	57.96	1107.32	737.013	867.97	598.537
Lg24083	--	1288	42.7	3.71	3.48	4.55	4.02	1.5	2.86	1.79	3.56	2.38	6.12	4.23	4.69	5.24	3.23	3.96	4.5	5.44	5.96	49	60	70	58	24	42	22	48	47	95	61	68	75	49	59	72	77	82	3.91333	2.79333	2.57667	5.01333	4.14333	5.3	59.667	41.333	39	74.667
Lg24129	LACS1	4821	41.32	5.06	8.59	6.78	4.91	5.82	4.05	4.85	5.73	4.34	6.73	7.88	6.56	7.22	5.88	8.03	7.52	8.01	7.77	250	555	390	265	348	223	223	289	320	391	425	356	387	334	448	451	424	400	6.81	4.92667	4.97333	7.05667	7.04333	7.76667	398.333	278.667	277.333	390.667
Lg24204	DURF2	1739	47.5	123.34	57.54	127.31	41.27	54.74	74.23	39.03	41.71	38.93	43.95	46.82	50.36	47.5	51.21	51.86	48.28	47.48	39.36	2197	1341	2642	804	1181	1473	648	759	1036	921	911	986	918	1050	1044	1044	907	731	102.73	56.7467	39.89	47.0433	50.19	45.04	2060	1152.67	814.333	939.333
Lg24214	BNM2C	1123	41.76	2.35	2.99	2.61	2.07	3.52	4.53	4.94	2.55	3.43	0.15	0.24	1.58	2.08	0.68	1.08	1.86	0.81	0.92	27	45	35	26	49	58	53	30	59	2	3	20	26	9	14	26	10	11	2.65	3.37333	3.64	0.656667	1.28	1.19667	35.667	44.333	47.333	8.333
Lg24235	AGPS1	2544	41.9	24.98	28.28	28.46	32.77	36.53	34.45	29.27	36.59	36.35	50.37	51.68	32.92	41.42	43.74	48.35	40.15	46.31	44.86	651	964	864	934	1153	1000	711	974	1415	1544	1471	943	1171	1312	1424	1270	1294	1219	27.24	34.5833	34.07	44.99	44.5033	43.7733	826.333	1029	1033.33	1319.33
Lg24329	--	8151	37.64	66.5	83.76	79.62	78.46	84.25	75.57	101.91	83.89	102.61	63.94	79.66	54.45	70.35	60.22	53.69	82.8	71.66	52.1	5552	9149	7745	7165	8519	7029	7930	7155	12798	6280	7265	4997	6373	5787	5066	8393	6416	4536	76.6267	79.4267	96.1367	66.0167	61.42	68.8533	7482	7571	9294.33	6180.67
Lg24364	At2g37460	2240	41.21	22.97	22.35	21.14	33.95	35.45	29.15	34.46	50.86	24.86	28.45	37.83	29.86	26.87	31.01	38.48	37.41	39.51	29.89	527	671	565	852	985	745	737	1192	852	768	948	753	669	819	998	1042	972	715	22.1533	32.85	36.7267	32.0467	32.12	35.6033	587.667	860.667	927	823
Lg24395	SGR1	2074	40.07	2707.19	1769.39	1595.14	2183.37	2018.65	2906.19	2138.56	2342.57	2990	1309.77	1361.71	1776.99	2105.09	2071.95	1466.22	1470.18	1488.69	1446.5	57509.9	49179.3	39480	50733.9	51937.8	68777.2	42343.6	50838.8	94888.9	32733	31597.6	41492.9	48521.8	50663.5	35204.7	37917	33914	32042.6	2023.91	2369.4	2490.38	1482.82	1881.09	1468.46	48723.1	57149.7	62690.4	35274.5
Lg24431	WAKL14	2732	41.69	11.08	16.17	14.94	11.11	11.63	12.13	12.46	12.63	12.22	8.69	7.82	9.2	10.28	9.66	9.45	13.01	11.1	12.41	310	592	487	340	394	378	325	361	511	286	239	283	312	311	299	442	333	362	14.0633	11.6233	12.4367	8.57	9.79667	12.1733	463	370.667	399	269.333
Lg24449	At5g58300	2734	42.47	18.07	20.59	19.1	24.24	18.11	18.15	16.56	22.78	15.35	26.99	31.33	21.97	23.78	21.3	26.64	24.7	27.79	26.55	505.99	754.41	623.12	742.44	614.38	566.18	432.31	651.78	642.19	889.03	958.38	676.29	722.69	686.63	843.05	839.82	834.44	775.38	19.2533	20.1667	18.23	26.7633	23.9067	26.3467	627.84	641	575.427	841.233
Lg24530	--	1005	38.81	7.48	4.9	5.75	2.84	3.21	2.96	3.54	2.85	4.1	2.81	3.02	2.47	5.55	4.14	3.95	2.16	3.44	5.22	77	66	69	32	40	34	34	30	63	34	34	28	62	49	46	27	38	56	6.04333	3.00333	3.49667	2.76667	4.54667	3.60667	70.667	35.333	42.333	32
Lg24543	SBT3.8	4266	38.61	2.75	3.64	5.15	6.7	5.42	6.55	3.73	6.63	5.84	7.63	13.87	7.97	18.84	11.49	11.04	10.58	11.93	16.37	120	208	262	320	287	319	152	296	381	392	662	383	893	578	545	561	559	746	3.84667	6.22333	5.4	9.82333	13.79	12.96	196.667	308.667	276.333	479
Lg24555	SAUR76	996	44.68	19.21	12.51	30.12	31.72	26.79	30.71	45.33	39.92	25.33	20.08	12.29	12.04	15.09	18.91	19.34	21.72	23.4	20.4	196	167	358	354	331	349	431	416	386	241	137	135	167	222	223	269	256	217	20.6133	29.74	36.86	14.8033	17.78	21.84	240.333	344.667	411	171
Lg24580	PCMP-H73	3270	40.49	1.07	0.89	1.49	1.26	1.28	1.45	1.44	2.07	1.72	2.94	2.79	2.01	1.54	2.13	3.49	2.36	1.84	1.78	36	39	58	46	52	54	45	71	86	116	102	74	56	82	132	96	66	62	1.15	1.33	1.74333	2.58	2.38667	1.99333	44.333	50.667	67.333	97.333
Lg24639	ZIP1	1314	39.88	1.78	3.52	7.65	1.63	0.92	0.67	3.19	1.16	2.79	1.01	1.36	0.95	2.81	1.1	1.77	2.33	1.18	3.92	24	62	120	24	15	10	40	16	56	16	20	14	41	17	27	38	17	55	4.31667	1.07333	2.38	1.10667	1.89333	2.47667	68.667	16.333	37.333	16.667
Lg24641	EMB2271	2121	42.57	2.99	2.78	2.33	3.91	2.74	3.43	4.35	6.4	4.1	7.86	5.82	3.73	3.56	4.04	8.96	6.64	6.18	4.19	65	79	59	93	72	83	88	142	133	201	138	89	84	101	220	175	144	95	2.7	3.36	4.95	5.80333	5.52	5.67	67.667	82.667	121	142.667
Lg24691	CPN60A2	2522	40.21	2.09	2.22	2.79	2.73	2.62	3.16	3.7	4.28	2.88	4.53	4.71	4.44	3.6	3.46	5.72	3.69	3.9	3.97	54	75	84	77	82	91	89	113	111	137.61	133	126	101	103	167	115.78	108	107	2.36667	2.83667	3.62	4.56	4.26	3.85333	71	83.333	104.333	132.203
Lg24719	HT1	3639	37.59	24.51	24.82	25.13	26.9	31.58	29.1	28.53	21.55	27.25	16.96	22.11	22.55	23.1	21.57	20.48	23.28	21.3	21.7	913.57	1210.62	1091.28	1096.89	1425.7	1208.24	991.21	820.54	1517.62	743.86	900.1	923.69	934.32	925.24	862.95	1053.35	851.58	843.47	24.82	29.1933	25.7767	20.54	21.7167	22.0933	1071.82	1243.61	1109.79	855.883
Lg24793	ABCF5	2603	40.53	184.98	162.31	166.52	134.47	143.94	131.59	170.81	130.81	156.2	103.11	143.1	116.97	125.68	113.73	108.07	144.42	124.7	122.89	4931.88	5662.07	5172.46	3921.7	4648.02	3908.58	4244.75	3562.99	6221.51	3234.11	4167.55	3427.84	3635.68	3490.27	3256.53	4674.78	3565.34	3416.61	171.27	136.667	152.607	121.06	115.827	130.67	5255.47	4159.43	4676.42	3609.83
Lg24856	At1g67320	3658	37.42	2.3	3.92	2.79	3.44	3.11	2.85	2.15	3.63	2.02	4.33	6.21	4.81	3.79	3.15	6.02	4.9	4.75	4.89	86	192	122	141	141	119	75	139	113	191	254	198	154	136	255	223	191	191	3.00333	3.13333	2.6	5.11667	4.32	4.84667	133.333	133.667	109	214.333
Lg24897	--	2885	36.15	63.21	63.21	78.34	25.52	33.19	39.76	41.39	36.47	47.89	17.09	27.57	48.98	26.64	29.81	25.81	33.06	31.02	37.03	1868	2444	2697	825	1188	1309	1140	1101	2114	594	890	1591	854	1014	862	1186	983	1141	68.2533	32.8233	41.9167	31.2133	27.42	33.7033	2336.33	1107.33	1451.67	1025
Lg24990	AADAT	1858	48.49	0.21	0.04	0.14	1.15	0.13	1.32	0	1.03	0.32	4.47	0.91	0.05	0.34	0.23	0.42	1.64	0.49	0.3	4	1	3	24	3	28	0	20	9	100	19	1	7	5	9	38	10	6	0.13	0.866667	0.45	1.81	0.33	0.81	2.667	18.333	9.667	40
Lg25061	LHCB1.3	911	53.24	0	0	5.7	10.19	5.66	12.12	0	0	0.07	0	0	0	4.15	4.93	4.27	7.33	0	0	0	0	62	104	64	126	0	0	1	0	0	0	42	53	45	83	0	0	1.9	9.32333	0.0233333	0.001	4.45	2.44333	20.667	98	0.333	0
Lg25092	BIC1	1147	40.54	27.66	76.51	71.3	68.63	65.64	63.65	76.53	62.49	89.97	46.02	40.75	22.15	40.79	33.05	21.31	28.89	39.77	44.73	325	1176	976	882	934	833	838	750	1579	636	523	286	520	447	283	412	501	548	58.49	65.9733	76.33	36.3067	31.7167	37.7967	825.667	883	1055.67	481.667
Lg25135	OM64	2730	40.73	4.08	3.06	5.03	4.02	3.96	4.24	4.76	5.53	4.79	6.02	7.37	6.28	5.67	6.24	7.21	8.81	7.37	6.07	114	112	164	123	134	132	124	158	200	198	225	193	172	201	228	299	221	177	4.05667	4.07333	5.02667	6.55667	6.37333	7.41667	130	129.667	160.667	205.333
Lg25163	MCM9	3405	40.44	2.75	2.76	2.29	2.33	2.01	1.88	1.91	2.3	1.75	3.44	3.28	4.23	2.62	2.22	3.63	3.35	4.06	3.88	96	126	93	89	85	73	62	82	91	141	125	162	99	89	143	142	152	141	2.6	2.07333	1.98667	3.65	2.82333	3.76333	105	82.333	78.333	142.667
Lg25251	PERK8	2629	39.22	20.35	22.73	26.2	15.07	18.76	12.9	18.69	16.79	12.68	10.99	14.55	13.04	14.85	14.55	13.9	12.27	14.75	14.17	548	801	822	444	612	387	469	462	510	348	428	386	434	451	423	401	426	398	23.0933	15.5767	16.0533	12.86	14.4333	13.73	723.667	481	480.333	387.333
Lg25286	SCD2	3464	41.66	9.84	9.8	10.79	11.72	9.68	13.11	11.85	16.53	11.17	16.29	16.15	14.05	12.83	12.51	15.76	14.23	16.85	15.73	349	455	446	455	416	518	392	599	592	680	626	548	494	511	632	613	641	582	10.1433	11.5033	13.1833	15.4967	13.7	15.6033	416.667	463	527.667	618
Lg25291	--	4229	36.72	14.66	24.33	21.24	16.8	20.49	18.07	24.6	23.64	24.88	19.56	22.23	15.92	19.36	18.57	14.95	17.76	16.9	16.98	635	1379	1072	796	1075	872	993	1046	1610	997	1052	758	910	926	732	934	785	767	20.0767	18.4533	24.3733	19.2367	17.6267	17.2133	1028.67	914.333	1216.33	935.667
Lg25302	At5g10770	2126	37.72	11.76	13.09	14.86	21.75	24	29.76	27.64	35.06	44.39	34.94	40.86	27.49	27.93	34.59	28.03	27.5	30.32	31.97	256	373	377	518	633	722	561	780	1444	895	972	658	660	867	690	727	708	726	13.2367	25.17	35.6967	34.43	30.1833	29.93	335.333	624.333	928.333	841.667
Lg25310	--	592	43.92	1.32	1.26	2.26	1.51	2.18	4.14	1.24	6.46	2.76	9.25	13.29	2.4	6.38	2.44	8.61	5.98	9.23	4.11	8	10	16	10	16	28	7	40	25	66	88	16	42	17	59	44	60	26	1.61333	2.61	3.48667	8.31333	5.81	6.44	11.333	18	24	56.667
Lg25335	PCMP-H1	1486	40.24	22.34	16.47	19.91	16.7	16.22	15.98	24.74	22.06	23.53	14.97	19.67	16.26	10.05	12.84	16.62	18.99	15.62	13.36	340	328	353	278	299	271	351	343	535	268	327	272	166	225	286	351	255	212	19.5733	16.3	23.4433	16.9667	13.17	15.99	340.333	282.667	409.667	289
Lg25336	atpA	3048	36.91	16.72	18.09	15.89	12.39	13.67	11.73	17.7	12.95	15.18	5.77	8.21	9.47	9.24	6.9	9.83	8.23	6.99	6.67	522	739	578	423	517	408	515	413	708	212	280	325	313	248	347	312	234	217	16.9	12.5967	15.2767	7.81667	8.65667	7.29667	613	449.333	545.333	272.333
Lg25337	PCMP-H3	1776	38.74	30.18	24.2	26.33	14.32	18.79	14.61	19.58	18.13	22.19	14.3	17.06	17.5	14.08	12.23	15.22	21.24	17.74	16.5	549	576	558	285	414	296	332	337	603	306	339	350	278	256	313	469	346	313	26.9033	15.9067	19.9667	16.2867	13.8433	18.4933	561	331.667	424	331.667
Lg25351	RHA2A	684	42.84	40.96	47.67	46.43	28.58	28.76	25.62	46.4	34.65	42.23	31.42	30.97	35.06	28.41	26.04	26.14	23.16	22.76	27.65	287	437	379	219	244	200	303	248	442	259	237	270	216	210	207	197	171	202	45.02	27.6533	41.0933	32.4833	26.8633	24.5233	367.667	221	331	255.333
Lg25359	NPF4.3	2636	40.06	46.33	49.99	47.4	48.08	44.83	44.18	39.58	54.82	38.63	80.12	85.11	67.12	52.87	62.26	58.89	61.14	52.95	62.58	1251	1766	1491	1420	1466	1329	996	1512	1558	2545	2510	1992	1549	1935	1797	2004	1533	1762	47.9067	45.6967	44.3433	77.45	58.0067	58.89	1502.67	1405	1355.33	2349
Lg25439	FT	681	46.26	9.18	26.3	19.69	23.33	25.69	17.89	22.76	34.24	43.95	0	0	0	0	0	0	0	0	0	64	240	160	178	217	139	148	244	458	0	0	0	0	0	0	0	0	0	18.39	22.3033	33.65	0.001	0.001	0.001	154.667	178	283.333	0
Lg25515	--	1620	33.09	72.62	86.64	113.95	71.24	90.91	76.98	82.44	130.43	116.83	124.12	85.02	98.36	117.03	136.86	99.12	96.75	139.82	127.55	1205	1881	2203	1293	1827	1423	1275	2211	2896	2423	1541	1794	2107	2614	1859	1949	2488	2207	91.07	79.71	109.9	102.5	117.67	121.373	1763	1514.33	2127.33	1919.33
Lg25535	At2g30600/At2g30610	4477	39.69	29.81	17.18	16.58	12.86	13.29	15.62	14.2	8.45	11.42	9.03	7.89	13.15	9.1	12.16	11.38	11.87	8.2	6	1367	1031	886	645	738	798	607	396	782	487	395	663	453	642	590	661	403	287	21.19	13.9233	11.3567	10.0233	10.88	8.69	1094.67	727	595	515
Lg25540	EBF2	3208	42.67	38.38	101.81	88.06	112.79	88.5	87.15	97.37	71.65	91.25	100.84	85.17	128.91	66.53	66.44	64.27	61.04	46.03	35.81	1261	4377	3371	4054	3522	3190	2982	2405	4479	3898	3057	4656	2372	2513	2387	2435	1622	1227	76.0833	96.1467	86.7567	104.973	65.7467	47.6267	3003	3588.67	3288.67	3870.33
Lg25569	CHUP1	5198	39.61	132.85	135.44	130.15	85.38	103.56	84.21	134.83	104.28	138.32	87.09	109.53	83.22	86.15	83.29	71.19	87.05	82.83	85.54	7073	9435	8073	4972	6678	4995	6691	5672	11002	5455	6370	4870	4977	5104	4284	5627	4729	4749	132.813	91.05	125.81	93.28	80.21	85.14	8193.67	5548.33	7788.33	5565
Lg25606	spg1	1077	38.25	1.9	2.22	2.41	4.48	3.37	3.42	1.26	2.93	2.37	2.16	2.16	3.05	4.43	3.54	2.89	4.26	5.07	7.04	21	32	31	54	45	42	13	33	39	28	26	37	53	45	36	57	60	81	2.17667	3.75667	2.18667	2.45667	3.62	5.45667	28	47	28.333	30.333
Lg25639	CYP81E8	2157	39.73	130.9	95	79.83	61.41	68.24	70.78	100.47	99.82	104.29	59.94	66.01	63.29	60.15	67.36	75.01	90.3	63.86	90.11	2892	2746	2055	1484	1826	1742	2069	2253	3442	1558	1593	1537	1442	1713	1873	2422	1513	2076	101.91	66.81	101.527	63.08	67.5067	81.4233	2564.33	1684	2588	1562.67
Lg25678	SN2	758	42.22	12.75	3.64	6.08	9.18	7.34	10.41	28.19	10.72	34.66	7.88	11.2	18.63	7	10.97	3.08	3.93	4.2	5.43	99	37	55	78	69	90	204	85	402	72	95	159	59	98	27	37	35	44	7.49	8.97667	24.5233	12.57	7.01667	4.52	63.667	79	230.333	108.667
Lg25742	IRKI	2207	38.74	6.9	6.93	8.69	10.8	15.16	13.58	8.73	9.01	8.91	10.15	15.51	13.2	9.87	13.53	14.44	12.13	10.02	9.38	156	205	229	267	415	342	184	208	301	270	383	328	242	352	369	333	243	221	7.50667	13.18	8.88333	12.9533	12.6133	10.51	196.667	341.333	231	327
Lg25756	DIR19	971	38.31	45.75	55.18	56.79	60.3	52.47	62.73	51.56	82.28	69.53	76.07	71.25	49.76	73.76	67.17	78.46	81.74	102.76	112.72	455	718	658	656	632	695	478	836	1033	890	774	544	796	769	882	987	1096	1169	52.5733	58.5	67.79	65.6933	73.13	99.0733	610.333	661	782.333	736
Lg25791	STN8	4387	38.5	21.25	28.35	22.1	17.23	18.26	16.32	19.15	16.29	18.44	15.27	19.52	16.08	16.47	18.56	14.1	13.64	14.44	16.41	955	1667	1157	847	994	817	802	748	1238	807	958	794	803	960	716	744	696	769	23.9	17.27	17.96	16.9567	16.3767	14.83	1259.67	886	929.333	853
Lg25831	DET2	1568	44.07	8.53	9.71	22.77	3.02	4.16	5.64	4.28	5.06	7.46	4.29	2.39	2.72	3.16	3.52	1.87	3.33	4.41	2.57	137	204	426	53	81	101	64	83	179	81	42	48	55	65	34	65	76	43	13.67	4.27333	5.6	3.13333	2.85	3.43667	255.667	78.333	108.667	57
Lg25858	PP2C06	4389	39.46	9.63	9.44	16.63	10.92	11.57	11.36	13.03	10.71	15.04	5.98	8.57	9.47	8.43	6.53	7.48	9.14	8.5	9.58	433	555	871	537	630	569	546	492	1010	316	421	468	411	338	380	499	410	449	11.9	11.2833	12.9267	8.00667	7.48	9.07333	619.667	578.667	682.667	401.667
Lg25938	--	1731	54.53	0.73	1.34	0.82	0.15	0.7	0.3	0.06	0	0.49	0.14	0.21	0.36	0.26	0.2	0.2	0.14	0.11	0.05	13	31	17	3	15	6	1	0	13	3	4	7	5	4	4	3	2	1	0.963333	0.383333	0.183333	0.236667	0.22	0.1	20.333	8	4.667	4.667
Lg25981	Os04g0609600	1889	33.88	8.48	6.2	7.94	2.27	2.35	3.34	4.6	2.73	3.74	1.85	3.08	5.97	2.67	2.42	2.15	3.02	1.78	2.03	164	157	179	48	55	72	83	54	108	42	65	127	56	54	47	71	37	41	7.54	2.65333	3.69	3.63333	2.41333	2.27667	166.667	58.333	81.667	78
Lg26012	TPS11	3140	40.8	33.11	15	7.26	9.84	7.7	9.8	10.91	6.97	16.19	4.65	6.55	33.21	11.61	10.8	6.6	6.66	4.67	4.56	1065	631	272	346	300	351	327	229	778	176	230	1174	405	400	240	260	161	153	18.4567	9.11333	11.3567	14.8033	9.67	5.29667	656	332.333	444.667	526.667
Lg26026	PUB1	3287	40.07	7.43	4.2	6.02	7.79	8.71	8.24	9.37	10.2	10.2	5.2	5.71	5.62	6.35	6.81	6.65	7.05	7.84	4.81	250	185	236	287	355	309	294	351	513	206	210	208	232	264	253	288	283	169	5.88333	8.24667	9.92333	5.51	6.60333	6.56667	223.667	317	386	208
Lg26099	ASMT	1553	43.21	55.95	63.76	65.78	91.73	60.52	58.24	56.39	74.46	27.61	122.32	95.02	91.91	61.53	60.62	92.44	76.48	106.22	116.17	890	1327	1219	1596	1166	1032	836	1210	656	2289	1651	1607	1062	1110	1662	1477	1812	1927	61.83	70.1633	52.82	103.083	71.53	99.6233	1145.33	1264.67	900.667	1849
Lg26171	XEG113	1987	40.46	8.6	8.11	11.85	10.2	7.26	7.32	4.9	6.01	1.48	6.81	11.16	8.14	7.7	7.38	7.82	11.41	11.04	7.63	175	216	281	227	179	166	93	125	45	163	248	182	170	173	180	282	241	162	9.52	8.26	4.13	8.70333	7.63333	10.0267	224	190.667	87.667	197.667
Lg26205	ISA3	3750	40.05	7.71	5.81	6.64	5.76	5.72	5.94	7.15	7.57	7.53	8.48	9.72	8.24	8.35	8.12	8.04	8.73	8.67	8.94	296	292	297	242	266	254	256	297	432	383	408	348	348	359	349	407	357	358	6.72	5.80667	7.41667	8.81333	8.17	8.78	295	254	328.333	379.667
Lg26213	HPD	2942	38.99	37.57	30.87	20.11	20.3	20.17	20.14	25.74	19.98	21.61	13.34	16.86	21.47	15.35	15.6	17.59	17.6	16.37	15.88	1132	1217	706	669	736	676	723	615	973	473	555	711	502	541	599	644	529	499	29.5167	20.2033	22.4433	17.2233	16.18	16.6167	1018.33	693.667	770.333	579.667
Lg26286	--	2706	38.06	21.49	19.58	34	11.18	12.31	12.03	12.38	15.34	11.65	7.59	9.93	9.46	9.17	7.49	8.94	8.91	10.67	9.08	595.64	709.89	1097.81	339	413.13	371.59	319.9	434.27	482.53	247.44	300.65	288.19	275.82	238.83	280.15	299.74	317.1	262.42	25.0233	11.84	13.1233	8.99333	8.53333	9.55333	801.113	374.573	412.233	278.76
Lg26313	FAD6	3063	38.23	150.22	157.69	135.29	100.59	115.74	104.15	131.28	94.1	104.59	81.47	92.53	95.2	96.47	90.38	84.21	85.17	82.51	79.9	4713	6473	4945	3452	4398	3640	3839	3016	4902	3007	3171	3283	3284	3264	2986	3244	2776	2614	147.733	106.827	109.99	89.7333	90.3533	82.5267	5377	3830	3919	3153.67
Lg26335	PICBP	6729	38.43	15.18	26.19	29.63	13.5	17.53	15.13	16.19	14.9	17.77	11.03	15.83	17.56	14.24	11.97	11.69	13.12	13.38	12.87	1046	2362	2379	1018	1463	1162	1040	1049	1830	894	1192	1330	1065	950	911	1098	989	925	23.6667	15.3867	16.2867	14.8067	12.6333	13.1233	1929	1214.33	1306.33	1138.67
Lg26449	--	4963	38.77	21.36	25.08	27.47	17.88	19.43	18.03	21.84	19.39	19.25	13.19	15.63	18.45	17.73	15.06	14.79	17.6	16.47	15.26	1086	1668	1627	994	1196	1021	1035	1007	1462	789	868	1031	978	881	850	1086	898	809	24.6367	18.4467	20.16	15.7567	15.86	16.4433	1460.33	1070.33	1168	896
Lg26461	CYC	3094	40.89	2.65	6.97	6.01	8.83	5.26	4.42	11.48	7.51	16.14	6.49	7.6	4.91	2.73	5.29	2.57	3.48	6.36	4.42	84	289	222	306	202	156	339	243	764	242	263	171	94	193	92	134	216	146	5.21	6.17	11.71	6.33333	3.53	4.75333	198.333	221.333	448.667	225.333
Lg26534	BAP2	651	42.09	7.35	5.73	8.24	3.43	4.83	7.81	2.9	4.4	4.92	2.04	2.75	3.14	5.81	4.69	1.46	5.56	5.59	4.75	49	50	64	25	39	58	18	30	49	16	20	23	42	36	11	45	40	33	7.10667	5.35667	4.07333	2.64333	3.98667	5.3	54.333	40.667	32.333	19.667
Lg26549	AP1	1961	45.28	9.81	14.73	17.26	17.48	21.21	18.59	20.24	21.35	18.83	13.58	11.53	10.42	12.16	11.72	12.82	13.33	11.93	12.6	197	387	404	384	516	416	379	438	565	321	253	230	265	271	291	325	257	264	13.9333	19.0933	20.14	11.8433	12.2333	12.62	329.333	438.667	460.667	268
Lg26586	--	1008	41.57	7.46	6.59	5.82	3.19	2.88	4	5.51	6.26	2.79	6.67	7.98	6.7	5.62	6.65	9.17	5.19	6.41	6.87	77	89	70	36	36	46	53	66	43	81	90	76	63	79	107	65	71	74	6.62333	3.35667	4.85333	7.11667	7.14667	6.15667	78.667	39.333	54	82.333
Lg26609	PUS7	3673	39.4	3.64	3.35	4.06	3.77	3.93	4.44	4.85	6.48	5.21	5.58	7.3	5.97	4.65	5.24	7.34	6.37	6.87	5.86	137	165	178	155	179	186	170	249	293	247	300	247	190	227	312	291	277	230	3.68333	4.04667	5.51333	6.28333	5.74333	6.36667	160	173.333	237.333	264.667
Lg26803	--	695	43.17	135.56	119.93	175.91	82.58	93.37	82.97	39.79	44.55	30.65	196.55	259.91	96.87	132.31	57.85	145.66	63.52	66.28	64.26	965	1117	1459	643	805	658	264	324	326	1646	2021	758	1022	474	1172	549	506	477	143.8	86.3067	38.33	184.443	111.94	64.6867	1180.33	702	304.667	1475
Lg26804	--	663	39.97	79.96	95.89	86.7	78.49	95.93	62.79	41.24	59.67	46.92	67.72	87.76	40.86	77.36	52.84	86.77	67.07	72.78	100.55	543	852	686	583	789	475	261	414	476	541	651	305	570	413	666	553	530	712	87.5167	79.07	49.2767	65.4467	72.3233	80.1333	693.667	615.667	383.667	499
Lg26846	--	2857	41.06	1.26	4.15	3.26	4.47	2.93	3.37	4.36	5.02	4.23	5.61	7.57	2.86	9.64	8.94	5.02	5.69	6.31	6.59	37	159	111	143	104	110	119	150	185	193	242	92	306	301	166	202	198	201	2.89	3.59	4.53667	5.34667	7.86667	6.19667	102.333	119	151.333	175.667
Lg26859	PUB9	2004	40.72	24.7	34.22	36.5	16.03	16.77	14.43	18.4	18.36	17.51	14.58	21.19	27.44	12.93	12.95	11.47	14.81	10.4	10.61	507	919	873	360	417	330	352	385	537	352	475	619	288	306	266	369	229	227	31.8067	15.7433	18.09	21.07	12.45	11.94	766.333	369	424.667	482
Lg26867	SQD1	2760	40.69	17.62	16.06	15.58	15.59	17.7	17.56	16.32	21.16	19.25	32.23	28.79	22.3	22.49	22.28	29.92	25.58	22.76	22.97	498	594	513	482	606	553	430	611	813	1072	889	693	690	725	956	878	690	677	16.42	16.95	18.91	27.7733	24.8967	23.77	535	547	618	884.667
Lg26869	--	784	37.37	56.29	59.39	57.18	41.9	49.76	39.24	53.58	42.54	52.02	37.9	42.41	43.73	44.19	46.09	37.68	39.18	39.71	39.77	452	624	535	368	484	351	401	349	624	358	372	386	385	426	342	382	342	333	57.62	43.6333	49.38	41.3467	42.6533	39.5533	537	401	458	372
Lg26943	--	1998	42.19	18.76	17.14	16.94	25.64	24.01	23.42	18.77	22.82	21.16	28.04	27.78	23.87	25.62	26.02	27.41	25.4	27.8	24.65	384	459	404	574	595	534	358	477	647	675	621	537	569	613	634	631	610	526	17.6133	24.3567	20.9167	26.5633	26.35	25.95	415.667	567.667	494	611
Lg26945	--	1385	44.69	6.98	8.89	7.5	9.28	9.78	9.18	5.9	9.11	5.52	12.7	13.1	9.49	12.08	11.7	13.47	11.09	13.02	10.41	99	165	124	144	168	145	78	132	117	212	203	148	186	191	216	191	198	154	7.79	9.41333	6.84333	11.7633	12.4167	11.5067	129.333	152.333	109	187.667
Lg26958	DTX33	3720	38.36	1.26	1.73	1.55	1.85	2.02	2.1	1.24	2.03	1.6	3.26	3.92	1.6	3.22	3.26	4.25	2.51	3.06	3.78	48	86	69	77	93	89	44	79	91	146	163	67	133	143	183	116	125	150	1.51333	1.99	1.62333	2.92667	3.57667	3.11667	67.667	86.333	71.333	125.333
Lg26972	Os01g0794400	4649	37.04	10.73	9.98	12.49	10.48	10.37	11.31	10.25	11.94	12.75	7.14	10.59	14.81	7.99	8.7	8.55	8.87	7.52	8.8	511	622	693	546	598	600	455	581	907	400	551	775	413	477	460	513	384	437	11.0667	10.72	11.6467	10.8467	8.41333	8.39667	608.667	581.333	647.667	575.333
Lg27033	AP1	1007	41.21	1.65	4.15	11.07	10.28	15.53	8.62	13.63	12.53	6.88	0.16	0.71	0.62	2.59	0	0.69	0.32	0.18	0.46	17	56	133	116	194	99	131	132	106	2	8	7	29	0	8	4	2	5	5.62333	11.4767	11.0133	0.496667	1.09333	0.32	68.667	136.333	123	5.667
Lg27073	--	1406	39.62	1.32	2.49	5.78	2.73	2.69	2.99	3.95	6.25	5.11	3.48	7.31	1.64	2.94	2.17	4.3	2.23	2.4	2	19	47	97	43	47	48	53	92	110	59	115	26	46	36	70	39	37	30	3.19667	2.80333	5.10333	4.14333	3.13667	2.21	54.333	46	85	66.667
Lg27088	PER21	1033	43.47	1.32	1.88	0.57	3.37	2.34	2.46	2.33	3.98	7.09	1.61	1.47	4.39	7.67	5.34	0.92	0.62	0.79	1.54	14	26	7	39	30	29	23	43	112	20	17	51	88	65	11	8	9	17	1.25667	2.72333	4.46667	2.49	4.64333	0.983333	15.667	32.667	59.333	29.333
Lg27095	BLH7	4683	39.06	8.03	7.41	8.43	9.09	9.57	8.42	9.39	12.55	10.55	14.57	15.69	11.78	10.86	12.77	11.53	13.5	13.47	13.16	385	465	471	477	556	450	420	615	756	822	822	621	565	705	625	786	693	658	7.95667	9.02667	10.83	14.0133	11.72	13.3767	440.333	494.333	597	755
Lg27139	ACA9	7347	41.13	15.99	16	18.42	23.84	21.84	21.02	16.77	21.58	14.7	24.1	23.97	21.7	24.68	24.15	26.65	22.92	24.52	27.46	1203	1575	1615	1962	1991	1762	1176	1659	1653	2134	1970	1795	2015	2092	2267	2094	1979	2155	16.8033	22.2333	17.6833	23.2567	25.16	24.9667	1464.33	1905	1496	1966.33
Lg27155	MKK9	1353	42.05	74.18	73.52	59.02	55.61	59.28	61.4	63.17	56.15	58.35	53.79	61.77	60.92	64.11	52.78	53.44	49.15	40.84	33.22	1028	1333	953	843	995	948	816	795	1208	877	935	928	964	842	837	827	607	480	68.9067	58.7633	59.2233	58.8267	56.7767	41.07	1104.67	928.667	939.667	913.333
Lg27189	--	4576	39.03	78.24	51.66	31.83	14.57	14.2	15.3	31.31	11.05	8.74	5.11	5.55	11.32	4.68	4.91	5.17	6.68	5.21	6.36	3667	3168	1738	747	806	799	1368	529	612	282	284	583	238	265	274	380	262	311	53.91	14.69	17.0333	7.32667	4.92	6.08333	2857.67	784	836.333	383
Lg27214	PILS1	4677	36.71	2.63	3.46	4.82	5.13	4.93	5.7	5.76	7.7	6.33	6.46	9.59	4.69	6.43	4.04	7.31	7.41	8.72	9.17	126	217	269	269	286	304	257	377	453	364	502	247	334	223	396	431	448	458	3.63667	5.25333	6.59667	6.91333	5.92667	8.43333	204	286.333	362.333	371
Lg27246	--	1195	36.57	25.49	53.2	50.14	57.44	67.79	58.08	73.98	54.78	90.29	36.25	35.9	30.7	37.35	40.17	37.66	55.32	50.43	43.48	312	852	715	769	1005	792	844	685	1651	522	480	413	496	566	521	822	662	555	42.9433	61.1033	73.0167	34.2833	38.3933	49.7433	626.333	855.333	1060	471.667
Lg27275	--	2163	44.71	35.48	31.7	31.19	26.74	26.46	26.74	27.99	28.19	21.39	22.98	22.81	26.16	22.42	25.21	21.21	23.39	23.7	22.29	786	919	805	648	710	660	578	638	708	599	552	637	539	643	531	629	563	515	32.79	26.6467	25.8567	23.9833	22.9467	23.1267	836.667	672.667	641.333	596
Lg27287	MPHOSPH10	2636	41.12	2.81	2.46	3.18	3.25	2.66	3.36	2.94	3.77	3.05	4.79	5.29	4.95	3.28	5.21	7.37	5.95	5.11	4.58	76	87	100	96	87	101	74	104	123	152	156	147	96	162	225	195	148	129	2.81667	3.09	3.25333	5.01	5.28667	5.21333	87.667	94.667	100.333	151.667
Lg27372	TTL1	3507	43.43	31.82	31.79	31.04	38.71	40.96	36.91	38.53	41.67	27	39.31	56.3	41.89	39.51	36.76	41.77	41.23	43.74	41.09	1143	1494	1299	1521	1782	1477	1290	1529	1449	1661	2209	1654	1540	1520	1696	1798	1685	1539	31.55	38.86	35.7333	45.8333	39.3467	42.02	1312	1593.33	1422.67	1841.33
Lg27388	WNK1	3487	38.72	21.17	14.49	17.9	18.17	21.73	17.89	21.18	18.28	17.75	14.45	17.66	18.24	14.73	15.15	13.43	14.67	15.3	15.2	756	677	745	710	940	712	705	667	947	607	689	716	571	623	542	636	586.04	566	17.8533	19.2633	19.07	16.7833	14.4367	15.0567	726	787.333	773	670.667
Lg27467	GFA2	3489	39.07	6.66	6.29	7.01	7.9	8.15	8.57	9.7	9.53	8.8	9.87	10.38	10.23	9.39	10.6	12.53	10.53	11.27	9.77	238	294	292	309	352.91	341	323	348	470	415	405	402	364	436	506	457	432	364	6.65333	8.20667	9.34333	10.16	10.84	10.5233	274.667	334.303	380.333	407.333
Lg27481	At1g67750	2176	38.69	55.5	25.44	41.82	91.72	71.83	66.94	54.15	68.07	34.48	62.2	54.47	53.11	104	71.49	72.33	75.65	95.18	119.4	1237	742	1086	2236	1939	1662	1125	1550	1148	1631	1326	1301	2515	1834	1822	2047	2275	2775	40.92	76.83	52.2333	56.5933	82.6067	96.7433	1021.67	1945.67	1274.33	1419.33
Lg27586	WRKY6	2388	41.37	26.74	43.78	49.76	34.76	38.95	33.4	52.99	34.94	57.77	31.66	26.61	27.52	32.97	32.46	28.29	34.82	30.42	21.02	654	1401	1418	930	1154	910	1208	873	2111	911	711	740	875	914	782	1034	798	536	40.0933	35.7033	48.5667	28.5967	31.24	28.7533	1157.67	998	1397.33	787.333
Lg27589	Os01g0513800	4400	36.91	1.66	2.24	2.38	2.72	2.44	3.13	3.33	3.37	3.82	3.13	4.88	4.1	3.23	3.33	4.89	4.09	4.35	4.17	75	132	125	134	133	157	140	155	257	166	240	203	158	173	249	224	210	196	2.09333	2.76333	3.50667	4.03667	3.81667	4.20333	110.667	141.333	184	203
Lg27659	PDCB3	1508	37	11.52	9.4	12.84	12.96	13.9	11.16	12.92	16.98	10.7	14.09	21.93	19.26	14.92	16.26	18.73	16.69	17.09	15.02	178	190	231	219	260	192	186	268	247	256	370	327	250	289	327	313	283	242	11.2533	12.6733	13.5333	18.4267	16.6367	16.2667	199.667	223.667	233.667	317.667
Lg27678	LE16	698	41.26	599.21	631.16	625.72	626.46	456.17	489.29	320.54	578.33	318.06	982.42	816.58	649.88	590.67	504.66	840.77	721.91	867.49	931.7	4284	5904	5212	4899	3950	3897	2136	4224	3397	8263	6377	5107	4582	4153	6794	6266	6651	6946	618.697	523.973	405.643	816.293	645.367	840.367	5133.33	4248.67	3252.33	6582.33
Lg27745	OsI_19898	3323	35.51	41.46	44.91	34.93	20.68	23.97	20.12	33.26	30	29.93	27.5	25.9	22.37	22.18	23.76	20.3	24.93	24.41	27.19	1411	2000	1385	770	988	763	1055	1043	1522	1101	963	837	819	931	781	1030	891	965	40.4333	21.59	31.0633	25.2567	22.08	25.51	1598.67	840.333	1206.67	967
Lg27759	--	2007	38.32	34.39	69.27	80.92	58.88	73.9	88.03	72.18	61.28	93.78	50.9	55.93	37.04	78.82	78.65	38	43.15	46.63	40.26	707	1863	1938	1324	1840	2016	1383	1287	2880	1231	1256	837	1758	1861	883	1077	1028	863	61.5267	73.6033	75.7467	47.9567	65.1567	43.3467	1502.67	1726.67	1850	1108
Lg27770	ATHB-40	648	44.14	0.3	0.81	1.81	4.82	1.74	4.87	8.57	5.31	6.45	0.51	0.28	0.55	0.14	0.65	0.4	0	0.28	0.58	2	7	14	35	14	36	53	36	64	4	2	4	1	5	3	0	2	4	0.973333	3.81	6.77667	0.446667	0.396667	0.286667	7.667	28.333	51	3.333
Lg27771	ATHB-40	840	43.81	1.74	1.69	2.79	6.38	4.51	10.22	22.7	10.69	24.82	0	0.74	0.53	0.54	1.01	0.1	2.78	0.43	0.89	15	19	28	60	47	98	182	94	319	0	7	5	5	10	1	29	4	8	2.07333	7.03667	19.4033	0.423333	0.55	1.36667	20.667	68.333	198.333	4
Lg27811	At4g27595	3551	41.65	35.91	32.89	33.58	44.89	47.49	43.09	39.62	44.35	37.75	39.89	56.36	48.35	50.55	46.72	50.6	44.82	47.07	40.6	1306	1565	1423	1786	2092	1746	1343	1648	2051	1707	2239	1933	1995	1956	2080	1979	1836	1540	34.1267	45.1567	40.5733	48.2	49.29	44.1633	1431.33	1874.67	1680.67	1959.67
Lg27858	TSS	8775	39.85	51.1	41.87	43.48	19.11	22.05	15.48	45.36	35.98	40.08	17.66	21.31	22.19	16.39	15.52	15.03	16.76	14.82	17.5	4593	4924	4553	1879	2400	1550	3800	3304	5381	1867	2092	2192	1598	1606	1527	1829	1428	1640	45.4833	18.88	40.4733	20.3867	15.6467	16.36	4690	1943	4161.67	2050.33
Lg27965	--	1449	35.96	22.5	19.26	25.62	28.64	24.03	29.27	32.46	37.86	35.27	16.15	21.1	21.7	16.52	24.82	25.16	25.92	24.32	29.08	334	374	443	465	432	484	449	574	782	282	342	354	266	424	422	467	387	450	22.46	27.3133	35.1967	19.65	22.1667	26.44	383.667	460.333	601.667	326
Lg28029	At1g29670	1401	37.97	4.46	3.31	4.25	5.42	3.28	4.67	2.62	5.59	3.13	7.76	7.53	6.88	5.14	4.06	8.94	7.35	7.08	7.75	64	62.22	71	85	57	74.73	35	82	67	131	118	108.45	80	67	145	128	109	116	4.00667	4.45667	3.78	7.39	6.04667	7.39333	65.74	72.243	61.333	119.15
Lg28058	--	813	36.9	24.14	19.46	12.27	12.63	5.25	7.01	13.91	7.52	5.71	7.96	8.25	13.55	3.98	5.74	5.84	12.46	6.61	6.22	201	212	119	115	53	65	108	64	71	78	75	124	36	55	55	126	59	54	18.6233	8.29667	9.04667	9.92	5.18667	8.43	177.333	77.667	81	92.333
Lg28174	ABCG39	4449	40.39	4.7	4.29	6.35	5.44	4.31	5.26	4.61	5.31	4.69	6.06	8.22	6.29	5.68	5.53	8.54	6.96	7.61	6.67	214	256	337	271	238	267	196	247	319	325	409	315	281	290	440	385	372	317	5.11333	5.00333	4.87	6.85667	6.58333	7.08	269	258.667	254	349.667
Lg28185	--	1804	38.25	20.62	7.32	8.22	8.26	6.75	10.64	11.9	6.73	8.26	12.28	17.29	17.63	9.83	15.56	28.78	23.09	15.69	10.8	381	177	177	167	151	219	205	127	228	267	349	358	197	331	601	518	311	208	12.0533	8.55	8.96333	15.7333	18.0567	16.5267	245	179	186.667	324.667
Lg28256	At1g21400	2685	38.32	20.76	14.11	16.39	16.25	17.43	14.96	16.11	11.84	13.68	10.75	13.47	11.17	11.48	11.26	9.47	11.91	12.13	11.9	571.04	507.88	525.09	488.87	580.43	458.42	412.98	332.76	562.05	347.88	404.56	337.57	342.62	356.46	294.23	397.52	357.64	341.14	17.0867	16.2133	13.8767	11.7967	10.7367	11.98	534.67	509.24	435.93	363.337
Lg28348	LHY	6712	37.77	74.37	76.35	69.39	53.98	60.64	52.67	78.79	67.83	73.42	29.08	39.23	27.67	41.42	33.45	25.35	37.18	41.1	40.7	5113	6868	5558	4059	5049	4034	5049	4764	7541	2352	2946	2091	3090	2647	1970	3103	3030	2918	73.37	55.7633	73.3467	31.9933	33.4067	39.66	5846.33	4380.67	5784.67	2463
Lg28356	AS1	1732	43.3	16.91	21.63	24.05	32.31	25.55	24.74	18.69	24.39	16	38.28	42.68	31.74	28.47	26.35	29.47	28.14	32.48	27.19	300	502	497	627	549	489	309	442	424	799	827	619	548	538	591	606	618	503	20.8633	27.5333	19.6933	37.5667	28.0967	29.27	433	555	391.667	748.333
Lg28357	AS1	1513	44.42	3.16	2.27	3.38	3.07	1.6	2.2	2.08	3.22	1.6	7.35	5.49	3.29	3.03	2.19	4.62	4.84	5.42	5.14	49	46	61	52	30	38	30	51	37	134	93	56	51	39	81	91	90	83	2.93667	2.29	2.3	5.37667	3.28	5.13333	52	40	39.333	94.333
Lg28475	SBT1.8	3808	43.8	9.72	10.64	11.95	16.31	14.08	16.89	16.81	22.39	11.79	20.66	20.51	14.41	17.39	14.95	21.35	19.68	19.2	19.96	379	543	543	696	665	734	611	892	687	948	874	618	736	671	941	932	803	812	10.77	15.76	16.9967	18.5267	17.8967	19.6133	488.333	698.333	730	813.333
Lg28529	CYP711A1	2298	39.3	28.68	12.53	11.89	10.95	7.37	8.05	15.09	10.9	17.86	4.51	4.86	9.62	8.03	7.94	3.83	6.23	3.33	4.2	675	386	326	282	210	211	331	262	628	125	125	249	205	215	102	178	84	103	17.7	8.79	14.6167	6.33	6.6	4.58667	462.333	234.333	407	166.333
Lg28559	RG	464	43.53	24.62	34.81	16.8	21.54	31.44	45.71	32.06	41.81	38.45	16.81	17.53	12.64	32.39	15.91	16.57	18.72	20.41	24.03	117	216.43	93.01	112	181	242.02	142	203	273	94	91	66.05	167.01	87.06	89	108	104	119.11	25.41	32.8967	37.44	15.66	21.6233	21.0533	142.147	178.34	206	83.683
Lg28563	PTAC10	2474	42.04	17.99	16.68	14.73	12.59	11.7	12.65	18.08	18.7	16.48	23.41	28	24.41	16.51	20.23	24.37	20.09	20.98	18.17	456	553	435	349	359	357	427	484	624	698	775	680	454	590	698	618	570	480	16.4667	12.3133	17.7533	25.2733	20.37	19.7467	481.333	355	511.667	717.667
Lg28628	CXE18	1513	44.35	8	17.75	20.27	33.33	37.24	38.75	17.31	15.48	23.8	43.33	33.73	31.23	46.09	47.43	38.02	30.03	30.57	36.32	124	360	366	565	699	669	250	245	551	790	571	532	775	846	666	565	508	587	15.34	36.44	18.8633	36.0967	43.8467	32.3067	283.333	644.333	348.667	631
Lg28701	RHM1	2390	40.42	4.08	4.87	4.59	6.09	2.73	4.36	3.81	6	3.17	6.81	13.05	8.47	6.48	6.53	9.47	5.92	7.43	8.46	100	156	131	163	81	119	87	150	116	196	349	228	172	184	262	176	195	216	4.51333	4.39333	4.32667	9.44333	7.49333	7.27	129	121	117.667	257.667
Lg28714	--	1246	42.05	13.48	9.52	23.27	4.73	5.89	8.93	6.81	3.6	5.56	3.2	2.37	6.49	4.12	4.29	3.12	4.2	4.09	2.63	172	159	346	66	91	127	81	47	106	48	33	91	57	63	45	65	56	35	15.4233	6.51667	5.32333	4.02	3.84333	3.64	225.667	94.667	78	57.333
Lg28726	GGAT2	4357	37.55	84.28	95.38	85.57	55.74	65.49	52.98	82	66.35	72.19	48.19	64.5	48.15	60.12	53.18	49.94	51.42	57.46	62.68	3761	5569	4449	2721	3540	2634	3411	3025	4813	2530	3144	2362	2911	2732	2519	2786	2750	2917	88.41	58.07	73.5133	53.6133	54.4133	57.1867	4593	2965	3749.67	2678.67
Lg28731	PER47	1092	40.11	25.21	23.57	23.79	33.1	27.61	21.19	29.93	33.61	22.38	20.9	45.34	41.97	25.87	23.15	22.62	18.04	19.68	18.95	282	345	310	405	374	264	312	384	374	275	554	516	314	298	286	245	236	221	24.19	27.3	28.64	36.07	23.88	18.89	312.333	347.667	356.667	448.333
Lg28791	NUDT16	4413	36.48	21.73	15.02	11.05	8.84	9.33	9.21	11.16	6.8	8.78	4.53	7.76	11.59	7.44	8.11	6.34	8.11	6	6.83	982	888	582	437	511	464	470	314	593	241	383	576	365	422	324	445	291	322	15.9333	9.12667	8.91333	7.96	7.29667	6.98	817.333	470.667	459	400
Lg28842	SWEET1	1342	36.66	7.2	11.12	8.37	2.46	2.7	2.87	5.78	3.85	4.09	2.23	3.06	4.3	3.69	2.15	4.89	3.42	2.17	2.16	99	200	134	37	45	44	74	54	84	36	46	65	55	34	76	57	32	31	8.89667	2.67667	4.57333	3.19667	3.57667	2.58333	144.333	42	70.667	49
Lg28892	CYP714A1	2261	39.94	1.08	1.42	1.7	2.96	2.75	3.29	2.27	2.87	1.76	2.97	4.55	4.12	5.09	5.1	3.02	2.49	3.58	2.19	25	43	46	75	77	85	49	68	61	81	115	105	128	136	79	70	89	53	1.4	3	2.3	3.88	4.40333	2.75333	38	79	59.333	100.333
Lg28981	NRG2	2795	42.83	12.64	13.3	12.23	12.17	9.98	9.47	12.33	13.44	7.62	15.56	17.49	16.65	10.85	13.38	19.9	17.26	18.24	16.21	362	498	408	381	346	302	329	393	326	524	547	524	337	441	644	600	560	484	12.7233	10.54	11.13	16.5667	14.71	17.2367	422.667	343	349.333	531.667
Lg28990	SD18	1756	41.34	3.67	6.46	7.87	8.39	10.37	8.88	9.66	9.36	13.84	5.86	4.94	6.07	6.92	6.09	4.18	6.5	8.4	4.64	66	152	165	165	226	178	162	172	372	124	97	120	135	126	85	142	162	87	6	9.21333	10.9533	5.62333	5.73	6.51333	127.667	189.667	235.333	113.667
Lg29003	XTH31	1180	42.12	10.09	9.74	9.66	16.11	16.26	15.74	23.61	19.92	22.6	11.89	13.56	13.32	14.72	20.49	14.2	15.74	14.89	12.7	122	154	136	213	238	212	266	246	408	169	179	177	193	285	194	231	193	160	9.83	16.0367	22.0433	12.9233	16.47	14.4433	137.333	221	306.667	175
Lg29015	CSLD2	4450	42.38	7.22	6.19	8.1	8.7	8.37	8.15	8.24	8.89	6.49	10.24	11.45	10.14	8.98	9.85	10.5	9.99	10.17	10.35	329	369	430	434	462	414	350	414	442	549	570	508	444	517	541	553	497	492	7.17	8.40667	7.87333	10.61	9.77667	10.17	376	436.667	402	542.333
Lg29056	--	2752	39.68	176.95	198.89	189.61	135.34	155.65	130.34	164.28	122.41	158.61	94.15	94.19	82.33	98.09	92.92	74.29	104.29	101.99	96.25	4988	7335	6227	4173	5314	4093	4316	3525	6679	3122	2900	2551	3000	3015	2367	3569	3083	2829	188.483	140.443	148.433	90.2233	88.4333	100.843	6183.33	4526.67	4840	2857.67
Lg29188	ABCG11	2643	39.95	10.45	11.32	14.58	7.8	10.58	9.75	4.6	6.11	9.54	6.63	7.3	5.88	7.73	4.36	6.73	6.18	7.27	11.94	283	401	460	231	347	294	116	169	386	211	216	175	227	136	206	203	211	337	12.1167	9.37667	6.75	6.60333	6.27333	8.46333	381.333	290.667	223.667	200.667
Lg29202	RPA3B	844	40.52	9.95	12.47	9.73	12.58	10.89	11.63	10.55	11.55	8.83	17.31	16.94	16.31	13.01	12.86	19.04	17.82	23.62	19.19	86	141	98	119	114	112	85	102	114	176	160	155	122	128	186	187	219	173	10.7167	11.7	10.31	16.8533	14.97	20.21	108.333	115	100.333	163.667
Lg29203	UGT709C2	2449	41.77	28.58	34.8	27.07	23.11	29.23	26.66	24.04	20.33	20.97	19.01	21.17	21.76	20.65	23.83	20.07	17.47	19.07	19.04	717	1142	791	634	888	745	562	521	786	561	580	600	562	688	569	532	513	498	30.15	26.3333	21.78	20.6467	21.5167	18.5267	883.333	755.667	623	580.333
Lg29204	UGT709C2	1745	41.32	28.87	27.03	31.41	15.91	23.37	23.1	32.17	25.08	32.47	24.06	24.02	15.58	19.85	19.01	17.82	22.21	23.11	21.57	516	632	654	311	506	460	536	458	867	506	469	306	385	391	360	482	443	402	29.1033	20.7933	29.9067	21.22	18.8933	22.2967	600.667	425.667	620.333	427
Lg29240	--	2015	36.33	22.58	25.11	26.37	15.95	18.08	16.35	22.87	20.58	26.69	11.61	15.39	7.67	14.2	9.77	6.13	11.85	17.26	15.38	466	678	634	360	452	376	440	434	823	282	347	174	318	232	143	297	382	331	24.6867	16.7933	23.38	11.5567	10.0333	14.83	592.667	396	565.667	267.667
Lg29295	--	2602	39.82	48.74	51.76	54.52	69.05	70.51	73.63	57.37	58.07	62.82	49.82	38.85	35.36	48.83	52.87	44.85	49.76	47.3	40.8	1299	1805	1693	2013	2276	2186	1425	1581	2501	1562	1131	1036	1412	1622	1351	1610	1352	1134	51.6733	71.0633	59.42	41.3433	48.85	45.9533	1599	2158.33	1835.67	1243
Lg29296	--	493	53.96	278.43	331.17	349.64	456.06	539.25	507.51	405.6	376.26	469.53	376.23	362.23	283.4	348.42	422.89	340.61	383.49	372.66	291.89	1406	2188	2057	2519	3298	2855	1909	1941	3542	2235	1998	1573	1909	2458	1944	2351	2018	1537	319.747	500.94	417.13	340.62	370.64	349.347	1883.67	2890.67	2464	1935.33
Lg29298	--	1102	41.2	86.38	79.43	68.44	67.31	73.51	55.03	46.48	56.98	38.01	54.15	37.47	44.41	53.15	48.72	53.3	50.35	59.56	61	975	1173	900	831	1005	692	489	657	641	719	462	551	651	633	680	690	721	718	78.0833	65.2833	47.1567	45.3433	51.7233	56.97	1016	842.667	595.667	577.333
Lg29299	SlH4	624	43.11	54.45	60.15	51.84	54.5	41.21	47.47	37.94	52.53	47.76	77.67	57.15	61.49	49.03	64.02	77.1	70.49	64.78	66.92	348	503	386	381	319	338	226	343	456	584	399	432	340	471	557	547	444	446	55.48	47.7267	46.0767	65.4367	63.3833	67.3967	412.333	346	341.667	471.667
Lg29326	CEQORH	4619	37.84	20.84	15.94	14.6	9.57	10.12	8.14	17.01	9.58	12.08	6.59	9.87	12.56	6.62	8.39	7.59	7.75	6.11	5.43	986	987	805	495	580	429	750	463	854	367	510	653	340	457	406	445	310	268	17.1267	9.27667	12.89	9.67333	7.53333	6.43	926	501.333	689	510
Lg29376	GID1B	2521	40.06	42.64	39.81	52.69	50.31	53.94	57.05	60.16	38.4	55.14	21.36	19.18	37.88	34.76	39.2	24.53	34	26.76	24.44	1101	1345	1585	1421	1687	1641	1448	1013	2127	649	541	1075	974	1165	716	1066	741	658	45.0467	53.7667	51.2333	26.14	32.83	28.4	1343.67	1583	1529.33	755
Lg29421	LHCA4	2246	38.69	349.92	437.91	394.21	464.72	541.69	461.64	427.66	367.46	412.81	377.92	303.4	268.09	388.52	296.07	317.44	331.23	380.74	455.21	8050	13181	10566	11694	15093	11831	9170	8636	14187	10228	7624	6779	9698	7840	8254	9251	9393	10920	394.013	489.35	402.643	316.47	334.01	389.06	10599	12872.7	10664.3	8210.33
Lg29473	Os11g0156000	2109	44.05	20.23	14.51	11.84	7.7	9.82	8.64	8.89	11.92	10.57	5.9	9.32	11.58	6.44	8.85	6.39	7.36	8.12	9.54	437	410	298	182	257	208	179	263	341	150	220	275	151	220	156	193	188	215	15.5267	8.72	10.46	8.93333	7.22667	8.34	381.667	215.667	261	215
Lg29491	HSF24	1707	41.65	21.5	33.79	28.47	45.54	46.23	52.26	34.73	28.16	58.27	43.66	42.78	47.04	38.01	51.28	31.22	37.59	28.75	22.32	376	773	580	871	979	1018	566	503	1522	898	817	904	721	1032	617	798	539	407	27.92	48.01	40.3867	44.4933	40.17	29.5533	576.333	956	863.667	873
Lg29503	KINB1	5924	35.48	10.56	3.88	2.29	1.51	1.67	1.83	2.02	1.65	1.21	0.38	0.47	2.89	0.91	1.27	0.55	0.94	0.54	0.82	641	308	162	100	123	124	114	102	110	27	31	193	60	89	38	69	35	52	5.57667	1.67	1.62667	1.24667	0.91	0.766667	370.333	115.667	108.667	83.667
Lg29543	Os07g0682400	4559	40.64	31.12	28.53	31.78	32.91	32.5	32.08	29.71	33.2	26.48	39.21	42.39	39.82	33.71	34.57	40.36	42.97	43.61	37.07	1453	1743	1729	1681	1838	1669	1293	1584	1847	2154	2162	2044	1708	1858	2130	2436	2184	1805	30.4767	32.4967	29.7967	40.4733	36.2133	41.2167	1641.67	1729.33	1574.67	2120
Lg29655	RH3	654	46.94	3.43	2.62	2.18	1.77	1.11	0	0	0	0	0	0.68	0.81	1.51	1.3	0.66	0	0	0	23	23	17	13	9	0	0	0	0	0	5	6	11	10	5	0	0	0	2.74333	0.96	0.001	0.496667	1.15667	0.001	21	7.333	0	3.667
Lg29702	KOR	2595	42.7	81.45	99.15	87.9	135.45	148.82	129.21	91.75	115.16	88.37	106.62	151.17	160.32	151.53	155.75	124.72	102.54	110.27	104.67	2165	3448	2722	3938	4791	3826	2273	3127	3509	3334	4389	4684	4370	4765	3747	3309	3143	2901	89.5	137.827	98.4267	139.37	144	105.827	2778.33	4185	2969.67	4135.67
Lg29721	CPRF1	3914	39.04	7.33	5.64	6.55	5.13	4.82	5.89	5.94	6.18	6.29	3.03	4.16	5.31	5.03	4.42	4.88	5.44	4.35	5.62	294	296	306	225	234	263	222	253	377	143	182	234	219	204	221	265	187	235	6.50667	5.28	6.13667	4.16667	4.77667	5.13667	298.667	240.667	284	186.333
Lg29828	At2g16250	4806	38.85	22.77	35.45	28.7	32.61	38.14	33.15	33.59	23.8	38.17	20.01	22.02	29.55	29.56	25.45	20.92	23.61	18.79	18.72	1121	2283	1646	1756	2274	1818	1541	1197	2807	1159	1184	1599	1579	1442	1164	1411	992	961	28.9733	34.6333	31.8533	23.86	25.31	20.3733	1683.33	1949.33	1848.33	1314
Lg29844	ABCC2	7284	35.21	12.04	10.58	11.62	9.06	9.93	9.55	11.66	10.69	12	7.76	10.27	9.5	7.96	8.19	8.56	9.08	7.95	7.58	898	1033	1010	739	897	794	811	815	1337	681	837	779	644	703	722	822	636	590	11.4133	9.51333	11.45	9.17667	8.23667	8.20333	980.333	810	987.667	765.667
Lg29904	UBC2	2123	36.36	52.74	49.01	49.64	46.89	46.17	51	47.76	41.28	45.02	33.64	35.44	43.6	40.35	39.55	41.64	44.25	37.44	38.05	1146.94	1394.3	1257.51	1115.28	1215.98	1235.58	968	917	1462.37	860.56	841.69	1042	952	989.89	1023.32	1168.3	873	862.86	50.4633	48.02	44.6867	37.56	40.5133	39.9133	1266.25	1188.95	1115.79	914.75
Lg29907	PSRP3	874	39.7	95.51	110.9	85.33	53.1	65.21	48.83	77.06	63.09	73.73	62.38	70.87	62.3	50.86	57.74	61.57	59.53	50.73	64.6	855	1299	890	520	707	487	643	577	986	657	693	613	494	595	623	647	487	603	97.2467	55.7133	71.2933	65.1833	56.7233	58.2867	1014.67	571.333	735.333	654.333
Lg29927	At5g47840	1316	41.49	12.32	17.75	13.69	15.12	14.46	12.79	13.69	18.74	15.79	20.18	24.18	15.32	22.77	24.11	19.56	14.67	19.51	19.07	166	313	215	223	236	192	172	258	318	320	356	227	333	374	298	240	282	268	14.5867	14.1233	16.0733	19.8933	22.1467	17.75	231.333	217	249.333	301
Lg29941	A6	2068	43.86	15.25	18.4	15.36	17.65	14.42	16.78	15.7	22.69	11.63	23.4	28.53	23.62	17.67	18.01	30.49	24.38	27.03	26.17	323	510	379	409	370	396	310	491	368	583	660	550	406	439	730	627	614	578	16.3367	16.2833	16.6733	25.1833	22.0567	25.86	404	391.667	389.667	597.667
Lg30083	SUD1	1794	37.79	16.54	7.78	10.32	4.18	3.59	3.76	5.9	4.85	5.21	5.55	4.88	7.97	3.26	4.07	4.48	5.07	4.01	3.91	304	187	221	84	80	77	101	91	143	120	98	161	65	86	93	113	79	75	11.5467	3.84333	5.32	6.13333	3.93667	4.33	237.333	80.333	111.667	126.333
Lg30111	--	3171	40.46	3.79	4.21	4.18	4.33	3.76	4.42	4.89	7.29	4.41	6.31	7.47	5.66	4.88	4.65	7.6	6.87	7.78	6.02	123	179	158	154	148	160	148	242	214	241	265	202	172	174	279	271	271	204	4.06	4.17	5.53	6.48	5.71	6.89	153.333	154	201.333	236
Lg30193	EXL3	1826	45.56	17.38	48.02	53.51	57.78	66.53	54.86	66.66	82.9	69.86	83.99	95.25	65.62	65.83	73.25	60.22	54.7	50.81	39.69	325	1175	1166	1182	1507	1143	1162	1584	1952	1848	1946	1349	1336	1577	1273	1242	1019	774	39.6367	59.7233	73.14	81.62	66.4333	48.4	888.667	1277.33	1566	1714.33
Lg30210	EMB1444	5270	42.66	16.54	20.62	26.95	24.91	26.26	26.07	31.25	26.24	31.78	18.03	17.37	18.4	17.57	16.3	15.69	17.88	18.21	18.71	893	1456	1695	1471	1717	1568	1572	1447	2563	1145	1024	1092	1029	1013	957	1172	1054	1053	21.37	25.7467	29.7567	17.9333	16.52	18.2667	1348	1585.33	1860.67	1087
Lg30226	ITIH5	6277	37.57	8.8	12.23	11.09	11.45	12.25	12.45	11.13	12.12	12.42	8.49	7.95	7.44	7.24	7.4	6.89	8.56	9.46	8.46	566	1029	831	805	954	892	667	796	1193	642	558	526	505	548	501	668	652	567	10.7067	12.05	11.89	7.96	7.17667	8.82667	808.667	883.667	885.333	575.333
Lg30276	--	2346	40.62	23.85	21.22	15.65	13.13	12.61	14.27	22.5	20.57	23.73	12.38	12.12	15.52	12.62	14.61	11.27	15.8	12.34	13.89	573	667	438	345	367	382	504	505	852	350	318	410	329	404	306	461	318	348	20.24	13.3367	22.2667	13.34	12.8333	14.01	559.333	364.667	620.333	359.333
Lg30348	GI	5483	40.2	28.63	26.33	38.21	44.39	43.75	45.63	32.97	22.12	26.44	64.21	61.54	92.34	54.2	70.77	74.23	72.44	50.29	47.98	1608	1935	2500	2727	2976	2855	1726	1269	2218	4242	3775	5700	3303	4575	4712	4939	3029	2810	31.0567	44.59	27.1767	72.6967	66.4	56.9033	2014.33	2852.67	1737.67	4572.33
Lg30399	AGP20	2114	38.08	22.31	19.73	18.87	18.41	13	12.6	14.17	15.73	9.83	17.19	16.66	16.13	13.88	14.12	17.65	18.91	18.35	21.52	483	559	476	436	341	304	286	348	318	438	394	384	326	352	432	497	426	486	20.3033	14.67	13.2433	16.66	15.2167	19.5933	506	360.333	317.333	405.333
Lg30511	SD31	3012	40.8	3.21	3.59	3.95	4.42	4.98	4.89	3.2	4.35	2.39	5.4	6.62	5.78	5.08	4.76	5.99	5.74	6.14	4.79	99	145	142	149	186	168	92	137	110	196	223	196	170	169	209	215	203	154	3.58333	4.76333	3.31333	5.93333	5.27667	5.55667	128.667	167.667	113	205
Lg30575	--	1715	41.4	149.49	111.08	110.28	91.34	91.89	92.75	105.79	84.48	89.66	66.54	74.01	95.71	85.1	83.58	83.86	96.17	74.53	77.03	2626	2553	2257	1755	1955	1815	1732	1516	2353	1375	1420	1848	1622	1690	1665	2051	1404	1411	123.617	91.9933	93.31	78.7533	84.18	82.5767	2478.67	1841.67	1867	1547.67
Lg30590	--	8066	40.12	0.99	1.17	1.24	1.34	1.42	1.66	2.14	2.75	1.9	2.89	3.72	2.26	2.41	2.47	4.14	3.36	3.12	2.53	82	127	119	121	142	153	165	232	234	281	336	205	216	235	387	337	276	218	1.13333	1.47333	2.26333	2.95667	3.00667	3.00333	109.333	138.667	210.333	274
Lg30591	HSFA4B	2768	38.91	10.76	11.19	16.68	7.06	9.06	10.32	6.28	6.49	7.81	5.19	7.27	8.38	8.91	7.91	7.3	8.89	8.98	7.51	305	415	551	219	311	326	166	188	331	173	225	261	274	258	234	306	273	222	12.8767	8.81333	6.86	6.94667	8.04	8.46	423.667	285.333	228.333	219.667
Lg30625	--	1408	46.95	33.21	28.14	31.72	30.62	34.47	28.26	23.21	25.79	27.94	46.68	36.37	29.65	31.63	34.52	34.85	36.15	36.14	33.45	479	531	533	483	602	454	312	380	602	792	573	470	495	573	568	633	559	503	31.0233	31.1167	25.6467	37.5667	33.6667	35.2467	514.333	513	431.333	611.667
Lg30661	OCT4	1968	43.45	10.07	6.67	5.24	3.4	4.26	4.32	4.42	3.16	3.92	2.57	2.82	4.6	3.06	3.23	2.85	2.45	2.41	2.24	203	176	123	75	104	97	83	65	118	61	62	102	67	75	65	60	52	47	7.32667	3.99333	3.83333	3.33	3.04667	2.36667	167.333	92	88.667	75
Lg30670	GAST1	477	40.88	205.09	154.56	144.58	144.08	117.45	100.5	114.19	145.85	73.16	150.14	109.99	102.04	145.44	92.64	136.54	186.29	184.75	254.58	1002	988	823	770	695	547	520	728	534	863	587	548	771	521	754	1105	968	1297	168.077	120.677	111.067	120.723	124.873	208.54	937.667	670.667	594	666
Lg30772	CYCU2-1	1134	35.54	3.53	1.32	2	4.17	2.42	3.32	2.68	2.78	1.9	3.29	7.41	5.56	3.65	4.56	6.7	4.96	6.58	5.04	41	20	27	53	34	43	29	33	33	45	94	71	46	61	88	70	82	61	2.28333	3.30333	2.45333	5.42	4.97	5.52667	29.333	43.333	31.667	70
Lg30820	CER3	3814	39.01	15.79	17.55	15.99	15.42	14.03	12.25	15.16	18.32	19.59	13.25	19.87	17.28	10.64	11.9	10.42	12.08	12.39	13.87	617	897	728	659	664	533	552	731	1143	609	848	742	451	535	460	573	519	565	16.4433	13.9	17.69	16.8	10.9867	12.78	747.333	618.667	808.667	733
Lg30881	At4g09670	1508	41.58	2.65	5.05	1.72	5.27	4.6	4.71	6.53	5.77	6.07	5.94	2.96	3.18	4.95	3.99	2.81	4.53	2.23	2.67	41	102	31	89	86	81	94	91	140	108	50	54	83	71	49	85	37	43	3.14	4.86	6.12333	4.02667	3.91667	3.14333	58	85.333	108.333	70.667
Lg30918	PCKR1	1210	46.94	376.89	385.86	373.14	463.32	418.77	458.83	326.71	366.71	324.98	399.72	242.95	317.78	295.97	375.8	331.31	302.79	306.9	337.83	4671	6257	5388	6281	6286	6335	3774	4643	6017	5828	3289	4329	3980	5361	4641	4556	4079	4366	378.63	446.973	339.467	320.15	334.36	315.84	5438.67	6300.67	4811.33	4482
Lg30943	DI19-5	4679	34.39	4.13	6.83	6.5	5.74	6.99	6.31	6.6	6.03	7.5	5.07	5.46	3.8	4.65	4.57	4.5	5.04	4.96	5.12	198	428	363	301	406	337	295	295	537	286	286	200	242	252	244	293	255	256	5.82	6.34667	6.71	4.77667	4.57333	5.04	329.667	348	375.667	257.333
Lg30973	--	813	37.15	1.56	0.55	1.34	1.32	1.69	1.29	1.16	3.88	1.37	4.49	7.81	1.64	1.44	2.5	3.4	1.48	2.69	1.84	13	6	13	12	17	12	9	33	17	44	71	15	13	24	32	15	24	16	1.15	1.43333	2.13667	4.64667	2.44667	2.00333	10.667	13.667	19.667	43.333
Lg31059	TIP2-1	956	45.5	15.32	21.07	17.27	24.83	18.55	15.68	8.33	15.39	12.72	21.44	26.65	26.2	29.37	17.12	15.72	18.93	18.57	25.27	150	270	197	266	220	171	76	154	186	247	285	282	312	193	174	225	195	258	17.8867	19.6867	12.1467	24.7633	20.7367	20.9233	205.667	219	138.667	271.333
Lg31069	MIP1A	716	35.34	28.5	49.5	58.05	37.15	39.63	34.76	47.55	50.72	68.37	34.89	25.59	12.16	20.86	19.31	17.01	27.74	28.99	34.52	209	475	496	298	352	284	325	380	749	301	205	98	166	163	141	247	228	264	45.35	37.18	55.5467	24.2133	19.06	30.4167	393.333	311.333	484.667	201.333
Lg31091	NGA1	2833	45.43	10.51	9.9	10.12	9.11	9.11	8.41	11.42	10.63	10.01	7.91	8.49	7.12	8.35	6.65	5.92	7.95	7.46	8.26	305	376	342	289	320	272	309	315	434	270	269	227	263	222	194	280	232	250	10.1767	8.87667	10.6867	7.84	6.97333	7.89	341	293.667	352.667	255.333
Lg31105	--	1181	50.8	42.82	21.61	31.08	62.12	44.84	54.17	39.29	67.08	44.1	72.17	54.11	45.88	35.58	45.96	35.11	30.3	45.94	44.95	518	342	438	822	657	730	443	829	797	1027	715	610	467	640	480	445	596	567	31.8367	53.71	50.1567	57.3867	38.8833	40.3967	432.667	736.333	689.667	784
Lg31203	CBL7	1890	34.71	3.98	4.78	3.24	4.72	6.06	4.96	6.54	7.48	5.71	2.59	5.06	2.16	3.48	3.9	3.61	4.13	3.76	3.72	77	121	73	100	142	107	118	148	165	59	107	46	73	87	79	97	78	75	4	5.24667	6.57667	3.27	3.66333	3.87	90.333	116.333	143.667	70.667
Lg31211	ANT	3159	41.98	19.47	15.33	17.16	16.56	17.96	15.98	18.14	22.21	13.7	29.45	32.23	26.04	20.59	20.92	32.76	29.22	30.72	23.89	630	649	647	586	704	576	547	734	662	1121	1139	926	723	779	1198	1148	1066	806	17.32	16.8333	18.0167	29.24	24.7567	27.9433	642	622	647.667	1062
Lg31325	rpl33	869	33.26	21.23	21.12	16.88	12.02	14.75	12.81	16.88	11.33	15.34	8.69	13.68	10.73	11.29	13.76	12.13	12.96	9.64	11.74	189	246	175	117	159	127	140	103	204	91	133	105	109	141	122	140	92	109	19.7433	13.1933	14.5167	11.0333	12.3933	11.4467	203.333	134.333	149	109.667
Lg31328	GSH2	4811	36.44	9.09	8.96	8.29	5.62	6.77	5.25	8.38	6.32	7.31	5.11	5.7	5.93	4.66	4.92	6.28	6.27	5.96	6.05	448	578	476	303	404	288	385	318	538	296	307	321	249	279	350	375	315	311	8.78	5.88	7.33667	5.58	5.28667	6.09333	500.667	331.667	413.667	308
Lg31362	--	1548	36.05	7.25	5.54	7.69	3.63	3.33	3.45	4.47	4.51	4.52	1.66	3.46	4.42	2.15	2.74	3.07	3.9	2.29	2.48	115	115	142	63	64	61	66	73	107	31	60	77	37	50	55	75	39	41	6.82667	3.47	4.5	3.18	2.65333	2.89	124	62.667	82	56
Lg31414	NEK2	4851	38.53	5.07	6.01	6.25	6.13	5.58	6.3	7.13	8.71	5.54	8.54	9.47	8.02	8.03	7.08	9.78	8.97	10.08	10.15	252	391	362	333	336	349	330	442	411	499	514	438	433	405	549	541	537	526	5.77667	6.00333	7.12667	8.67667	8.29667	9.73333	335	339.333	394.333	483.667
Lg31428	ATR1	3630	41.05	110.89	87.53	93.84	73.4	74.41	72.52	81.2	67.66	76.95	63.1	62.52	75.98	65.22	63.39	61.39	78.71	67.37	62.47	4123	4258	4065	2985	3351	3004	2814	2570	4274	2760	2539	3105	2631	2713	2580	3553	2686	2422	97.42	73.4433	75.27	67.2	63.3333	69.5167	4148.67	3113.33	3219.33	2801.33
Lg31569	ALE2	6166	37.85	10.05	10.13	11.62	14.39	11.74	14.11	11.93	17.06	11.86	16.12	21.98	16.67	15.51	14.8	18.49	17.67	19.7	19.69	635	837	855	994	898	993	702	1101	1119	1198	1516	1157	1063	1076	1320	1355	1334	1297	10.6	13.4133	13.6167	18.2567	16.2667	19.02	775.667	961.667	974	1290.33
Lg31638	At4g27700	2540	37.72	136.95	123.91	116.66	82.61	93.62	76.56	123.63	95.04	104.62	77.21	84.66	80.71	64.83	63.95	73.22	88.27	74.37	91.23	3563	4218	3536	2351	2950	2219	2998	2526	4066	2363	2406	2308	1830	1915	2153	2788	2075	2475	125.84	84.2633	107.763	80.86	67.3333	84.6233	3772.33	2506.67	3196.67	2359
Lg31639	VIT_05s0020g04070	2396	35.23	2.73	6.63	6.58	7.19	6.59	6.25	6.78	6.86	8.48	6.41	4.44	2.93	5.45	6.34	3.35	4.03	4.9	4.18	67	213	188	193	196	171	155	172	311	185	119	79	145	179	93	120	129	107	5.31333	6.67667	7.37333	4.59333	5.04667	4.37	156	186.667	212.667	127.667
Lg31662	EPSIN2	3702	43.79	50.71	48.23	55.41	65.07	73.9	69.2	62.67	65.08	60	78.86	80.37	90.72	77.29	84.5	61.09	69.25	67.11	57.51	1923	2393	2448	2699	3394	2923	2215	2521	3399	3518	3329	3781	3180	3688	2618	3188	2729	2274	51.45	69.39	62.5833	83.3167	74.2933	64.6233	2254.67	3005.33	2711.67	3542.67
Lg31719	Os07g0190000	2619	42.08	535.61	347.05	235.71	249.94	217.39	255.42	256.09	315.67	208.26	262.4	359.47	353.25	500.09	309.12	293.6	274.87	286.02	377.69	14368	12181	7367	7334	7063	7633	6403	8651	8346	8281	10533	10416	14556	9545	8902	8952	8228	10565	372.79	240.917	260.007	325.04	367.603	312.86	11305.3	7343.33	7800	9743.33
Lg31726	TIC32	2288	37.76	55.64	56.91	54.86	34.52	43.33	29.03	41.84	38.84	43.5	29.38	40.59	34.05	51.01	36.14	38.66	40.35	40.19	50.41	1304	1745	1498	885	1230	758	914	930	1523	810	1039	877	1297	975	1024	1148	1010	1232	55.8033	35.6267	41.3933	34.6733	41.9367	43.65	1515.67	957.667	1122.33	908.667
Lg31782	LBD37	1096	41.51	8.46	7.28	8.64	13.27	17.21	15.03	21.5	20.93	15.5	9.09	5.95	9.64	7.06	14.08	14.97	12.55	13.54	11.19	95	107	113	163	234	188	225	240	260	120	73	119	86	182	190	171	163	131	8.12667	15.17	19.31	8.22667	12.0367	12.4267	105	195	241.667	104
Lg31798	--	3301	36.23	6.02	4.52	5.24	4.85	5.69	5.11	3.32	3.08	2.84	3.29	7.77	6.42	5.2	3.81	7.16	5.69	5.23	4.96	203.68	199.74	206.5	179.2	233.02	192.42	104.55	106.44	143.45	130.84	286.85	238.77	190.94	148.15	273.64	233.73	189.77	174.76	5.26	5.21667	3.08	5.82667	5.39	5.29333	203.307	201.547	118.147	218.82
Lg31800	--	3085	39.64	1.77	2.03	1.66	2.92	2.22	2.59	2.99	3.13	2.35	3.74	4.49	4.03	2.83	2.91	3.86	3.41	5.13	3.98	56	84	61	101	85	91	88	101	111	139	155	140	97	106	138	131	174	131	1.82	2.57667	2.82333	4.08667	3.2	4.17333	67	92.333	100	144.667
Lg31804	SBT1.5	2935	47.6	62.74	62.19	69.29	83.9	74.02	76.86	68.38	85.73	50.59	89.55	96.81	83.47	81.15	84.62	99.56	94.66	93.93	87.37	1886	2446	2427	2759	2695	2574	1916	2633	2272	3167	3179	2758	2647	2928	3383	3455	3028	2739	64.74	78.26	68.2333	89.9433	88.4433	91.9867	2253	2676	2273.67	3034.67
Lg31807	At3g25290	912	46.38	10.49	13.75	7.63	12.53	10.87	11.05	6.55	11.95	7.95	22.66	15.88	9.25	13.62	10.32	17.43	17.64	21.86	24.84	98	168	83	128	123	115	57	114	111	249	162	95	138	111	184	200	219	242	10.6233	11.4833	8.81667	15.93	13.79	21.4467	116.333	122	94	168.667
Lg31808	At3g25290	924	43.83	17.01	20.67	16.78	23.67	15.88	24.19	17.68	26.27	24.12	35.84	32.11	21.92	28.63	24.33	38.23	29.16	37.54	50.66	161	256	185	245	182	255	156	254	341	399	332	228	294	265	409	335	381	500	18.1533	21.2467	22.69	29.9567	30.3967	39.12	200.667	227.333	250.333	319.667
Lg31823	--	604	39.57	4.53	7.54	2.22	2.36	2.8	3.05	3.82	1.9	1.19	0.96	0.74	2.06	2.53	3.79	0.86	1.46	1.51	2.48	28	61	16	16	21	21	22	12	11	7	5	14	17	27	6	11	10	16	4.76333	2.73667	2.30333	1.25333	2.39333	1.81667	35	19.333	15	8.667
Lg31845	--	3342	39.44	1.17	2.39	1.93	1.63	2.46	2.41	4.95	2.77	4.09	1.64	2.03	1.22	1.4	1.42	1.6	2.31	2.29	1.4	40	107	77	61	102	92	158	97	209	66	76	46	52	56	62	96	84	50	1.83	2.16667	3.93667	1.63	1.47333	2	74.667	85	154.667	62.667
Lg31854	NRPD2	3999	43.59	10.28	9.53	9.74	10.87	11.69	11.99	13.33	14.6	11.23	13.95	15.85	13.35	13.73	11.98	15.44	15.73	15.41	14.47	421	511	465	487	580	547	509	611	687	672	709	601	610	565	715	782	677	618	9.85	11.5167	13.0533	14.3833	13.7167	15.2033	465.667	538	602.333	660.667
Lg31996	--	3804	40.22	6.42	6.83	6.08	5.26	5.68	4.93	4.87	3.62	3.97	3.36	3.48	4.39	3.93	3.01	3.41	4.33	3.4	4.36	250	348	276	224	268	214	177	144	231	154	148	188	166	135	150	205	142	177	6.44333	5.29	4.15333	3.74333	3.45	4.03	291.333	235.333	184	163.333
Lg32114	FRS5	3358	40.11	3.29	2.6	3.12	3.11	3.67	3.73	3.4	4.7	3.62	5.54	5.7	4.89	3.78	4.82	5.58	5.39	4.91	4.21	113	117	125	117	153	143	109	165	186	224	214	185	141	191	217	225	181	151	3.00333	3.50333	3.90667	5.37667	4.72667	4.83667	118.333	137.667	153.333	207.667
Lg32133	TBL11	4825	36.19	8.8	10.02	9.53	5.77	9.14	8.1	10.55	8.97	12.88	5.16	7.13	4.82	5.43	4.92	5.33	8.28	6.83	5.92	435	648	549	312	547	446	486	453	951	300	385	262	291	280	298	497	362	305	9.45	7.67	10.8	5.70333	5.22667	7.01	544	435	630	315.667
Lg32185	rpsE	2388	42.34	15.66	15	16.49	18.84	17.92	18.06	21.19	22.69	19.68	25.09	28.52	19.86	23.55	24.44	27.42	25.05	26.84	24.58	383	480	470	504	531	492	483	567	719	722	762	534	625	688	758	744	704	627	15.7167	18.2733	21.1867	24.49	25.1367	25.49	444.333	509	589.667	672.667
Lg32232	--	2805	42.39	8.91	8.75	11.68	10.69	7.76	8.75	6.24	8.82	4.12	16.01	15.29	12.03	11.52	9.28	13.92	14.25	15.48	16.09	256	329	391	336	270	280	167	259	177	541	480	380	359	307	452	497	477	482	9.78	9.06667	6.39333	14.4433	11.5733	15.2733	325.333	295.333	201	467
Lg32233	--	3778	37.06	6.74	8.45	8.47	4.73	7.08	4.43	6.29	6.37	6.02	4.68	6.46	4.8	7.69	6.02	5.97	4.13	6.07	7.29	261	428	382	200	332	191	227	252	348	213	273	204	323	268	261	194	252	294	7.88667	5.41333	6.22667	5.31333	6.56	5.83	357	241	275.667	230
Lg32245	UGT85A24	3365	36.52	1.36	1.55	2.84	2.36	1.65	3.62	2.18	2.78	2.08	4.76	4.94	2.32	5.37	3.91	8.68	6.14	8.44	8.79	47	70	114	89	69	139	70	98	107	193	186	88	201	155	338	257	312	316	1.91667	2.54333	2.34667	4.00667	5.98667	7.79	77	99	91.667	155.667
Lg32357	MDHG	1778	41.73	119.81	170.77	169.81	104.12	120.91	106.07	160.6	126.85	173.49	175.64	132.91	95.67	117.46	116.69	90.02	115.97	113.98	107.79	2182	4069	3603	2074	2667	2152	2726	2360	4720	3763	2644	1915	2321	2446	1853	2564	2226	2047	153.463	110.367	153.647	134.74	108.057	112.58	3284.67	2297.67	3268.67	2774
Lg32441	CAL1	1757	42.12	158.53	179.56	164.21	222.76	173.33	212.03	188.87	273.65	190.96	281.32	303.85	268.64	256.57	268.02	353.33	243.13	276.28	291.86	2853	4228	3443	4385	3778	4251	3168	5031	5134	5956	5973	5314	5010	5552	7187	5312	5332	5477	167.433	202.707	217.827	284.603	292.64	270.423	3508	4138	4444.33	5747.67
Lg32455	AAE	3834	40.45	3.74	3.13	4.31	3.72	3.78	3.82	4.04	3.29	2.23	5.78	5.94	5.33	4.74	4.84	6.4	6.36	5.84	4	147	161	197	160	180	167	148	132	131	267	255	230	202	219	284	303	246	164	3.72667	3.77333	3.18667	5.68333	5.32667	5.4	168.333	169	137	250.667
Lg32458	GOLS2	1808	38.88	27.11	34.79	23.96	30.66	38.52	35.68	34.94	26.96	28.52	21.57	21.21	30.16	53.75	59.06	33.54	36.83	44.41	47.02	502	842.94	517	621	864	736	603	510	789	470	429	614	1080	1259	702	828	882	908	28.62	34.9533	30.14	24.3133	48.7833	42.7533	620.647	740.333	634	504.333
Lg32468	SCPL31	1580	41.71	8.71	4.72	8.64	10.34	11.68	12.81	24.26	26.55	21.63	1.94	2.04	5.45	2.33	8.27	6.34	11.04	5.88	6.81	141	100	163	183	229	231	366	439	523	37	36	97	41	154	116	217	102	115	7.35667	11.61	24.1467	3.14333	5.64667	7.91	134.667	214.333	442.667	56.667
Lg32470	At2g18220	4179	36.52	4.65	3.98	4.03	4.7	4.59	4.17	4.51	6.59	5.6	5.7	7.44	6.29	4.82	5.34	8.23	6.6	6.6	5.91	199	223	201	220	238	199	180	288	358	287	348	296	224	263	398	343	303	264	4.22	4.48667	5.56667	6.47667	6.13	6.37	207.667	219	275.333	310.333
Lg32481	At4g04670	3546	42.3	4.35	4.44	5.65	6.02	5.07	6.77	5.73	6.9	6.08	7.37	8.42	6.86	6.04	7.8	9.99	8.5	7.88	6.6	158	211	239	239	223	274	194	256	330	315	334	274	238	326	410	375	307	250	4.81333	5.95333	6.23667	7.55	7.94333	7.66	202.667	245.333	260	307.667
Lg32568	FRO2	2456	41	5.53	8.05	9.96	7.56	11.65	12.52	10.07	14.55	14.9	17.6	21.29	9.95	18.1	11.15	17.8	16.57	19.68	21.2	139	265	292	208	355	351	236	374	560	521	585	275	494	323	506	506	531	556	7.84667	10.5767	13.1733	16.28	15.6833	19.15	232	304.667	390	460.333
Lg32640	STH-21	1666	35.65	17.64	12.36	25.95	27.81	24.97	27.62	28.67	36.83	19.85	11.46	11.75	15.83	19.61	11.35	12.96	22.4	27.71	33.66	301	276	516	519	516	525	456	642	506	230	219	297	363	223	250	464	507	599	18.65	26.8	28.45	13.0133	14.64	27.9233	364.333	520	534.667	248.667
Lg32791	wdr76	1779	40.53	4.39	8.35	4.24	9.08	7.52	8.13	5.18	7.2	4.11	11.06	16.78	9.09	6.17	6.58	13.26	10.58	12.84	10.74	80	199	90	181	166	165	88	134	112	237	334	182	122	138	273	234	251	204	5.66	8.24333	5.49667	12.31	8.67	11.3867	123	170.667	111.333	251
Lg32798	MYB111	2074	41.9	3.39	13.31	27.27	22.12	18.07	18.59	18.69	20	29.34	11.92	8.49	5.01	8.33	14.27	7.7	9.62	11.5	12.55	72	370	675	514	465	440	370	434	931	298	197	117	192	349	185	248	262	278	14.6567	19.5933	22.6767	8.47333	10.1	11.2233	372.333	473	578.333	204
Lg32827	--	392	28.06	18.43	7.44	2.78	2.28	2.67	2.46	0.8	1.46	0.67	1.48	1.82	3.4	1.61	2.6	3.08	2.67	3.04	1.91	74	39.06	13	10	13	11	3	6	4	7	8	15	7.01	12	14	13	13.07	8	9.55	2.47	0.976667	2.23333	2.43	2.54	42.02	11.333	4.333	10
Lg32845	--	833	35.77	26.72	26.69	22.23	14.57	15.1	22.3	13.96	14.68	16.16	9.17	11.7	15.25	15.88	14.26	15.14	13.03	16.07	16.97	228	298	221	136	156	212	111	128	206	92	109	143	147	140	146	135	147	151	25.2133	17.3233	14.9333	12.04	15.0933	15.3567	249	168	148.333	114.667
Lg32887	SBT2.2	3650	41.04	12.28	13.49	7.81	10.12	8.64	7.76	8.01	9.61	6	9.41	16.28	13.94	8.65	11.11	13.54	13.13	11.8	13.18	459	660	340	414	391	323	279	367	335	414	665	573	351	478	572	596	473	514	11.1933	8.84	7.87333	13.21	11.1	12.7033	486.333	376	327	550.667
Lg32890	At2g16250	2159	39.18	4.88	6.91	7.84	3.06	5.04	4.91	5.68	5.4	5.72	2.69	3.89	7.49	3.83	6.01	3.2	4.06	2.87	3.6	108	200	202	74	135	121	117	122	189	70	94	182	92	153	80	109	68	83	6.54333	4.33667	5.6	4.69	4.34667	3.51	170	110	142.667	115.333
Lg32932	BHLH93	1662	38.75	0.29	0.45	0.71	0.54	0.73	0.63	0.82	1.67	1.02	2.65	3.33	1.39	1.35	1.12	4.99	2.56	3.89	2.2	5	10	14	10	15	12	13	29	26	53	62	26	25	22	96	53	71	39	0.483333	0.633333	1.17	2.45667	2.48667	2.88333	9.667	12.333	22.667	47
Lg32943	GASA14	1758	40.56	6.72	6.11	9.58	7.26	5.18	5.08	3.63	6.47	2.49	9.3	8.59	8.03	4.25	6.13	9.53	8.65	7.82	8.84	121	144	201	143	113	102	61	119	67	197	169	159	83	127	194	189	151	166	7.47	5.84	4.19667	8.64	6.63667	8.43667	155.333	119.333	82.333	175
Lg32945	ABCA1	8131	39.15	65.13	40.59	34.96	38.01	35.23	40.83	36.96	27.49	23.69	18.06	17.27	39.26	30.29	25.97	22.39	25.62	20.94	20.67	5424	4423	3392	3463	3554	3788	2869	2339	2947	1769	1571	3594	2737	2490	2108	2590	1870	1795	46.8933	38.0233	29.38	24.8633	26.2167	22.41	4413	3601.67	2718.33	2311.33
Lg32978	BHLH63	1750	39.2	29.4	46.9	38.59	18.92	17.92	15.12	33.52	34.35	24.42	19.87	26.2	17	19.28	13.09	17.37	15.12	16.65	18.14	527	1100	806	371	389	302	560	629	654	419	513	335	375	270	352	329	320	339	38.2967	17.32	30.7633	21.0233	16.58	16.6367	811	354	614.333	422.333
Lg33018	CDC45	2292	39.57	5.2	5.89	4.35	3.93	2.32	1.95	3.43	4.25	2.05	6.23	7.18	4.57	3.53	3.77	8.44	5.61	6.59	6.29	122	181	119	101	66	51	75	102	72	172	184	118	90	102	224	160	166	154	5.14667	2.73333	3.24333	5.99333	5.24667	6.16333	140.667	72.667	83	158
Lg33045	RSS3	2404	37.94	4.51	5.71	5.44	10.51	7.14	8.49	6.45	9.94	5.3	14.67	12.6	6.8	12.09	7.87	14.12	10.04	11.89	11.64	111	184	156	283	213	233	148	250	195	425	339	184	323	223	393	300	314	299	5.22	8.71333	7.23	11.3567	11.36	11.19	150.333	243	197.667	316
Lg33055	COB	2059	39.83	43.24	61.46	56.49	96.71	91.88	92.96	57.08	71.48	60.4	92.34	99.49	106.72	115.76	139.77	78.95	65.46	82.99	71.85	912	1696	1387.99	2231	2347	2183.99	1122	1539.97	1903	2291	2292	2474	2648.99	3392.98	1881.95	1675.99	1876.99	1579.99	53.73	93.85	62.9867	99.5167	111.493	73.4333	1332	2254	1521.66	2352.33
Lg33080	--	1185	42.87	52.15	102.45	106.99	71.86	89.45	82.53	122.16	108.31	105.34	67.86	57.1	47.07	50.65	48.82	54.16	64.2	74.98	68.9	633	1627	1513	954	1315	1116	1382	1343	1910	969	757	628	667	682	743	946	976	872	87.1967	81.28	111.937	57.3433	51.21	69.36	1257.67	1128.33	1545	784.667
Lg33081	--	1133	42.63	37.66	76.07	97.18	74.52	76.63	71.47	78.86	78.02	91.54	52.81	40.47	27.83	43.28	31.52	35.22	44.01	62.35	58.34	437	1155	1314	946	1077	924	853	925	1587	721	513	355	545	421	462	620	776	706	70.3033	74.2067	82.8067	40.37	36.6733	54.9	968.667	982.333	1121.67	529.667
Lg33250	--	1068	63.01	0.64	0.21	0.08	0.08	0.08	0.41	0.39	0.18	0	5.83	1.84	0.67	0	1.59	0.16	0.15	0.17	0	7	3	1	1	1	5	4	2	0	75	22	8	0	20	2	2	2	0	0.31	0.19	0.19	2.78	0.583333	0.106667	3.667	2.333	2	35
Lg33261	--	4162	38.25	10.42	14.15	11.84	10.49	10.75	10.89	13.06	14.08	15.48	17.37	18.1	14.26	13.47	14.78	16.58	12.93	15.05	14.76	444	789	588	489	555	517	519	613	986	871	843	668	623	725	799	669	688	656	12.1367	10.71	14.2067	16.5767	14.9433	14.2467	607	520.333	706	794
Lg33273	At4g12490	1732	40.65	162.51	188.01	156.27	254.73	286.46	180.18	115.15	129	113.95	202.54	235.22	144.82	330.51	166.55	221.33	179.59	196.75	235.74	2883	4364	3230	4943	6155	3561	1904	2338	3020	4227	4558	2824	6362	3401	4438	3868	3743	4361	168.93	240.457	119.367	194.193	239.463	204.027	3492.33	4886.33	2420.67	3869.67
Lg33479	EBF2	3085	45.02	60.76	92.66	79.29	53.87	65.56	57.7	84.65	56.16	68.42	86.22	77.07	91.64	61.98	59.22	60.79	61.21	47.81	42.58	1920	3831	2919	1862	2509	2031	2493	1813	3230	3205	2660	3183	2125	2154	2171	2348	1620	1403	77.57	59.0433	69.7433	84.9767	60.6633	50.5333	2890	2134	2512	3016
Lg33488	PPDK	5375	39.57	72.85	82.73	92.64	55.73	72.56	58.21	81.75	75.99	93.89	66.79	77.47	40.75	70.86	57.77	45.24	54.16	66.62	62.88	4011	5959	5942	3356	4838	3570	4195	4274	7722	4326	4659	2466	4233	3661	2815	3620	3933	3610	82.74	62.1667	83.8767	61.67	57.9567	61.22	5304	3921.33	5397	3817
Lg33559	Os04g0179200	1211	40.13	1.93	2.28	1.94	4.05	4.93	3.98	2.25	4.73	2.81	5	4.58	4.18	3.42	6.72	7.7	4.45	5.71	5.64	24	37	28	55	74	55	26	60	52	73	62	57	46	96	108	67	76	73	2.05	4.32	3.26333	4.58667	5.94667	5.26667	29.667	61.333	46	64
Lg33615	Pxmp2	1395	40.65	4.06	4.55	5.35	4.8	5.55	6.22	6.01	6.51	4.31	8.92	8.84	7.7	6.19	8.03	9.54	8.59	8.61	7.11	58	85	89	75	96	99	80	95	92	150	138	121	96	132	154	149	132	106	4.65333	5.52333	5.61	8.48667	7.92	8.10333	77.333	90	89	136.333
Lg33636	--	3296	38.99	12.97	16.32	12.99	14.11	13.72	12.66	13.28	14.18	17.07	22.43	20.77	16.25	16.68	19.69	19.37	16.13	18.78	19	438	721	511	521	561	476	417.86	489	861	891	765.88	602.95	610.94	765	739	661	680	668.83	14.0933	13.4967	14.8433	19.8167	18.58	17.97	556.667	519.333	589.287	753.277
Lg33726	SNL6	1190	43.53	2.22	2.07	4.01	3.38	4	7.07	6.78	12.61	7.52	8.79	13.29	5.6	19.96	7.2	13.21	9.33	13.46	14.95	27	33	57	45	59	96	77	157	137	126	177	75	264	101	182	138	176	190	2.76667	4.81667	8.97	9.22667	13.4567	12.58	39	66.667	123.667	126
Lg33814	LSM3A	656	41.77	81.41	95.09	82.65	88.85	88.6	96.05	80.32	90.9	82.49	130.18	89.52	88.42	94.78	106.67	122.19	103.83	120.18	116.18	547	836	647	653	721	719	503	624	828	1029	657	653	691	825	928	847	866	814	86.3833	91.1667	84.57	102.707	107.88	113.397	676.667	697.667	651.667	779.667
Lg33890	POLR1C	1931	41.58	3.39	3.52	3.52	4.39	4.59	4.54	5.86	6.93	5.28	7.61	8.29	7.22	4.66	6.19	9.39	7.95	8.25	6.5	67	91	81	95	110	100	108	140	156	177	179	157	100	141	210	191	175	134	3.47667	4.50667	6.02333	7.70667	6.74667	7.56667	79.667	101.667	134.667	171
Lg33902	PUB28	1517	42.19	9.78	4.57	11.66	2.65	4.57	7.22	4.49	4.03	5.77	2.84	3.06	2.87	3.03	2.52	3.13	3.45	4.8	5.12	152	93	211	45	86	125	65	64	134	52	52	49	51	45	55	65	80	83	8.67	4.81333	4.76333	2.92333	2.89333	4.45667	152	85.333	87.667	51
Lg33914	CPN60B4	2623	40.3	3.95	2.59	3.83	2.69	4.43	3.44	4.23	3.13	3.69	4.81	5.01	5.11	5.32	5.76	7.15	3.71	3.82	3.89	106	91	120	79	144	103	106	86	148	152	147	151	155	178	217	121	110	109	3.45667	3.52	3.68333	4.97667	6.07667	3.80667	105.667	108.667	113.333	150
Lg34068	--	2918	48.29	175.11	91.47	168.17	213.46	133.92	260.35	264.66	325.55	334.61	209.79	154.32	131.1	145.18	171.38	125.62	211.18	230.06	234.43	5233.74	3576.82	5856	6978.46	4847.65	8668.81	7372.65	9940.38	14940.1	7376.45	5038	4306.82	4708	5895.82	4243.77	7663	7373.9	7306.35	144.917	202.577	308.273	165.07	147.393	225.223	4888.85	6831.64	10751.1	5573.76
Lg34070	--	613	52.2	4.14	4.5	7.11	5.53	5.52	8.29	12.64	8.11	24.41	4.74	4.52	3.62	3.23	6.5	2.4	4.2	6.09	3.82	26	37	52	38	42	58	74	52	229	35	31	25	22	47	17	32	41	25	5.25	6.44667	15.0533	4.29333	4.04333	4.70333	38.333	46	118.333	30.333
Lg34084	YPQ1	1609	39.59	22.27	15.44	10.62	12.48	14.73	11.82	16.73	8.2	8.29	3.46	4.28	8.78	7.38	9.01	5.53	6.25	5.88	5.24	367	333	204	225	294	217	257	138	204	67	77	159	132	171	103	125	104	90	16.11	13.01	11.0733	5.50667	7.30667	5.79	301.333	245.333	199.667	101
Lg34096	CXE15	1224	43.95	3.59	4.82	5.55	8.68	6.98	9.95	9.24	7.73	10.36	6.71	6.28	3.63	6.62	7.97	5.72	4.93	5.5	4.05	45	79	81	119	106	139	108	99	194	99	86	50	90	115	81	75	74	53	4.65333	8.53667	9.11	5.54	6.77	4.82667	68.333	121.333	133.667	78.333
Lg34097	CXE15	1240	43.39	5.67	3.07	5	5.04	3.58	6.29	4.14	2	3.64	1.07	1.15	3.87	3.12	1.85	2.02	1.95	0.66	0.98	72	51	74	70	55	89	49	26	69	16	16	54	43	27	29	30	9	13	4.58	4.97	3.26	2.03	2.33	1.19667	65.667	71.333	48	28.667
Lg34107	PHOT2	8251	36.57	32.67	32.03	35.43	24.48	26.87	22.84	31.92	29.57	34.82	26.6	31.05	22.4	25.67	21.32	21.18	24.06	24.63	24.69	2761	3542	3489	2263	2750	2150	2514	2553	4396	2645	2866	2081	2354	2074	2023	2469	2232	2176	33.3767	24.73	32.1033	26.6833	22.7233	24.46	3264	2387.67	3154.33	2530.67
Lg34134	OPT7	3046	40.74	6.31	6.25	7.37	7.15	5.45	8	5.23	8.57	6.24	15.58	17.72	9.21	13.15	9.8	13.58	10.96	12.28	12.26	197	255	268	244	206	278	152	273	291	572	604	316	445	352	479	415	411	399	6.64333	6.86667	6.68	14.17	12.1767	11.8333	240	242.667	238.667	497.333
Lg34155	MFL1	3216	40.24	4.86	5.1	4.06	6.27	5.84	5.97	5.96	7.67	5.73	7.46	8.5	7.29	6.88	6.3	8.76	8.95	10.19	7.39	160	220	156	226	233	219	183	258	282	289	306	264	246	239	326	358	360	254	4.67333	6.02667	6.45333	7.75	7.31333	8.84333	178.667	226	241	286.333
Lg34164	FAD2	1558	43.26	17.48	35.2	31.25	57.58	51.48	49.39	38.25	43.49	42.28	62.8	54.5	41.9	59.02	55.31	62.37	48.67	58.08	49.76	279	735	581	1005	995	878	569	709	1008	1179	950	735	1022	1016	1125	943	994	828	27.9767	52.8167	41.34	53.0667	58.9	52.17	531.667	959.333	762	954.667
Lg34246	XI-F	6910	38.68	4.03	4.06	4.43	5.9	6.35	5.4	6.12	7.74	5.76	6.52	10.5	8.12	8.95	8.16	7.78	7.95	8.18	8.06	285	376	365	457	544	426	404	560	609	543	812	632	687	665	622	683	621	595	4.17333	5.88333	6.54	8.38	8.29667	8.06333	342	475.667	524.333	662.333
Lg34257	--	961	44.22	29.46	29.12	23.54	18.58	21.73	18.06	23.87	21.48	21.56	12.87	19.25	20.61	18.26	15.53	21.66	22.34	18.47	16.95	290	375	270	200	259	198	219	216	317	149	207	223	195	176	241	267	195	174	27.3733	19.4567	22.3033	17.5767	18.4833	19.2533	311.667	219	250.667	193
Lg34297	NDL2	8546	38.09	6.93	7.56	6.07	9.17	8.83	7.9	4.92	5.66	4.31	7.05	11.87	13.01	10.29	11.05	8.91	7.48	8.94	8.6	607	866	619	878	936	770	401	506	564	726	1135	1252	977	1113	882	795	839	785	6.85333	8.63333	4.96333	10.6433	10.0833	8.34	697.333	861.333	490.333	1037.67
Lg34330	SG1	2178	42.98	16.27	19.25	14.81	19.79	16.06	17.14	20.34	21.68	19.62	33.84	34.02	23.9	20.49	26.48	33.23	27.58	28.3	26.05	363	562	385	483	434	426	423	494	654	888	829	586	496	680	838	747	677	606	16.7767	17.6633	20.5467	30.5867	26.7333	27.31	436.667	447.667	523.667	767.667
Lg34372	--	1635	35.9	0.84	1.92	2	1.47	1.68	1.93	3.14	2.51	2.68	1.88	1.53	0.49	0.94	0.99	0.9	1.38	1	1.26	14	42	39	27	34	36	49	43	67	37	28	9	17	19	17	28	18	22	1.58667	1.69333	2.77667	1.3	0.943333	1.21333	31.667	32.333	53	24.667
Lg34416	ATL2	1405	46.69	67.61	36.59	56.24	16.71	18.93	35.24	20.13	22.04	26.42	12.64	12.98	19.98	15.11	12.19	13.16	17	18.4	17.66	973	689	943	263	330	565	270	324	568	214	204	316	236	202	214	297	284	265	53.48	23.6267	22.8633	15.2	13.4867	17.6867	868.333	386	387.333	244.667
Lg34417	ATL2	1489	47.01	24.13	14.73	19.08	9.47	13.21	17.66	13.65	15.08	15.71	6.97	7.14	11.69	12.45	10.71	8.3	13.93	12.04	12.7	368	294	339	158	244	300	194	235	358	125	119	196	206	188	143	258	197	202	19.3133	13.4467	14.8133	8.6	10.4867	12.89	333.667	234	262.333	146.667
Lg34455	Bp10	2223	41.7	8.92	10.47	11.91	11.72	12.55	12.73	11.26	13.24	9.97	18.7	18.58	18.58	17.69	18.51	24.01	16.42	17.41	16.17	203	312	316	292	346	323	239	308	339	501	462	465	437	485	618	454	425	384	10.4333	12.3333	11.49	18.62	20.07	16.6667	277	320.333	295.333	476
Lg34482	HOX16	1771	39.13	67.81	51.36	67.24	66.43	60.86	59.28	66.72	61.52	61.07	30.93	34.57	39.27	36.23	39.37	31.75	53.13	48.84	55.77	1230	1219	1421	1318	1337	1198	1128	1140	1655	660	685	783	713	822	651	1170	950	1055	62.1367	62.19	63.1033	34.9233	35.7833	52.58	1290	1284.33	1307.67	709.333
Lg34490	--	1294	35.94	26.33	32.47	26.49	13.45	21.93	18.22	27.04	17.06	17.47	8.4	14.51	14.9	11.89	11.73	14.82	12.18	11.96	11.21	349	563	409	195	352	269	334	231	346	131	210	217	171	179	222	196	170	155	28.43	17.8667	20.5233	12.6033	12.8133	11.7833	440.333	272	303.667	186
Lg34491	--	1135	36.12	12.9	9.27	8.71	3.77	4.9	3.47	7.57	5.98	7.2	1.9	3.94	4.38	2.3	4.18	2.21	4.18	3.53	3.3	150	141	118	48	69	45	82	71	125	26	50	56	29	56	29	59	44	40	10.2933	4.04667	6.91667	3.40667	2.89667	3.67	136.333	54	92.667	44
Lg34537	NPF3.1	1616	43.25	1.33	1.34	2.75	1.16	0.85	0.54	0.71	1.3	0.69	2.47	2.82	2.09	1.34	1.94	2.51	2.69	3.27	3.3	22	29	53	21	17	10	11	22	17	48	51	38	24	37	47	54	58	57	1.80667	0.85	0.9	2.46	1.93	3.08667	34.667	16	16.667	45.667
Lg34561	VAB	2352	43.84	53.84	38.52	49.35	25.62	32.83	29.85	39.32	31.21	24.9	28.33	25.08	26.06	31.37	23.98	30.11	34.91	26.82	30.25	1297	1214	1385	675	958	801	883	768	896	803	660	690	820	665	820	1021	693	760	47.2367	29.4333	31.81	26.49	28.4867	30.66	1298.67	811.333	849	717.667
Lg34563	Cbei_0202	2949	38.05	11.49	8.75	9.6	6.2	6.61	4.78	9.55	7.13	7.38	4.45	6.91	7.98	5.37	5.12	7.73	7.72	6.82	5.87	347	346	338	205	242	161	269	220	333	158	228	265	176	178	264	283	221	185	9.94667	5.86333	8.02	6.44667	6.07333	6.80333	343.667	202.667	274	217
Lg34576	--	583	41.68	8.21	4.61	6.18	1.68	3.04	2.71	2.87	2.62	3.81	0.85	1.99	3.5	3.7	3.49	1.33	4.14	0.78	1.61	49	36	43	11	22	18	16	16	34	6	13	23	24	24	9	30	5	10	6.33333	2.47667	3.1	2.11333	2.84	2.17667	42.667	17	22	14
Lg34752	ASHR3	1861	41.27	1.63	2.25	1.26	2.59	1.43	1.6	2.42	2.72	1.05	3.92	3.79	3.53	2.22	2.05	3.81	3.37	3.96	2.82	31	56	28	54	33	34	43	53	30	88	79	74	46	45	82	78	81	56	1.71333	1.87333	2.06333	3.74667	2.69333	3.38333	38.333	40.333	42	80.333
Lg34782	--	1469	39.01	14.95	14.32	14.77	9.84	11.41	9.31	12.26	12.49	14.68	9.38	8.7	8.22	9.62	9.18	6.82	7.77	7.07	6.05	225	282	259	162	208	156	172	192	330	166	143	136	157	159	116	142	114	95	14.68	10.1867	13.1433	8.76667	8.54	6.96333	255.333	175.333	231.333	148.333
Lg34796	COL12	2275	40	4.29	5.71	6.45	4.28	4.15	3.16	6.22	5.04	2.93	1.17	1.22	1.21	1.66	1.27	0.49	0.85	1.16	1.52	100	174	175	109	117	82	135	120	102	32	31	31	42	34	13	24	29	37	5.48333	3.86333	4.73	1.2	1.14	1.17667	149.667	102.667	119	31.333
Lg34901	LNK1	4030	38.49	26.31	58.57	51.36	65.96	70.99	63.24	54.79	42.09	60.6	42.92	44.82	41.77	46.78	41.15	34.59	44.46	47.06	43.72	1086	3163	2470	2978	3549	2908	2108	1775	3737	2084	2021	1895	2095	1955	1614	2228	2083	1882	45.4133	66.73	52.4933	43.17	40.84	45.08	2239.67	3145	2540	2000
Lg34950	PUB19	2413	41.23	13.31	17.41	15.87	11.76	12.83	10.68	13.59	10.34	10.1	5.47	7.78	12.96	7.46	9.31	5.51	7.57	6.72	6.98	329	563	457	318	384	294	313	261	373	159	210	352	200	265	154	227	178	180	15.53	11.7567	11.3433	8.73667	7.42667	7.09	449.667	332	315.667	240.333
Lg35004	topA	4333	40.71	3.83	4.98	4.33	5.89	5.79	5.87	6.55	7.72	7.42	9.61	12.34	9.08	7.75	8.18	12.16	9.48	10.11	7.74	170	289	224	286	311	290	271	350	492	502	598	443	373	418	610	511	481	358	4.38	5.85	7.23	10.3433	9.36333	9.11	227.667	295.667	371	514.333
Lg35087	HPAT3	1884	38.48	9.17	9.58	10.54	8.34	7.32	9.49	6.5	7.76	3.64	8.72	14.37	8.63	9.84	7.97	12.65	13.66	14.88	10.54	177	242	237	176	171	204	117	153	105	198	303	183	206	177	276	320	308	212	9.76333	8.38333	5.96667	10.5733	10.1533	13.0267	218.667	183.667	125	228
Lg35141	MAP70.4	5396	39.05	11.71	10.33	11.26	14.21	12.8	12.9	11.69	14.82	10.27	15.27	17.46	15.08	16.02	15.36	17	15.84	16.32	15.48	647	747	725	859	857	794	602	837	848	993	1054	916	961	977	1062	1063	967	892	11.1	13.3033	12.26	15.9367	16.1267	15.88	706.333	836.667	762.333	987.667
Lg35153	DDB_G0289029	1924	40.38	7.66	7.49	6.71	6.49	4.44	6.01	4.25	5.96	2.75	6.73	8.36	7.52	5.47	7.54	8.57	6.6	8.42	7.93	151	193	154	140	106	132	78	120	81	156	180	163	117	171	191	158	178	163	7.28667	5.64667	4.32	7.53667	7.19333	7.65	166	126	93	166.333
Lg35186	CDC2C	2837	40.47	15.62	18.31	14.33	13.4	10.2	12.97	11.63	15.02	8.71	24.22	19	18.79	12.15	17.43	22.53	17.6	19.86	19.31	454	696	485	426	359	420	315	446	378	828	603	600	383	583	740	621	619	585	16.0867	12.19	11.7867	20.67	17.37	18.9233	545	401.667	379.667	677
Lg35252	HIPP37	2751	38.39	13.98	16.08	15.81	15.7	12.37	13.06	10.36	14.66	8.91	23.98	22.09	24.31	14.33	18.47	24.81	21.57	24.32	21.95	394	593	519	484	422	410	272	422	375	795	680	753	438	599	790	738	735	645	15.29	13.71	11.31	23.46	19.2033	22.6133	502	438.667	356.333	742.667
Lg35291	CML18	1223	41.54	79.11	70.1	107.37	22.92	30.39	39.2	33.75	37.04	28.43	33.93	37.71	60.21	22.22	22.33	26.34	22.62	27.69	22.2	991	1149	1567	314	461	547	394	474	532	500	516	829	302	322	373	344	372	290	85.5267	30.8367	33.0733	43.95	23.63	24.17	1235.67	440.667	466.667	615
Lg35312	PER40	1372	43.08	0.85	1.2	0.55	1.82	1.7	0.7	11.76	1.6	50.16	0.91	1.43	1.1	2.1	1.24	0.88	0.76	1.73	1.98	12	22	9	28	29	11	154	23	1053	15	22	17	32	20	14	13	26	29	0.866667	1.40667	21.1733	1.14667	1.40667	1.49	14.333	22.667	410	18
Lg35320	sdad1	3048	41.63	8.14	6.93	9.51	11.24	10.29	13.37	10.62	13.95	11.24	16.66	15.1	13.46	15.5	15.25	19.04	16.86	16.16	15.39	254	283	346	384	389	465	309	445	524	612	515	462	525	548	672	639	541	501	8.19333	11.6333	11.9367	15.0733	16.5967	16.1367	294.333	412.667	426	529.667
Lg35323	CIPK14	2055	44.23	26.27	22.22	24.1	19.98	21.3	23.33	17.89	21.35	22.29	30.85	27.71	34.45	35.33	26.04	27.57	25.75	33.09	32.85	553	612	591	460	543	547	351	459	701	764	637	797	807	631	656	658	747	721	24.1967	21.5367	20.51	31.0033	29.6467	30.5633	585.333	516.667	503.667	732.667
Lg35327	At4g01037	2339	39.16	6.3	4.47	6.31	6.37	8.03	7.23	6.22	6.95	7.54	10.22	10.2	10.22	8.31	9.97	13.89	9.73	9.93	9.17	151	140	176	167	233	193	139	170	270	288	267	269	216	275	376	283	255	229	5.69333	7.21	6.90333	10.2133	10.7233	9.61	155.667	197.667	193	274.667
Lg35365	ZFP1	1285	38.91	9.19	3.72	5.09	5.7	6.59	5.87	10.84	9.37	11.29	2.58	3.96	4.15	3.78	4.88	4.23	5.44	4.25	3.86	121	64	78	82	105	86	133	126	222	40	57	60	54	74	63	87	60	53	6	6.05333	10.5	3.56333	4.29667	4.51667	87.667	91	160.333	52.333
Lg35375	IDM1	4248	42.33	6.04	7.24	6.65	8.13	7.87	8.09	7.92	9.36	7.28	9.83	12.73	11.29	10.78	10.32	11.88	11.47	11.87	11.15	263	412	337	387	415	392	321	416	473	503	605	540	509	517	584	606	554	506	6.64333	8.03	8.18667	11.2833	10.9933	11.4967	337.333	398	403.333	549.333
Lg35395	SBT1.6	2560	47.66	59.72	64.13	68.61	104.6	101.36	108.11	75.7	88.25	72.04	115.89	97.45	89.97	106.78	105.59	131.69	125.97	116.65	114.77	1566	2200	2096	3000	3219	3158	1850	2364	2822	3575	2791	2593	3038	3187	3903	4010	3280	3138	64.1533	104.69	78.6633	101.103	114.687	119.13	1954	3125.67	2345.33	2986.33
Lg35469	At4g33920	3205	39.41	17.7	22.4	25.88	9.44	9.91	10.55	11.96	11.12	11.87	7.15	7.36	13.5	8.65	9.05	5.96	8.56	7.36	8.3	581	962	990	339	394	386	366	373	582	276	264	487	308	342	221	341	259	284	21.9933	9.96667	11.65	9.33667	7.88667	8.07333	844.333	373	440.333	342.333
Lg35482	--	3390	39.09	6.6	6.01	6.4	6.9	7.63	8.01	5.78	7.44	6.4	7.71	8.41	8.52	7.01	10.26	9.76	10.25	9.91	8.23	229	273	259	262	321	310	187	264	332	315	319	325	264	410	383	432	369	298	6.33667	7.51333	6.54	8.21333	9.01	9.46333	253.667	297.667	261	319.667
Lg35529	AVT1C	6172	35.55	15.55	12.86	10.24	12.13	14.85	14.36	11.27	11.71	10.93	7.66	9.8	9.64	8.09	8.92	8.79	7.1	8.13	8.33	983	1064	754	839	1137	1011	664	756	1032	570	677	670	555	649	628	545	551	549	12.8833	13.78	11.3033	9.03333	8.6	7.85333	933.667	995.667	817.333	639
Lg35544	FKBP53	2335	39.01	8.28	9.27	8.36	10.24	8.7	9.31	11.08	13.14	11.53	14.43	15.04	12.1	11.48	12.13	19.83	15.57	17.27	12.59	198	290	233	268	252	248	247	321	412	406	393	318	298	334	536	452	443	314	8.63667	9.41667	11.9167	13.8567	14.48	15.1433	240.333	256	326.667	372.333
Lg35584	ETN8	3941	37.78	5.25	13.25	13.69	11.48	11.66	10.74	15.58	13.97	13.05	13.16	11.66	4.8	5.11	5.36	8.66	9.33	7.76	5.32	212	700	644	507	570	483	586	576	787	625	514	213	224	249	395	457	336	224	10.73	11.2933	14.2	9.87333	6.37667	7.47	518.667	520	649.667	450.667
Lg35636	KIN7E	8381	38.92	11.3	13	14.46	7.37	8.31	8.57	10.35	9.49	9.53	7.07	8.16	10.44	8.65	7.86	7.81	8.92	8.77	9.43	970	1460	1446	692	864	820	828	832	1222	714	765	985	806	777	758	930	807	844	12.92	8.08333	9.79	8.55667	8.10667	9.04	1292	792	960.667	821.333
Lg35725	CRRSP60	1918	36.97	33.6	35.21	41.72	36.9	36.69	34.73	33.15	31.84	30.6	41.1	45.58	31.35	38.47	32.72	36.88	41.3	49.27	50.96	660	905	955	793	873	760	607	639	898	950	978	677	820	740	819	985	1038	1044	36.8433	36.1067	31.8633	39.3433	36.0233	47.1767	840	808.667	714.667	868.333
Lg35755	--	4020	36.29	6.9	5.92	6.42	5.04	4.11	4.16	5.81	4.28	4.88	3.76	3.76	4.4	4.88	4.01	3.55	4.66	4.51	4.33	284	319	308	227	205	191	223	180	300	182	169	199	218	190	165	233	199	186	6.41333	4.43667	4.99	3.97333	4.14667	4.5	303.667	207.667	234.333	183.333
Lg35823	--	3794	40.14	11.14	12.47	13.8	16.02	16.4	14.83	12.89	15.59	11.54	18.29	19.51	18.89	17.08	15.9	17.69	13.48	15.81	15.42	433	634	625	681	772	642	467	619	670	836	828	807	720	711	777	636	659	625	12.47	15.75	13.34	18.8967	16.89	14.9033	564	698.333	585.333	823.667
Lg35871	CBSX6	4102	46.78	18.61	21.37	30.13	29.77	17.65	24.27	28.65	13.05	35	10.28	9.3	19.51	15.86	16.11	21.25	10.98	12.67	6.64	782	1175	1475	1368	898	1136	1122	560	2197	508	427	901	723	779	1009	560	571	291	23.37	23.8967	25.5667	13.03	17.74	10.0967	1144	1134	1293	612
Lg35955	LRP1	2325	41.76	3.7	2.92	4.79	7.83	8.63	9.31	11.98	11.71	12.28	6.6	4.92	5.16	6.62	8.17	7.1	9.65	8.97	7.21	88	91	133	204	249	247	266	285	437	185	128	135	171	224	191	279	229	179	3.80333	8.59	11.99	5.56	7.29667	8.61	104	233.333	329.333	149.333
Lg36029	--	5159	35.63	3.31	3.6	4.48	2.58	2.87	2.89	3.9	2.7	3.28	1.27	1.98	2.26	1.94	2.1	2.04	2.32	1.94	2.09	175	249	276	149	184	170	192	146	259	79	114	131	111	128	122	149	110	115	3.79667	2.78	3.29333	1.83667	2.02667	2.11667	233.333	167.667	199	108
Lg36036	At2g19810	1528	48.89	291.04	294.08	124.27	225.48	245.89	289.58	129.22	127.46	108.12	172.93	159.81	327.27	221.95	253.51	258.4	236.83	150.15	187.8	4555	6022	2266	3860	4661	5049	1885	2038	2528	3184	2732	5630	3769	4567	4571	4500	2520	3065	236.463	253.65	121.6	220.003	244.62	191.593	4281	4523.33	2150.33	3848.67
Lg36046	ATJ11	1128	42.38	85.86	74.16	44.28	36.32	29.73	32.86	41.42	21.35	14.48	17.88	15.21	44.73	16.67	14.59	17.46	17.25	9.93	17.93	992	1121	596	459	416	423	446	252	250	243	192	568	209	194	228	242	123	216	68.1	32.97	25.75	25.94	16.24	15.0367	903	432.667	316	334.333
Lg36214	WRKY40	2008	36.6	50.47	67.6	79.46	32	31.51	32.86	29.63	30.13	37.43	18.06	26.04	71.13	27.92	23.4	15.23	14.86	16.5	13.52	1038	1819	1904	720	785	753	568	633	1150	437	585	1608	623	554	354	371	364	290	65.8433	32.1233	32.3967	38.41	22.1833	14.96	1587	752.667	783.667	876.667
Lg36222	--	1144	36.54	9.22	9	8.72	8.27	8.53	7.43	11.54	10.69	9.65	3.99	6.09	6.29	4.96	6.67	6.8	6.19	6.37	5.89	108	138	119	106	121	97	126	128	169	55	78	81	63	90	90	88	80	72	8.98	8.07667	10.6267	5.45667	6.14333	6.15	121.667	108	141	71.333
Lg36228	At2g30020	2379	41.07	18.3	33.15	62.24	18.68	25.95	27.59	25.05	29.69	30.66	22.53	16.98	15.08	26.17	22.21	16.67	14.37	16.65	12.44	446	1057	1767	498	766	749	569	739	1116	646	452	404	692	623	459	425	435	316	37.8967	24.0733	28.4667	18.1967	21.6833	14.4867	1090	671	808	500.667
Lg36239	GRXC6	948	39.56	24	26.45	28.73	29.56	26.7	33.74	23.76	29.84	23.65	52.09	62.13	26.52	50.4	38.83	52.12	48.35	62.04	72.69	233	336	325	314	314	365	215	296	343	595	659	283	531	434	572	570	646	736	26.3933	30	25.75	46.9133	47.1167	61.0267	298	331	284.667	512.333
Lg36269	--	1467	40.7	7.39	7.68	5.83	6.45	5.38	3.82	4.93	8.01	3.25	6.62	11.33	8.29	5.15	6.71	10.72	10.25	9.18	12.45	111	151	102	106	98	64	69	123	73	117	186	137	84	116	182	187	148	195	6.96667	5.21667	5.39667	8.74667	7.52667	10.6267	121.333	89.333	88.333	146.667
Lg36302	MAPKKK5	3116	44.38	2.82	3.93	3.39	4.18	5.07	3.8	3.4	4.42	3.78	5.11	7.03	6.64	5.02	5.61	5.18	5.14	3.94	5.08	90	164	126	146	196	135	101	144	180	192	245	233	174	206	187	199	135	169	3.38	4.35	3.86667	6.26	5.27	4.72	126.667	159	141.667	223.333
Lg36398	XTH23	1201	39.3	34.14	37.65	46.82	3.49	5.77	6.28	4.1	11.86	3.75	4.84	10.12	8.21	2.62	5.44	3.31	5.56	4.09	4.29	420	606	671	47	86	86	47	149	69	70	136	111	35	77	46	83	54	55	39.5367	5.18	6.57	7.72333	3.79	4.64667	565.667	73	88.333	105.667
Lg36528	RPOT3-SYL	4257	41.6	2.43	2.02	1.67	1.74	1.82	1.46	2.14	2.94	2.53	4.23	4.79	4.36	2.45	3.53	4.42	3.53	3.79	3.5	106	115	85	83	96	71	87	131	165	217	228	209	116	177	218	187	177	159	2.04	1.67333	2.53667	4.46	3.46667	3.60667	102	83.333	127.667	218
Lg36548	--	3073	39.8	3.97	7.16	3.08	5.43	4.51	4.11	4.47	5.91	3.19	5.67	8.67	6.16	4.68	4.58	7.25	7.77	7.97	6.67	125	295	113	187	172	144	131	190	150	210	298	213	160	166	258	297	269	219	4.73667	4.68333	4.52333	6.83333	5.50333	7.47	177.667	167.667	157	240.333
Lg36559	--	7798	41.72	3.22	3.03	3.94	4.04	3.76	3.43	4.15	4.66	5.93	5.87	6.5	4.97	3.18	4.92	4.19	6.24	6.14	3.78	257	317	367	353	364	305	309	380	708	552	567	436	276	452	378	605	526	315	3.39667	3.74333	4.91333	5.78	4.09667	5.38667	313.667	340.667	465.667	518.333
Lg36649	At5g41800	3730	37.51	24.58	20.31	19.32	19.65	22.24	18.21	26.17	23.44	24.32	16.91	19.27	21.86	18.48	23.51	15.24	18.52	15.62	15.94	939	1015	860	821	1029	775	932	915	1388	760	804	918	766	1034	658	859	640	635	21.4033	20.0333	24.6433	19.3467	19.0767	16.6933	938	875	1078.33	827.333
Lg36726	ICP55	4571	36.43	0.81	0.9	0.9	1.03	0.74	1.05	1.19	1.42	0.89	1.6	1.94	1.81	1.24	1.56	2.31	1.46	1.89	1.58	38	55	49	53	42	55	52	68	62	88	99	93	63	84	122	83	95	77	0.87	0.94	1.16667	1.78333	1.70333	1.64333	47.333	50	60.667	93.333
Lg36748	IQD1	2642	43.3	23.21	29.57	30.8	34.46	40.82	35.96	30.57	35.63	29.51	43.22	48.34	56.82	44.27	47.03	39.33	32.57	33.63	29.48	628	1047	971	1020	1338	1084	771	985	1193	1376	1429	1690	1300	1465	1203	1070	976	832	27.86	37.08	31.9033	49.46	43.5433	31.8933	882	1147.33	983	1498.33
Lg36786	NDL2	3597	38.31	4.32	7.55	4.05	6.2	8.31	5.58	4.63	5.34	3.87	5.26	11.95	9.01	4.98	6.98	3	3.02	3.16	2.76	159	364	174	250	371	229	159	201	213	228	481	365	199	296	125	135	125	106	5.30667	6.69667	4.61333	8.74	4.98667	2.98	232.333	283.333	191	358
Lg36840	ERD15	786	43.51	62.48	63.42	59.28	118.21	137.84	142.94	66.5	70.16	72.5	121.1	92.34	119.45	160.61	131.54	143.96	104.26	115.94	104.7	503	668	556	1041	1344	1282	499	577	872	1147	812	1057	1403	1219	1310	1019	1001	879	61.7267	132.997	69.72	110.963	145.37	108.3	575.667	1222.33	649.333	1005.33
Lg36844	--	5762	40.37	4.46	3.89	4.78	5.67	4.55	5.29	5.65	7.35	6.78	7.09	7.83	6.86	6.53	6.62	8.42	7.79	7.57	6.92	263	300	329	366	325	348	311	443	598	492	505	445	418	450	562	558	479	426	4.37667	5.17	6.59333	7.26	7.19	7.42667	297.333	346.333	450.667	480.667
Lg36885	PHS2	6506	40.18	11.73	11.16	14.48	12.85	13.99	14.44	13.12	13.31	14.17	25.87	21.34	20.97	23.18	24.8	25.84	26.09	20.28	19.64	782	973	1124	937	1129	1072	815	906	1411	2028	1553	1536	1676	1902	1946	2111	1449	1365	12.4567	13.76	13.5333	22.7267	24.6067	22.0033	959.667	1046	1044	1705.67
Lg36893	PER12	1258	42.45	17.77	14.83	24.31	22.63	14.74	18.39	11.74	23.47	22.29	35.89	44.97	29.94	19.81	23.87	32.34	24.55	32.57	30.14	229	250	365	319	230	264	141	309	429	544	633	424	277	354	471	384	450	405	18.97	18.5867	19.1667	36.9333	25.34	29.0867	281.333	271	293	533.667
Lg36989	--	4620	38.03	10.48	10.22	10.19	16.21	14.88	11.5	17.62	17.6	14.09	11.73	9.44	10.69	10.11	10.15	9.68	11.8	12.36	9.02	496	633	562	839	853	606	777	851	996	653	488	556	519	553	518	678	627	445	10.2967	14.1967	16.4367	10.62	9.98	11.06	563.667	766	874.667	565.667
Lg37054	SOT15	1173	38.62	4.83	5.09	9.79	4.26	3.09	5.45	3.3	3.75	1.95	3.61	8	5.83	4.53	5.13	7.22	7.4	7.37	4.79	58	80	137	56	45	73	37	46	35	51	105	77	59	71	98	108	95	60	6.57	4.26667	3	5.81333	5.62667	6.52	91.667	58	39.333	77.667
Lg37083	Os02g0180000	4341	35.01	7.02	5.81	6.06	4.03	3.21	3.03	4.63	3.37	3.27	3.21	3.19	3.97	2.55	3.5	3.74	3.37	2.45	3.21	312	338	314	196	173	150	192	153	217	168	155	194	123	179	188	182	117	149	6.29667	3.42333	3.75667	3.45667	3.26333	3.01	321.333	173	187.333	172.333
Lg37174	At2g48020	5035	36.74	6.52	7.31	6.64	5.83	6.58	5.2	5.7	5.17	5.94	4.22	4.49	4.96	4.2	4.55	3.6	4.56	4.54	3.37	336	493	399	329	411	299	274	272.41	458	256	253	281	235	270	210	285.73	251	181	6.82333	5.87	5.60333	4.55667	4.11667	4.15667	409.333	346.333	334.803	263.333
Lg37206	RH26	4013	41.17	27.71	26.74	27.19	23.64	24.16	25.51	28.76	32.86	28.58	41.79	38.91	34.88	28.05	32.78	39.05	36.87	34.37	29.09	1139	1438	1302	1063	1203	1168	1102	1380	1755	2021	1747	1576	1251	1551	1814	1840	1515	1247	27.2133	24.4367	30.0667	38.5267	33.2933	33.4433	1293	1144.67	1412.33	1781.33
Lg37255	ADNT1	1547	43.7	80.46	70.33	65.22	55.04	50.49	49.23	61.89	51.03	46.64	44.15	41.89	56.5	41.41	46.49	44.05	52.97	45.26	42	1275	1458	1204	954	969	869	914	826	1104	823	725	984	712	848	789	1019	769	694	72.0033	51.5867	53.1867	47.5133	43.9833	46.7433	1312.33	930.667	948	844
Lg37263	COX15	1976	41.65	1.68	1.93	1.57	2.3	2.69	3.81	2.86	3.14	2.32	4.24	4.79	3.69	3.55	3.78	5.95	4.84	4.79	5.45	34	51	37	51	66	86	54	65	70	101	106	82	78	88	136	119	104	115	1.72667	2.93333	2.77333	4.24	4.42667	5.02667	40.667	67.667	63	96.333
Lg37274	--	4252	36.67	13.52	12.99	11.69	7.77	9.78	7.83	10.74	8.32	9.79	5.8	8.98	5.91	7.43	5.65	5.97	7.51	7.52	8.32	589	740	593	370	516	380	436	370	637	297	427	283	351	283	294	397	351	378	12.7333	8.46	9.61667	6.89667	6.35	7.78333	640.667	422	481	335.667
Lg37288	CYB561A	3178	36.47	24.3	21.88	17.01	16.21	14.84	17.79	15.59	13.38	15.4	11.86	10.24	12.52	13.36	13.5	10.71	11.89	12.35	13.73	791	932	645	577	585	645	473	445	749	454	364	448	472	506	394	470	431	466	21.0633	16.28	14.79	11.54	12.5233	12.6567	789.333	602.333	555.667	422
Lg37336	At3g11180	2002	41.11	56.28	13.31	10.97	19.88	22.31	18.08	18.99	23.53	12.47	7.05	11.38	17.48	19.69	26.86	10.74	9.2	9.5	11.74	1154	357	262	446	554	413	363	493	382	170	255	394	438	634	249	229	209	251	26.8533	20.09	18.33	11.97	19.0967	10.1467	591	471	412.667	273
Lg37349	GGPS1	1743	42.46	23.69	33.86	24.81	25.45	26.45	25.49	28.12	29.28	25.38	40.28	52.3	32.16	52.09	48.27	40.24	31.97	37.66	37.76	423	791	516	497	572	507	468	534	677	846	1020	631	1009	992	812	693	721	703	27.4533	25.7967	27.5933	41.58	46.8667	35.7967	576.667	525.333	559.667	832.333
Lg37387	HOX16	2934	38.51	20.33	26.96	30.56	27.56	32.01	27.96	42.95	33.45	35.15	15.7	17.61	16.32	19.57	14.57	14.1	21.52	18	19.37	611	1060	1070	906	1165	936	1203	1027	1578	555	578	539	638	504	479	785	580	607	25.95	29.1767	37.1833	16.5433	16.08	19.63	913.667	1002.33	1269.33	557.333
Lg37457	CMT3	3262	42.21	14.52	17.2	14	13.95	11.66	11.12	11.69	16.93	11.18	19.69	19.37	21.24	13.16	15.03	23.78	17.08	20.32	20.32	485	752	545	510	472	414	364	578	558	774	707	780	477	578	898	693	728	708	15.24	12.2433	13.2667	20.1	17.3233	19.24	594	465.333	500	753.667
Lg37524	MIEL1	3766	36.51	25.79	23.71	24.54	20.2	21.4	19.52	23.59	20.81	20.39	14.98	19.53	20.18	15.93	16.89	19.72	22.1	21.03	19.91	994.88	1196.88	1103	852.36	999.88	838.81	848	819.95	1175	679.88	823	855.61	666.94	749.98	859.76	1034.87	869.97	801.04	24.68	20.3733	21.5967	18.23	17.5133	21.0133	1098.25	897.017	947.65	786.163
Lg37536	--	715	40.56	25.4	17.74	14.06	20.6	18.83	17.16	15.09	13.63	14.72	27.62	22	40.62	16.86	28.83	18	25.64	23.17	22	186	170	120	165	167	140	103	102	161	238	176	327	134	243	149	228	182	168	19.0667	18.8633	14.48	30.08	21.23	23.6033	158.667	157.333	122	247
Lg37569	RPOT2	5700	40.63	2.93	2.32	2.81	3.26	2.9	3.75	4.12	4.81	4.21	6.28	6.54	5.69	4.67	6.04	6.96	6.79	6.74	4.5	171	177	191	208	205	244	224	287	367	431	417	365	296	406	459	481	422	274	2.68667	3.30333	4.38	6.17	5.89	6.01	179.667	219	292.667	404.333
Lg37579	FLS	1287	42.81	47.79	50.73	76.44	116.93	88.13	110.72	90.02	162.4	118.01	138.57	191.19	76.74	287.21	151.05	168.19	155.46	202.24	241.96	630	875	1174	1686	1407	1626	1106	2187	2324	2149	2753	1112	4108	2292	2506	2488	2859	3326	58.32	105.26	123.477	135.5	202.15	199.887	893	1573	1872.33	2004.67
Lg37602	DIEXF	5462	36.89	1.54	1.15	1.52	1.14	1.17	1.16	1.78	2.29	1.87	2.31	3.35	2.26	1.73	1.93	3.64	2.49	2.65	2.38	86	84	99	70	79	72	93	131	156	152	205	139	105	124	230	169	159	139	1.40333	1.15667	1.98	2.64	2.43333	2.50667	89.667	73.667	126.667	165.333
Lg37668	--	1738	43.5	3.76	4.94	3.04	5.08	2.69	3.48	4.64	5.39	1.62	7.35	8.43	6.64	3.88	4.2	6.71	4.67	6.6	4.9	67	115	63	99	58	69	77	98	43	154	164	130	75	86	135	101	126	91	3.91333	3.75	3.88333	7.47333	4.93	5.39	81.667	75.333	72.667	149.333
Lg37722	ycf2-A	3222	39.11	28.88	27.17	24.19	20.44	23.02	19.8	25.94	19.52	19.31	9.68	12.37	16.15	14.05	11.21	13.43	14.1	11.27	12.73	953	1173	930	738	920	728	798	658	952	376	446	586	503	426	501	565	399	438	26.7467	21.0867	21.59	12.7333	12.8967	12.7	1018.67	795.333	802.667	469.333
[truncated: 1,299 more rows]
[truncated: 57 more columns]

## Sheet: Table S3
Table S3. Summary of the co-expressed gene modules.
[truncated: 19,944 more rows]

## Sheet: Table S4
Table S4. Sequence characteristics of the circadian clock genes LgFKF1 and LgPRR7 in Luculia gratissima and their sequence alignments with orthologs in Arabidopsis thaliana.
[truncated: 14 more rows]

[truncated: 1 more sheets: Table S5]
